# Supplementary material for: Crystal structure, Hirshfeld surface and frontier mol­ecular orbital analysis of 9-(3-bromo-4-hy­droxy-5-meth­oxy­phen­yl)-3,3,6,6-tetra­methyl-3,4,5,6,7,9-hexa­hydro-1H-xanthene-1,8(2H)-dione
Source: Acta Crystallogr E Crystallogr Commun. 2021 Oct 29;77(Pt 11):1170–4. doi: 10.1107/S2056989021010690 (PMC8587974; doi:10.1107/S2056989021010690)
Supplement: Supplementary file 1 [file e-77-01170-sup1.cif]

##############################################################################
#                                                                            #
# This CIF contains the data in a paper accepted for publication in          #
# Acta Crystallographica Section E. It conforms to the requirements of       #
# Notes for Authors for Acta Crystallographica Section E, and has been       #
# peer reviewed under the auspices of the IUCr Commission on Journals.       #
#                                                                            #
# Full details of the Crystallographic Information File format               #
# are given in the paper "The Crystallographic Information File (CIF):       #
# a New Standard Archive File for Crystallography" by S. R. Hall, F. H.      #
# Allen and I. D. Brown [Acta Cryst. (1991), A47, 655-685].                  #
#                                                                            #
# The current version of the core CIF dictionary is obtainable from          #
# ftp://ftp.iucr.org/pub/cif_core.dic.                                       #
#                                                                            #
# Software is freely available for graphical display of the structure(s)     #
# in this CIF. For information consult the CIF software page                 #
# http://www.iucr.org/resources/cif/software.                                #
#                                                                            #
# This file may be used for bona fide research purposes within the           #
# scientific community so long as proper attribution is given to the journal # 
# article from which it was obtained.                                        #
#                                                                            #
##############################################################################
data_global
_audit_creation_method     'SHELXL-2018/3'
_journal_date_recd_electronic     2021-09-24
_journal_date_accepted     2021-10-15
_journal_name_full     'Acta Crystallographica, Section E'
_journal_year     2021
_journal_volume     77
_journal_issue     11
_journal_page_first     1170
_journal_page_last     1174
_journal_paper_category     GO
_journal_paper_doi     10.1107/S2056989021010690
_journal_coeditor_code     ZN2010
_publ_contact_author_name     'Suresh Babu,N.'
_publ_contact_author_address
;
Department of Chemistry
Annamalai University
Annamalai nagar-608 002
Tamil Nadu
India
;
_publ_contact_author_email     'babusuresh1982@gmail.com'
_publ_contact_author_phone        .0000000000
_publ_section_title
;\
Crystal structure, Hirshfeld surface and frontier molecular orbital analysis of
9-(3-bromo-4-hydroxy-5-methoxyphenyl)-3,3,6,6-tetramethyl-3,4,5,6,7,9-\
hexahydro-1<i>H</i>-xanthene-1,8(2<i>H</i>)-dione
;
loop_
    _publ_author_name
    _publ_author_footnote
    _publ_author_address
    'Suresh Babu, N.' .
;
Department of Chemistry
Government College of Engineering-Sengipatti
Thanjavur-613 402
Tamil Nadu
India
;
    'Sughanya, V.' .
;
Department of Chemistry
Periyar Government Arts College
Cuddalore-607 001
Tamil Nadu
India
;
    'Praveenkumar, D.' .
;
Department of Chemistry
Swami Vivekananda Arts and Science College
Orathur-605 601
Tamil Nadu
India
;
    'Sundararajan, M. L.' .
;
Department of Chemistry
Annamalai University
Annamalai Nagar-608 002
Tamil Nadu
India
;
_publ_section_synopsis
;
In the xanthene moiety of the title compound, the central ring adopts a
flattened-boat conformation whereas the cyclohexenone rings adopt envelope
conformations. In the crystal, molecules are linked by pairs of O---H...O
hydrogen bonds, forming inversion dimers with an <i>R</i>^2^~2~(20) ring
motif.
;
data_I
_audit_creation_method     'SHELXL-2018/3'
_chemical_name_systematic
;\
9-(3-Bromo-4-hydroxy-5-methoxyphenyl)-3,3,6,6-tetramethyl-3,4,5,6,7,9-\
hexahydro-1<i>H</i>-xanthene-1,8(2<i>H</i>)-dione
;
_chemical_name_common     ?
_chemical_formula_moiety     'C24 H27 Br O5'
_chemical_formula_sum     'C24 H27 Br O5'
_chemical_formula_iupac     'C24 H27 Br O5'
_chemical_formula_weight     475.36
_chemical_melting_point     495
_space_group_crystal_system     triclinic
_space_group_name_H-M_alt     'P -1'
_space_group_name_Hall     '-P 1'
loop_
    _space_group_symop_operation_xyz
    'x, y, z'
    '-x, -y, -z'
_cell_length_a     9.851(3)
_cell_length_b     10.763(3)
_cell_length_c     12.313(3)
_cell_angle_alpha     82.380(10)
_cell_angle_beta     66.900(9)
_cell_angle_gamma     73.484(10)
_cell_volume     1150.9(5)
_cell_formula_units_Z     2
_cell_measurement_reflns_used     9325
_cell_measurement_theta_min     2.64
_cell_measurement_theta_max     29.98
_cell_measurement_temperature     296(2)
_exptl_crystal_description     BLOCK
_exptl_crystal_colour     YELLOW
_exptl_crystal_size_max     0.300
_exptl_crystal_size_mid     0.250
_exptl_crystal_size_min     0.200
_exptl_crystal_density_diffrn     1.372
_exptl_crystal_density_meas     ?
_exptl_crystal_density_method     ?
_exptl_crystal_F_000     492
_exptl_absorpt_coefficient_mu     1.817
_exptl_absorpt_correction_type     multi-scan
_exptl_absorpt_process_details
;
(SADABS; Bruker, 2016)
;
_exptl_absorpt_correction_T_min     0.5498
_exptl_absorpt_correction_T_max     0.7461
_diffrn_ambient_temperature     296(2)
_diffrn_radiation_type     MoK\a
_diffrn_radiation_wavelength     0.71073
_diffrn_radiation_source     'fine-focus sealed tube'
_diffrn_radiation_monochromator     graphite
_diffrn_measurement_device_type     'Bruker Kappa APEX3 CMOS '
_diffrn_measurement_method     '\w and \f scan'
_diffrn_detector_area_resol_mean     ?
_diffrn_reflns_number     47600
_diffrn_reflns_av_R_equivalents     0.0287
_diffrn_reflns_av_unetI/netI     0.0160
_diffrn_reflns_theta_min     3.413
_diffrn_reflns_theta_max     24.998
_diffrn_reflns_theta_full     24.998
_diffrn_measured_fraction_theta_max     0.998
_diffrn_measured_fraction_theta_full     0.998
_diffrn_reflns_limit_h_min     -11
_diffrn_reflns_limit_h_max     11
_diffrn_reflns_limit_k_min     -12
_diffrn_reflns_limit_k_max     12
_diffrn_reflns_limit_l_min     -14
_diffrn_reflns_limit_l_max     14
_refine_special_details     ?
_reflns_number_total     4052
_reflns_number_gt     3694
_reflns_threshold_expression     'I > 2\s(I)'
_refine_ls_structure_factor_coef     Fsqd
_refine_ls_matrix_type     full
_refine_ls_R_factor_all     0.0317
_refine_ls_R_factor_gt     0.0272
_refine_ls_wR_factor_gt     0.0682
_refine_ls_wR_factor_ref     0.0717
_refine_ls_goodness_of_fit_ref     1.075
_refine_ls_restrained_S_all     1.075
_refine_ls_number_reflns     4052
_refine_ls_number_parameters     276
_refine_ls_number_restraints     0
_refine_ls_hydrogen_treatment     mixed
_refine_ls_weighting_scheme     calc
_refine_ls_weighting_details
              'w=1/[\s^2^(Fo^2^)+(0.0296P)^2^+0.6561P] where P=(Fo^2^+2Fc^2^)/3'
_atom_sites_solution_hydrogens     mixed
_atom_sites_solution_primary     ?
_atom_sites_solution_secondary     ?
_refine_ls_shift/su_max     0.001
_refine_ls_shift/su_mean     0.000
_refine_diff_density_max     0.318
_refine_diff_density_min     -0.497
_refine_ls_extinction_method     none
_refine_ls_extinction_coef     .
loop_
    _atom_type_symbol
    _atom_type_description
    _atom_type_scat_dispersion_real
    _atom_type_scat_dispersion_imag
    _atom_type_scat_source
    'C' 'C' 0.0033 0.0016
                         'International Tables Vol C Tables 4.2.6.8 and 6.1.1.4'
    'H' 'H' 0.0000 0.0000
                         'International Tables Vol C Tables 4.2.6.8 and 6.1.1.4'
    'O' 'O' 0.0106 0.0060
                         'International Tables Vol C Tables 4.2.6.8 and 6.1.1.4'
    'Br' 'Br' -0.2901 2.4595
                         'International Tables Vol C Tables 4.2.6.8 and 6.1.1.4'
_computing_data_collection
;
APEX3 (Bruker, 2016)
;
_computing_cell_refinement
;
APEX3 and SAINT-Plus (Bruker, 2016)
;
_computing_data_reduction
;
SAINT-Plus and XPREP (Bruker, 2016)
;
_computing_structure_solution
;
SHELXT2018 (Sheldrick, 2015a)
;
_computing_structure_refinement
;
SHELXL2018 (Sheldrick, 2015b)
;
_computing_molecular_graphics
;
ORTEP-3 for Windows (Farrugia, 2012) and Mercury (Macrae <i>et al.</i>,
2020)
;
_computing_publication_material
;
SHELXL2018 (Sheldrick, 2015a) and publCIF (Westrip, 2010)
;
loop_
    _atom_site_type_symbol
    _atom_site_label
    _atom_site_fract_x
    _atom_site_fract_y
    _atom_site_fract_z
    _atom_site_U_iso_or_equiv
    _atom_site_adp_type
    _atom_site_calc_flag
    _atom_site_occupancy
    _atom_site_disorder_assembly
    _atom_site_disorder_group
    Br Br1 0.49132(3) 0.69406(2) 0.62363(2) 0.05292(10) Uani d 1 . .
    C C1 0.5946(2) 0.11911(17) 0.64639(15) 0.0319(4) Uani d 1 . .
    C C2 0.4569(2) 0.0735(2) 0.66746(17) 0.0412(5) Uani d 1 . .
    H H2A 0.484623 -0.020439 0.666673 0.049 Uiso calc 1 . .
    H H2B 0.420396 0.105743 0.603872 0.049 Uiso calc 1 . .
    C C3 0.3280(2) 0.1192(2) 0.78588(18) 0.0423(5) Uani d 1 . .
    C C4 0.2057(3) 0.0452(3) 0.8150(2) 0.0676(7) Uani d 1 . .
    H H4A 0.250419 -0.046032 0.819885 0.101 Uiso calc 1 . .
    H H4B 0.125530 0.073181 0.889224 0.101 Uiso calc 1 . .
    H H4C 0.164507 0.062167 0.754031 0.101 Uiso calc 1 . .
    C C5 0.2564(3) 0.2644(2) 0.7781(3) 0.0617(7) Uani d 1 . .
    H H5A 0.332860 0.310996 0.759881 0.092 Uiso calc 1 . .
    H H5B 0.215134 0.281231 0.717207 0.092 Uiso calc 1 . .
    H H5C 0.176157 0.292245 0.852400 0.092 Uiso calc 1 . .
    C C6 0.3982(3) 0.0887(2) 0.88067(18) 0.0516(6) Uani d 1 . .
    H H6A 0.320679 0.124356 0.954643 0.062 Uiso calc 1 . .
    H H6B 0.427417 -0.004661 0.891856 0.062 Uiso calc 1 . .
    C C7 0.5345(2) 0.13965(17) 0.85383(16) 0.0366(4) Uani d 1 . .
    C C8 0.6339(2) 0.15206(16) 0.72946(15) 0.0313(4) Uani d 1 . .
    C C9 0.7704(2) 0.20575(17) 0.70112(16) 0.0322(4) Uani d 1 . .
    C C10 0.8672(2) 0.19047(17) 0.57072(16) 0.0322(4) Uani d 1 . .
    C C11 1.0196(2) 0.2146(2) 0.52605(19) 0.0439(5) Uani d 1 . .
    C C12 1.1113(2) 0.2068(2) 0.3948(2) 0.0495(5) Uani d 1 . .
    H H12A 1.180310 0.121046 0.378089 0.059 Uiso calc 1 . .
    H H12B 1.172975 0.268803 0.372815 0.059 Uiso calc 1 . .
    C C13 1.0158(2) 0.2333(2) 0.31752(18) 0.0428(5) Uani d 1 . .
    C C14 0.9298(3) 0.3771(2) 0.3217(2) 0.0617(7) Uani d 1 . .
    H H14A 1.001793 0.429336 0.291989 0.093 Uiso calc 1 . .
    H H14B 0.869236 0.392418 0.273983 0.093 Uiso calc 1 . .
    H H14C 0.864478 0.399531 0.401812 0.093 Uiso calc 1 . .
    C C15 1.1185(3) 0.1973(3) 0.1891(2) 0.0627(7) Uani d 1 . .
    H H15A 1.189481 0.250422 0.158058 0.094 Uiso calc 1 . .
    H H15B 1.173617 0.107698 0.186491 0.094 Uiso calc 1 . .
    H H15C 1.056780 0.211083 0.142489 0.094 Uiso calc 1 . .
    C C16 0.9043(2) 0.14713(19) 0.36435(16) 0.0378(4) Uani d 1 . .
    H H16A 0.831875 0.172240 0.325133 0.045 Uiso calc 1 . .
    H H16B 0.960435 0.057845 0.345098 0.045 Uiso calc 1 . .
    C C17 0.8192(2) 0.15590(17) 0.49441(15) 0.0313(4) Uani d 1 . .
    C C18 0.7174(2) 0.34791(17) 0.73598(16) 0.0318(4) Uani d 1 . .
    C C19 0.7345(2) 0.38397(18) 0.83369(16) 0.0342(4) Uani d 1 . .
    H H19 0.786711 0.322584 0.873846 0.041 Uiso calc 1 . .
    C C20 0.6744(2) 0.51052(18) 0.87108(16) 0.0346(4) Uani d 1 . .
    C C21 0.7625(3) 0.4676(3) 1.0299(2) 0.0604(7) Uani d 1 . .
    H H21A 0.759056 0.510392 1.094887 0.091 Uiso calc 1 . .
    H H21B 0.716974 0.395977 1.059224 0.091 Uiso calc 1 . .
    H H21C 0.866680 0.436440 0.977932 0.091 Uiso calc 1 . .
    C C22 0.5972(2) 0.60496(17) 0.81104(16) 0.0341(4) Uani d 1 . .
    C C23 0.5878(2) 0.56797(18) 0.71128(16) 0.0334(4) Uani d 1 . .
    C C24 0.6451(2) 0.44079(18) 0.67421(16) 0.0345(4) Uani d 1 . .
    H H24 0.634765 0.418239 0.608017 0.041 Uiso calc 1 . .
    O O1 0.68252(15) 0.12340(13) 0.52771(10) 0.0355(3) Uani d 1 . .
    O O2 0.56680(19) 0.16747(15) 0.93260(12) 0.0493(4) Uani d 1 . .
    O O3 1.0717(2) 0.2361(2) 0.59419(16) 0.0743(6) Uani d 1 . .
    O O4 0.53332(19) 0.72988(13) 0.84657(13) 0.0476(4) Uani d 1 . .
    H H4 0.531593 0.735147 0.912952 0.071 Uiso calc 1 . .
    O O5 0.68156(19) 0.55546(14) 0.96789(13) 0.0489(4) Uani d 1 . .
    H H9 0.829(2) 0.156(2) 0.7488(18) 0.035(5) Uiso d 1 . .
loop_
    _atom_site_aniso_label
    _atom_site_aniso_U_11
    _atom_site_aniso_U_22
    _atom_site_aniso_U_33
    _atom_site_aniso_U_12
    _atom_site_aniso_U_13
    _atom_site_aniso_U_23
    Br1 0.06708(17) 0.03847(13) 0.05825(15) 0.00106(10) -0.03853(12) -0.00177(9)
    C1 0.0423(10) 0.0251(9) 0.0255(9) -0.0070(8) -0.0102(8) -0.0021(7)
    C2 0.0519(12) 0.0401(11) 0.0348(10) -0.0190(9) -0.0126(9) -0.0071(8)
    C3 0.0471(12) 0.0427(11) 0.0369(10) -0.0158(9) -0.0104(9) -0.0078(9)
    C4 0.0628(16) 0.0841(19) 0.0579(15) -0.0401(15) -0.0067(13) -0.0113(14)
    C5 0.0558(14) 0.0518(14) 0.0809(18) -0.0008(11) -0.0323(13) -0.0200(13)
    C6 0.0582(14) 0.0608(14) 0.0293(10) -0.0206(11) -0.0070(10) 0.0027(10)
    C7 0.0520(12) 0.0273(9) 0.0273(9) -0.0037(8) -0.0157(9) -0.0007(7)
    C8 0.0428(10) 0.0230(8) 0.0262(9) -0.0039(7) -0.0138(8) -0.0010(7)
    C9 0.0409(10) 0.0287(9) 0.0294(9) -0.0032(8) -0.0191(8) -0.0027(7)
    C10 0.0371(10) 0.0267(9) 0.0319(9) -0.0021(7) -0.0153(8) -0.0036(7)
    C11 0.0407(11) 0.0464(12) 0.0470(12) -0.0073(9) -0.0206(10) -0.0034(9)
    C12 0.0385(11) 0.0577(14) 0.0491(12) -0.0127(10) -0.0115(10) -0.0049(10)
    C13 0.0417(11) 0.0446(11) 0.0349(10) -0.0099(9) -0.0080(9) 0.0006(9)
    C14 0.0723(17) 0.0451(13) 0.0584(15) -0.0140(12) -0.0192(13) 0.0114(11)
    C15 0.0563(14) 0.0825(18) 0.0388(12) -0.0235(13) -0.0026(11) -0.0026(12)
    C16 0.0416(11) 0.0396(10) 0.0286(9) -0.0056(8) -0.0115(8) -0.0050(8)
    C17 0.0345(10) 0.0265(9) 0.0300(9) -0.0038(7) -0.0116(8) -0.0017(7)
    C18 0.0361(10) 0.0308(9) 0.0305(9) -0.0077(8) -0.0138(8) -0.0049(7)
    C19 0.0412(10) 0.0338(10) 0.0328(9) -0.0091(8) -0.0194(8) -0.0009(8)
    C20 0.0432(11) 0.0373(10) 0.0287(9) -0.0155(8) -0.0140(8) -0.0050(8)
    C21 0.0862(18) 0.0673(16) 0.0484(13) -0.0213(14) -0.0426(13) -0.0100(11)
    C22 0.0376(10) 0.0295(9) 0.0347(10) -0.0097(8) -0.0104(8) -0.0060(8)
    C23 0.0361(10) 0.0318(9) 0.0346(10) -0.0061(8) -0.0175(8) -0.0001(8)
    C24 0.0415(10) 0.0345(10) 0.0317(9) -0.0076(8) -0.0178(8) -0.0062(8)
    O1 0.0420(7) 0.0434(7) 0.0240(6) -0.0152(6) -0.0112(5) -0.0044(5)
    O2 0.0715(10) 0.0505(9) 0.0272(7) -0.0142(8) -0.0204(7) -0.0024(6)
    O3 0.0588(11) 0.1243(17) 0.0587(11) -0.0374(11) -0.0297(9) -0.0097(11)
    O4 0.0675(10) 0.0325(7) 0.0435(8) -0.0032(7) -0.0248(8) -0.0116(6)
    O5 0.0739(10) 0.0411(8) 0.0421(8) -0.0138(7) -0.0303(8) -0.0103(6)
_geom_special_details
;
 All esds (except the esd in the dihedral angle between two l.s. planes)
 are estimated using the full covariance matrix.  The cell esds are taken
 into account individually in the estimation of esds in distances, angles
 and torsion angles; correlations between esds in cell parameters are only
 used when they are defined by crystal symmetry.  An approximate (isotropic)
 treatment of cell esds is used for estimating esds involving l.s. planes.
;
loop_
    _geom_bond_atom_site_label_1
    _geom_bond_atom_site_label_2
    _geom_bond_site_symmetry_2
    _geom_bond_distance
    _geom_bond_publ_flag
    Br1 C23 . 1.8954(19) ?
    C1 C8 . 1.344(3) ?
    C1 O1 . 1.378(2) ?
    C1 C2 . 1.489(3) ?
    C2 C3 . 1.537(3) ?
    C2 H2A . 0.9700 ?
    C2 H2B . 0.9700 ?
    C3 C5 . 1.529(3) ?
    C3 C4 . 1.530(3) ?
    C3 C6 . 1.534(3) ?
    C4 H4A . 0.9600 ?
    C4 H4B . 0.9600 ?
    C4 H4C . 0.9600 ?
    C5 H5A . 0.9600 ?
    C5 H5B . 0.9600 ?
    C5 H5C . 0.9600 ?
    C6 C7 . 1.494(3) ?
    C6 H6A . 0.9700 ?
    C6 H6B . 0.9700 ?
    C7 O2 . 1.227(2) ?
    C7 C8 . 1.471(3) ?
    C8 C9 . 1.511(3) ?
    C9 C10 . 1.515(3) ?
    C9 C18 . 1.530(2) ?
    C9 H9 . 0.98(2) ?
    C10 C17 . 1.336(3) ?
    C10 C11 . 1.470(3) ?
    C11 O3 . 1.216(3) ?
    C11 C12 . 1.510(3) ?
    C12 C13 . 1.533(3) ?
    C12 H12A . 0.9700 ?
    C12 H12B . 0.9700 ?
    C13 C16 . 1.530(3) ?
    C13 C14 . 1.535(3) ?
    C13 C15 . 1.536(3) ?
    C14 H14A . 0.9600 ?
    C14 H14B . 0.9600 ?
    C14 H14C . 0.9600 ?
    C15 H15A . 0.9600 ?
    C15 H15B . 0.9600 ?
    C15 H15C . 0.9600 ?
    C16 C17 . 1.489(3) ?
    C16 H16A . 0.9700 ?
    C16 H16B . 0.9700 ?
    C17 O1 . 1.378(2) ?
    C18 C24 . 1.380(3) ?
    C18 C19 . 1.395(2) ?
    C19 C20 . 1.383(3) ?
    C19 H19 . 0.9300 ?
    C20 O5 . 1.378(2) ?
    C20 C22 . 1.400(3) ?
    C21 O5 . 1.403(3) ?
    C21 H21A . 0.9600 ?
    C21 H21B . 0.9600 ?
    C21 H21C . 0.9600 ?
    C22 O4 . 1.362(2) ?
    C22 C23 . 1.384(3) ?
    C23 C24 . 1.387(3) ?
    C24 H24 . 0.9300 ?
    O4 H4 . 0.8200 ?
loop_
    _geom_angle_atom_site_label_1
    _geom_angle_atom_site_label_2
    _geom_angle_atom_site_label_3
    _geom_angle_site_symmetry_1
    _geom_angle_site_symmetry_3
    _geom_angle
    _geom_angle_publ_flag
    C8 C1 O1 . . 122.25(17) ?
    C8 C1 C2 . . 126.24(17) ?
    O1 C1 C2 . . 111.51(15) ?
    C1 C2 C3 . . 112.21(16) ?
    C1 C2 H2A . . 109.2 ?
    C3 C2 H2A . . 109.2 ?
    C1 C2 H2B . . 109.2 ?
    C3 C2 H2B . . 109.2 ?
    H2A C2 H2B . . 107.9 ?
    C5 C3 C4 . . 109.3(2) ?
    C5 C3 C6 . . 111.04(18) ?
    C4 C3 C6 . . 109.72(19) ?
    C5 C3 C2 . . 109.94(19) ?
    C4 C3 C2 . . 109.43(17) ?
    C6 C3 C2 . . 107.36(18) ?
    C3 C4 H4A . . 109.5 ?
    C3 C4 H4B . . 109.5 ?
    H4A C4 H4B . . 109.5 ?
    C3 C4 H4C . . 109.5 ?
    H4A C4 H4C . . 109.5 ?
    H4B C4 H4C . . 109.5 ?
    C3 C5 H5A . . 109.5 ?
    C3 C5 H5B . . 109.5 ?
    H5A C5 H5B . . 109.5 ?
    C3 C5 H5C . . 109.5 ?
    H5A C5 H5C . . 109.5 ?
    H5B C5 H5C . . 109.5 ?
    C7 C6 C3 . . 115.04(17) ?
    C7 C6 H6A . . 108.5 ?
    C3 C6 H6A . . 108.5 ?
    C7 C6 H6B . . 108.5 ?
    C3 C6 H6B . . 108.5 ?
    H6A C6 H6B . . 107.5 ?
    O2 C7 C8 . . 119.91(19) ?
    O2 C7 C6 . . 121.64(18) ?
    C8 C7 C6 . . 118.42(17) ?
    C1 C8 C7 . . 117.75(18) ?
    C1 C8 C9 . . 123.31(16) ?
    C7 C8 C9 . . 118.90(16) ?
    C8 C9 C10 . . 109.09(15) ?
    C8 C9 C18 . . 110.02(15) ?
    C10 C9 C18 . . 111.38(15) ?
    C8 C9 H9 . . 107.8(12) ?
    C10 C9 H9 . . 110.4(11) ?
    C18 C9 H9 . . 108.0(12) ?
    C17 C10 C11 . . 118.59(17) ?
    C17 C10 C9 . . 122.45(17) ?
    C11 C10 C9 . . 118.96(16) ?
    O3 C11 C10 . . 120.3(2) ?
    O3 C11 C12 . . 121.2(2) ?
    C10 C11 C12 . . 118.47(18) ?
    C11 C12 C13 . . 114.73(18) ?
    C11 C12 H12A . . 108.6 ?
    C13 C12 H12A . . 108.6 ?
    C11 C12 H12B . . 108.6 ?
    C13 C12 H12B . . 108.6 ?
    H12A C12 H12B . . 107.6 ?
    C16 C13 C12 . . 107.75(17) ?
    C16 C13 C14 . . 110.89(18) ?
    C12 C13 C14 . . 110.14(19) ?
    C16 C13 C15 . . 108.20(18) ?
    C12 C13 C15 . . 110.44(19) ?
    C14 C13 C15 . . 109.39(19) ?
    C13 C14 H14A . . 109.5 ?
    C13 C14 H14B . . 109.5 ?
    H14A C14 H14B . . 109.5 ?
    C13 C14 H14C . . 109.5 ?
    H14A C14 H14C . . 109.5 ?
    H14B C14 H14C . . 109.5 ?
    C13 C15 H15A . . 109.5 ?
    C13 C15 H15B . . 109.5 ?
    H15A C15 H15B . . 109.5 ?
    C13 C15 H15C . . 109.5 ?
    H15A C15 H15C . . 109.5 ?
    H15B C15 H15C . . 109.5 ?
    C17 C16 C13 . . 112.68(16) ?
    C17 C16 H16A . . 109.1 ?
    C13 C16 H16A . . 109.1 ?
    C17 C16 H16B . . 109.1 ?
    C13 C16 H16B . . 109.1 ?
    H16A C16 H16B . . 107.8 ?
    C10 C17 O1 . . 123.42(16) ?
    C10 C17 C16 . . 125.17(18) ?
    O1 C17 C16 . . 111.41(15) ?
    C24 C18 C19 . . 119.37(17) ?
    C24 C18 C9 . . 119.97(16) ?
    C19 C18 C9 . . 120.58(16) ?
    C20 C19 C18 . . 120.33(17) ?
    C20 C19 H19 . . 119.8 ?
    C18 C19 H19 . . 119.8 ?
    O5 C20 C19 . . 124.98(18) ?
    O5 C20 C22 . . 114.18(16) ?
    C19 C20 C22 . . 120.84(17) ?
    O5 C21 H21A . . 109.5 ?
    O5 C21 H21B . . 109.5 ?
    H21A C21 H21B . . 109.5 ?
    O5 C21 H21C . . 109.5 ?
    H21A C21 H21C . . 109.5 ?
    H21B C21 H21C . . 109.5 ?
    O4 C22 C23 . . 119.68(17) ?
    O4 C22 C20 . . 122.66(17) ?
    C23 C22 C20 . . 117.67(16) ?
    C22 C23 C24 . . 121.99(17) ?
    C22 C23 Br1 . . 119.16(14) ?
    C24 C23 Br1 . . 118.84(14) ?
    C18 C24 C23 . . 119.71(16) ?
    C18 C24 H24 . . 120.1 ?
    C23 C24 H24 . . 120.1 ?
    C1 O1 C17 . . 118.39(14) ?
    C22 O4 H4 . . 109.5 ?
    C20 O5 C21 . . 117.51(16) ?
loop_
    _geom_torsion_atom_site_label_1
    _geom_torsion_atom_site_label_2
    _geom_torsion_atom_site_label_3
    _geom_torsion_atom_site_label_4
    _geom_torsion_site_symmetry_1
    _geom_torsion_site_symmetry_2
    _geom_torsion_site_symmetry_3
    _geom_torsion_site_symmetry_4
    _geom_torsion
    _geom_torsion_publ_flag
    C8 C1 C2 C3 . . . . 24.0(3) ?
    O1 C1 C2 C3 . . . . -156.46(16) ?
    C1 C2 C3 C5 . . . . 72.5(2) ?
    C1 C2 C3 C4 . . . . -167.4(2) ?
    C1 C2 C3 C6 . . . . -48.4(2) ?
    C5 C3 C6 C7 . . . . -67.4(2) ?
    C4 C3 C6 C7 . . . . 171.63(19) ?
    C2 C3 C6 C7 . . . . 52.8(2) ?
    C3 C6 C7 O2 . . . . 151.79(19) ?
    C3 C6 C7 C8 . . . . -30.3(3) ?
    O1 C1 C8 C7 . . . . -177.95(16) ?
    C2 C1 C8 C7 . . . . 1.5(3) ?
    O1 C1 C8 C9 . . . . 4.6(3) ?
    C2 C1 C8 C9 . . . . -175.96(17) ?
    O2 C7 C8 C1 . . . . 179.28(17) ?
    C6 C7 C8 C1 . . . . 1.3(3) ?
    O2 C7 C8 C9 . . . . -3.1(3) ?
    C6 C7 C8 C9 . . . . 178.92(17) ?
    C1 C8 C9 C10 . . . . -10.9(2) ?
    C7 C8 C9 C10 . . . . 171.59(15) ?
    C1 C8 C9 C18 . . . . 111.52(19) ?
    C7 C8 C9 C18 . . . . -65.9(2) ?
    C8 C9 C10 C17 . . . . 10.7(2) ?
    C18 C9 C10 C17 . . . . -111.0(2) ?
    C8 C9 C10 C11 . . . . -169.39(16) ?
    C18 C9 C10 C11 . . . . 69.0(2) ?
    C17 C10 C11 O3 . . . . -174.2(2) ?
    C9 C10 C11 O3 . . . . 5.9(3) ?
    C17 C10 C11 C12 . . . . 3.5(3) ?
    C9 C10 C11 C12 . . . . -176.41(18) ?
    O3 C11 C12 C13 . . . . -156.7(2) ?
    C10 C11 C12 C13 . . . . 25.6(3) ?
    C11 C12 C13 C16 . . . . -50.9(2) ?
    C11 C12 C13 C14 . . . . 70.2(2) ?
    C11 C12 C13 C15 . . . . -168.9(2) ?
    C12 C13 C16 C17 . . . . 49.6(2) ?
    C14 C13 C16 C17 . . . . -71.0(2) ?
    C15 C13 C16 C17 . . . . 169.04(18) ?
    C11 C10 C17 O1 . . . . 175.94(16) ?
    C9 C10 C17 O1 . . . . -4.1(3) ?
    C11 C10 C17 C16 . . . . -4.0(3) ?
    C9 C10 C17 C16 . . . . 175.98(17) ?
    C13 C16 C17 C10 . . . . -24.5(3) ?
    C13 C16 C17 O1 . . . . 155.55(16) ?
    C8 C9 C18 C24 . . . . -68.8(2) ?
    C10 C9 C18 C24 . . . . 52.3(2) ?
    C8 C9 C18 C19 . . . . 107.97(19) ?
    C10 C9 C18 C19 . . . . -130.94(18) ?
    C24 C18 C19 C20 . . . . 2.5(3) ?
    C9 C18 C19 C20 . . . . -174.21(17) ?
    C18 C19 C20 O5 . . . . 178.32(18) ?
    C18 C19 C20 C22 . . . . -0.9(3) ?
    O5 C20 C22 O4 . . . . -0.8(3) ?
    C19 C20 C22 O4 . . . . 178.46(18) ?
    O5 C20 C22 C23 . . . . 178.72(17) ?
    C19 C20 C22 C23 . . . . -2.0(3) ?
    O4 C22 C23 C24 . . . . -177.13(18) ?
    C20 C22 C23 C24 . . . . 3.3(3) ?
    O4 C22 C23 Br1 . . . . 2.0(3) ?
    C20 C22 C23 Br1 . . . . -177.59(14) ?
    C19 C18 C24 C23 . . . . -1.3(3) ?
    C9 C18 C24 C23 . . . . 175.50(17) ?
    C22 C23 C24 C18 . . . . -1.7(3) ?
    Br1 C23 C24 C18 . . . . 179.19(14) ?
    C8 C1 O1 C17 . . . . 3.6(2) ?
    C2 C1 O1 C17 . . . . -175.94(15) ?
    C10 C17 O1 C1 . . . . -3.8(3) ?
    C16 C17 O1 C1 . . . . 176.09(15) ?
    C19 C20 O5 C21 . . . . 3.2(3) ?
    C22 C20 O5 C21 . . . . -177.50(19) ?
loop_
    _geom_hbond_atom_site_label_D
    _geom_hbond_atom_site_label_H
    _geom_hbond_atom_site_label_A
    _geom_hbond_site_symmetry_A
    _geom_hbond_distance_DH
    _geom_hbond_distance_HA
    _geom_hbond_distance_DA
    _geom_hbond_angle_DHA
    _geom_hbond_publ_flag
    C6 H6B O2 2_657 0.97 2.60 3.377(3) 136.8 yes
    C16 H16A Br1 2_666 0.97 2.94 3.736(2) 139.6 yes
    O4 H4 O2 2_667 0.82 2.04 2.768(2) 147.7 yes
    O4 H4 O5 . 0.82 2.28 2.701(2) 112.5 yes
_shelx_space_group_comment
;
The symmetry employed for this shelxl refinement is uniquely defined
by the following loop, which should always be used as a source of
symmetry information in preference to the above space-group names.
They are only intended as comments.
;
_shelx_estimated_absorpt_T_min     0.612
_shelx_estimated_absorpt_T_max     0.713
_shelx_hkl_file
;
  -2   0   0  929.81   28.10
  -2   0   0  946.01   28.10
  -2   0   0  945.41   28.20
   2   0   0  937.01   28.10
   2   0   0  900.01   28.20
   2   0   0  939.71   28.10
   2   0   0  930.81   28.30
   2   0   0  944.41   28.10
   2   0   0  936.91   28.20
   2   0   0  949.31   28.40
  -3   0   0  426.86   13.30
  -3   0   0  432.76   13.40
  -3   0   0  446.26   13.40
  -3   0   0  434.66   13.40
  -3   0   0  442.46   13.30
  -3   0   0  436.36   13.30
  -3   0   0  425.46   13.50
  -3   0   0  445.16   13.40
   3   0   0  452.85   13.40
   3   0   0  433.06   13.30
   3   0   0  440.46   13.40
   3   0   0  434.56   13.50
   3   0   0  442.96   13.50
   3   0   0  438.46   13.40
   3   0   0  426.46   13.70
   3   0   0  443.36   13.40
   3   0   0  449.46   13.40
   3   0   0  437.16   13.40
  -4   0   0  291.67    9.30
  -4   0   0  286.37    9.00
  -4   0   0  292.67    9.00
  -4   0   0  287.47    9.20
  -4   0   0  281.17    9.10
  -4   0   0  290.87    9.10
  -4   0   0  291.67    9.10
  -4   0   0  302.37    9.20
   4   0   0  296.77    9.20
   4   0   0  286.97    9.00
   4   0   0  292.97    9.10
   4   0   0  289.27    9.30
   4   0   0  281.87    9.40
   4   0   0  296.77    9.10
   4   0   0  290.27    9.10
   4   0   0  284.47    9.60
   4   0   0  296.27    9.10
   4   0   0  296.67    9.20
  -5   0   0  489.75   15.10
  -5   0   0  494.15   15.20
  -5   0   0  498.55   15.50
  -5   0   0  484.35   15.30
  -5   0   0  481.15   15.60
  -5   0   0  492.05   15.20
  -5   0   0  488.95   15.30
  -5   0   0  473.05   15.30
   5   0   0  491.35   15.30
   5   0   0  502.55   15.40
   5   0   0  504.35   15.40
   5   0   0  491.35   15.40
   5   0   0  503.75   15.30
   5   0   0  473.95   15.90
   5   0   0  507.45   15.40
   5   0   0  534.65   16.00
   5   0   0  509.35   15.30
   5   0   0  496.25   15.60
  -6   0   0  108.19    4.50
  -6   0   0  109.39    4.20
  -6   0   0  111.09    4.30
  -6   0   0  113.29    4.40
  -6   0   0  117.49    4.20
  -6   0   0  115.69    5.00
  -6   0   0  115.59    4.50
   6   0   0  115.59    4.40
   6   0   0  118.09    4.50
   6   0   0  121.39    4.70
   6   0   0  120.49    4.50
   6   0   0  116.29    4.60
   6   0   0  115.69    4.60
   6   0   0  115.99    4.90
   6   0   0  119.49    4.40
  -7   0   0   56.19    3.00
  -7   0   0   56.29    3.10
  -7   0   0   55.19    3.10
  -7   0   0   63.69    3.60
  -7   0   0   60.49    4.30
  -7   0   0   52.49    3.30
  -7   0   0   60.99    2.80
  -7   0   0   61.49    3.00
   7   0   0   59.49    3.70
   7   0   0   52.79    3.20
   7   0   0   56.89    4.00
   7   0   0   59.99    3.60
   7   0   0   58.09    3.30
   7   0   0   61.79    3.30
   7   0   0   54.59    3.60
   7   0   0   61.59    3.90
  -8   0   0   44.10    3.70
  -8   0   0   44.60    2.60
  -8   0   0   42.60    2.90
  -8   0   0   38.30    3.50
  -8   0   0   44.80    3.90
  -8   0   0   35.70    3.40
   8   0   0   46.20    3.40
   8   0   0   44.70    3.50
   8   0   0   49.60    3.80
   8   0   0   35.70    3.10
   8   0   0   50.29    3.90
   8   0   0   40.90    3.70
   8   0   0   49.30    4.00
  -9   0   0    2.30    3.20
  -9   0   0    3.30    2.20
  -9   0   0    5.30    1.50
  -9   0   0    3.10    1.80
  -9   0   0   -0.50    2.10
  -9   0   0    1.20    2.20
   9   0   0    4.20    2.20
   9   0   0    2.80    2.50
   9   0   0    4.50    2.70
   9   0   0    4.40    2.30
   9   0   0    1.50    2.50
   9   0   0    2.50    2.10
 -10   0   0   19.10    2.90
 -10   0   0   30.90    4.40
 -10   0   0   29.80    2.80
 -10   0   0   25.10    3.10
 -10   0   0   18.90    2.80
  10   0   0   19.60    3.20
  10   0   0   22.00    2.90
  10   0   0   23.20    3.10
  10   0   0   24.60    3.20
  10   0   0   22.80    2.80
  10   0   0   20.10    3.30
 -11   0   0    7.20    2.70
 -11   0   0    4.40    4.40
 -11   0   0    9.80    1.20
 -11   0   0    9.00    2.90
  11   0   0    6.70    2.60
  11   0   0    7.80    3.50
  11   0   0    4.90    3.30
  11   0   0    2.20    2.60
  11   0   0   11.00    3.20
  11   0   0    4.50    3.20
 -12   0   0    2.70    3.00
 -12   0   0    2.30    4.70
  12   0   0    4.90    2.80
  12   0   0    3.50    3.70
  12   0   0    1.50    3.30
  12  -1   0   -2.10    3.60
  12  -1   0    0.60    3.10
  12  -1   0   -1.20    3.70
 -12   1   0    4.50    5.10
  11  -1   0    0.00    2.80
  11  -1   0    1.00    3.30
  11  -1   0    1.30    2.30
  11  -1   0   -0.70    3.60
  11  -1   0    0.90    3.40
 -11   1   0    1.90    2.60
  10  -1   0   12.30    2.90
  10  -1   0   10.30    3.10
  10  -1   0   16.00    3.00
  10  -1   0   12.20    2.30
  10  -1   0   10.90    2.50
  10  -1   0   13.70    3.20
 -10   1   0   11.60    2.50
 -10   1   0   13.10    2.60
 -10   1   0   13.60    2.50
 -10   1   0   16.80    4.30
   9  -1   0    4.00    2.60
   9  -1   0    6.80    2.50
   9  -1   0    7.50    2.10
   9  -1   0   10.00    2.50
   9  -1   0    7.90    2.20
  -9   1   0    3.70    3.40
  -9   1   0    6.50    1.20
  -9   1   0    7.20    2.20
  -9   1   0    2.50    2.10
  -9   1   0    7.30    1.30
  -9   1   0    5.70    2.00
  -9   1   0    3.90    2.00
   8  -1   0   -0.50    2.00
   8  -1   0    2.90    2.00
   8  -1   0    0.00    1.70
   8  -1   0    0.70    2.10
   8  -1   0   -0.60    3.00
   8  -1   0    0.80    2.30
   8  -1   0   -1.20    1.80
  -8   1   0    0.60    1.90
  -8   1   0   -0.80    1.80
  -8   1   0    0.30    2.00
  -8   1   0    1.60    1.30
  -8   1   0   -6.10    2.80
  -8   1   0    0.50    1.20
  -8   1   0    1.10    1.90
   7  -1   0   -0.70    1.80
   7  -1   0    1.00    1.80
   7  -1   0    0.60    1.60
   7  -1   0   -0.80    2.10
   7  -1   0    1.50    1.50
   7  -1   0   -0.40    1.70
   7  -1   0    1.40    1.80
   7  -1   0    1.70    1.50
   7  -1   0    1.60    1.90
  -7   1   0    0.40    1.80
  -7   1   0    1.00    1.30
  -7   1   0    1.00    1.50
  -7   1   0   -1.20    2.50
  -7   1   0    0.10    1.30
  -7   1   0    1.00    1.60
  -7   1   0    0.90    1.60
  -7   1   0    2.00    4.40
  -7   1   0    0.40    1.10
   6  -1   0    8.30    2.00
   6  -1   0    9.70    1.50
   6  -1   0   12.50    1.70
   6  -1   0   10.40    1.80
   6  -1   0   12.90    1.60
   6  -1   0    9.20    1.40
   6  -1   0   12.20    1.80
   6  -1   0    8.50    1.50
   6  -1   0    8.60    2.80
  -6   1   0   12.00    1.40
  -6   1   0   11.10    1.60
  -6   1   0   10.80    1.90
  -6   1   0   12.00    1.20
  -6   1   0   11.10    1.90
  -6   1   0   11.20    1.70
  -6   1   0   12.20    1.70
  -6   1   0    9.90    1.30
  -6   1   0    8.90    2.20
   5  -1   0  103.99    4.00
   5  -1   0  109.69    3.90
   5  -1   0   94.99    4.00
   5  -1   0  100.09    3.80
   5  -1   0  117.99    5.70
   5  -1   0   93.69    4.80
   5  -1   0  108.09    3.80
   5  -1   0  104.89    3.80
   5  -1   0  104.29    4.40
   5  -1   0  107.59    4.00
   5  -1   0  102.99    4.30
  -5   1   0   99.49    3.80
  -5   1   0  104.89    3.50
  -5   1   0  100.99    3.90
  -5   1   0  103.09    3.80
  -5   1   0  101.09    3.80
  -5   1   0  104.89    4.00
  -5   1   0  102.79    4.10
  -5   1   0  106.59    4.50
  -5   1   0  105.09    3.70
   4  -1   0    7.50    1.00
   4  -1   0    7.00    1.00
   4  -1   0    8.00    1.00
   4  -1   0   10.10    1.90
   4  -1   0    7.40    1.00
   4  -1   0    7.90    1.10
   4  -1   0    8.60    1.20
   4  -1   0   10.20    1.40
   4  -1   0    9.00    0.90
   4  -1   0    6.70    1.10
  -4   1   0    7.50    1.10
  -4   1   0    8.10    1.00
  -4   1   0    8.20    1.00
  -4   1   0    7.60    0.90
  -4   1   0    6.50    1.40
  -4   1   0    9.60    1.10
  -4   1   0    9.40    2.40
  -4   1   0    9.70    0.80
  -4   1   0    8.20    1.00
   3  -1   0    3.80    0.80
   3  -1   0    1.70    1.20
   3  -1   0    3.90    0.60
   3  -1   0    3.00    0.80
   3  -1   0    5.00    0.70
   3  -1   0    4.30    0.70
   3  -1   0    3.70    0.70
   3  -1   0    4.00    1.10
   3  -1   0    3.90    0.80
   3  -1   0    4.20    0.70
  -3   1   0    4.20    1.00
  -3   1   0    3.10    1.10
  -3   1   0    4.50    0.70
  -3   1   0    3.10    0.70
  -3   1   0    3.80    0.60
  -3   1   0    4.00    0.60
  -3   1   0    3.30    0.70
  -3   1   0    3.70    0.60
  -3   1   0    3.90    0.80
   2  -1   0  323.47    9.60
   2  -1   0  323.27    9.80
   2  -1   0  309.77    9.60
   2  -1   0  311.07    9.60
   2  -1   0  318.77    9.70
   2  -1   0  313.67    9.60
   2  -1   0  324.97    9.70
   2  -1   0  321.27    9.70
   2  -1   0  315.77    9.90
   2  -1   0  317.27    9.70
  -2   1   0  312.57    9.60
  -2   1   0  311.57    9.50
  -2   1   0  312.07    9.60
  -2   1   0  334.97   10.30
  -2   1   0  314.97    9.60
  -2   1   0  284.87    9.70
  -2   1   0  309.87    9.60
  -2   1   0  318.87    9.80
  -2   1   0  321.87    9.80
   1  -1   0    3.90    0.40
   1  -1   0    3.70    0.30
   1  -1   0    3.80    0.40
   1  -1   0    3.20    0.30
   1  -1   0    4.50    0.50
   1  -1   0    4.70    0.50
   1  -1   0    5.10    0.30
  -1   1   0    3.10    0.30
  -1   1   0    2.00    0.40
  -1  -1   0    0.00    0.10
  -1  -1   0    0.20    0.10
  -1  -1   0   -0.10    0.10
   1   1   0    0.00    0.10
  -2  -1   0   34.80    1.50
  -2  -1   0   36.10    1.50
  -2  -1   0   34.20    1.50
  -2  -1   0   37.20    2.20
  -2  -1   0   35.60    1.40
  -2  -1   0   35.70    1.50
  -2  -1   0   35.60    1.50
   2   1   0   33.00    1.50
   2   1   0   32.40    1.60
   2   1   0   34.10    1.50
   2   1   0   33.80    1.40
   2   1   0   34.70    1.50
   2   1   0   34.40    1.40
   2   1   0   35.40    1.40
   2   1   0   35.90    1.50
   2   1   0   34.30    1.50
  -3  -1   0  495.55   15.10
  -3  -1   0  498.55   15.00
  -3  -1   0  497.25   14.90
  -3  -1   0  498.75   15.00
  -3  -1   0  490.25   15.00
  -3  -1   0  480.85   14.90
  -3  -1   0  497.65   14.90
  -3  -1   0  489.25   15.00
  -3  -1   0  479.15   14.90
   3   1   0  500.45   15.00
   3   1   0  470.85   14.90
   3   1   0  494.45   15.00
   3   1   0  493.15   14.90
   3   1   0  478.55   15.20
   3   1   0  486.15   15.00
   3   1   0  497.95   15.00
   3   1   0  475.95   14.90
   3   1   0  482.45   15.00
  -4  -1   0  622.94   19.70
  -4  -1   0  647.94   19.80
  -4  -1   0  645.24   19.60
  -4  -1   0  655.53   19.80
  -4  -1   0  640.34   19.60
  -4  -1   0  642.24   20.00
  -4  -1   0  630.74   19.70
  -4  -1   0  655.63   19.90
  -4  -1   0  643.04   19.70
   4   1   0  662.33   19.80
   4   1   0  633.34   20.10
   4   1   0  646.54   19.60
   4   1   0  649.14   19.70
   4   1   0  660.23   19.70
   4   1   0  636.94   19.70
   4   1   0  652.93   19.70
   4   1   0  654.23   20.00
  -5  -1   0  117.79    4.10
  -5  -1   0  107.99    4.10
  -5  -1   0  116.39    4.30
  -5  -1   0  114.79    4.30
  -5  -1   0  113.19    4.50
  -5  -1   0  110.09    4.20
  -5  -1   0  111.29    4.60
   5   1   0  116.29    4.20
   5   1   0  116.79    5.20
   5   1   0  118.99    4.30
   5   1   0  111.79    4.30
   5   1   0  118.39    4.30
   5   1   0  113.89    4.30
   5   1   0  113.59    4.20
   5   1   0  113.39    4.40
   5   1   0  116.29    4.30
  -6  -1   0   72.99    3.80
  -6  -1   0   78.49    3.50
  -6  -1   0   71.29    3.00
  -6  -1   0   74.69    3.10
  -6  -1   0   66.89    3.30
  -6  -1   0   67.09    3.50
  -6  -1   0   72.89    3.40
   6   1   0   69.69    3.20
   6   1   0   73.49    3.60
   6   1   0   67.29    3.50
   6   1   0   77.99    3.70
   6   1   0   69.39    4.70
   6   1   0   78.09    3.60
   6   1   0   74.89    3.40
   6   1   0   73.29    3.70
   6   1   0   76.09    3.60
  -7  -1   0   29.50    2.40
  -7  -1   0   32.30    3.50
  -7  -1   0   36.20    2.70
  -7  -1   0   26.40    2.70
  -7  -1   0   27.40    2.60
  -7  -1   0   33.20    2.60
  -7  -1   0   30.30    2.70
  -7  -1   0   32.80    3.10
   7   1   0   31.60    3.00
   7   1   0   35.70    3.30
   7   1   0   32.20    3.30
   7   1   0   37.20    3.30
   7   1   0   36.00    2.90
   7   1   0   32.30    3.20
   7   1   0   30.30    2.60
   7   1   0   33.80    3.50
  -8  -1   0   42.60    3.60
  -8  -1   0   56.49    3.50
  -8  -1   0   52.29    4.50
  -8  -1   0   50.39    3.00
  -8  -1   0   38.80    3.20
  -8  -1   0   54.19    4.00
   8   1   0   52.19    4.10
   8   1   0   52.59    3.80
   8   1   0   59.19    4.10
   8   1   0   51.19    4.00
   8   1   0   55.29    3.70
   8   1   0   45.70    3.50
   8   1   0   49.30    3.60
   8   1   0   48.70    4.60
  -9  -1   0   34.60    2.80
  -9  -1   0   24.80    2.70
  -9  -1   0   27.80    3.50
  -9  -1   0   40.20    4.20
  -9  -1   0   38.10    3.50
   9   1   0   36.60    3.90
   9   1   0   32.80    3.30
   9   1   0   33.00    2.80
   9   1   0   39.70    3.80
   9   1   0   32.90    3.20
   9   1   0   30.10    3.00
 -10  -1   0   18.40    2.30
 -10  -1   0   14.60    3.90
 -10  -1   0   18.00    2.80
 -10  -1   0   17.90    2.00
  10   1   0   18.40    3.30
  10   1   0   12.70    2.60
  10   1   0   14.90    3.00
  10   1   0   20.80    3.10
  10   1   0   19.50    2.80
  10   1   0   14.90    2.90
 -11  -1   0    1.60    2.60
 -11  -1   0    3.90    4.10
 -11  -1   0    5.10    1.70
 -11  -1   0    3.10    3.30
  11   1   0    3.50    2.90
  11   1   0    3.90    3.30
  11   1   0    3.80    3.50
  11   1   0    3.20    3.20
  11   1   0   -0.20    3.10
  11   1   0    5.00    3.00
 -12  -1   0    3.50    3.10
 -12  -1   0   11.00    4.40
  12   1   0   11.90    3.50
  12   1   0    8.90    4.70
  12   1   0    9.10    3.20
  12   1   0    6.30    3.70
  11  -2   0    1.10    2.80
  11  -2   0   -2.80    3.30
  11  -2   0    3.00    3.30
  11  -2   0    4.80    3.30
 -11   2   0    1.40    2.60
 -11   2   0    1.40    4.90
  10  -2   0   18.70    3.10
  10  -2   0   16.80    2.80
  10  -2   0   17.30    3.60
  10  -2   0   24.20    3.40
  10  -2   0   19.60    3.20
  10  -2   0   25.80    3.10
 -10   2   0   16.00    3.10
 -10   2   0   28.50    4.80
 -10   2   0   20.50    2.70
 -10   2   0   23.40    2.40
 -10   2   0   22.10    2.90
   9  -2   0   51.29    5.00
   9  -2   0   52.89    3.30
   9  -2   0   60.39    4.90
   9  -2   0   58.29    4.50
   9  -2   0   51.69    4.50
   9  -2   0   57.49    4.20
  -9   2   0   51.39    4.20
  -9   2   0   54.89    4.50
  -9   2   0   47.30    3.90
  -9   2   0   51.99    3.50
  -9   2   0   57.09    6.00
   8  -2   0  141.19    5.60
   8  -2   0  130.49    5.00
   8  -2   0  126.49    5.40
   8  -2   0  139.89    5.80
   8  -2   0  140.19    6.00
   8  -2   0  127.79    5.50
  -8   2   0  132.59    6.80
  -8   2   0  122.49    5.40
  -8   2   0  121.39    5.10
  -8   2   0  135.89    5.60
  -8   2   0  139.59    6.10
   7  -2   0   38.30    2.90
   7  -2   0   45.90    3.50
   7  -2   0   47.50    4.20
   7  -2   0   44.70    3.10
   7  -2   0   46.50    3.20
   7  -2   0   49.30    3.30
   7  -2   0   41.70    4.60
   7  -2   0   48.20    3.70
   7  -2   0   44.80    2.60
  -7   2   0   48.60    3.90
  -7   2   0   44.60    2.00
  -7   2   0   44.80    2.10
  -7   2   0   45.80    4.60
  -7   2   0   48.60    3.10
  -7   2   0   48.30    3.30
  -7   2   0   45.60    4.50
  -7   2   0   42.80    2.70
   6  -2   0  106.49    4.20
   6  -2   0  105.49    4.40
   6  -2   0  102.69    5.60
   6  -2   0  107.19    4.40
   6  -2   0  114.49    4.60
   6  -2   0  107.29    4.10
   6  -2   0  104.09    4.20
   6  -2   0  103.69    4.90
   6  -2   0  106.49    3.90
  -6   2   0  104.09    3.70
  -6   2   0  100.69    4.10
  -6   2   0  109.99    4.40
  -6   2   0  100.49    5.20
  -6   2   0  108.99    5.00
  -6   2   0  101.19    4.00
  -6   2   0  107.59    3.60
  -6   2   0  100.39    4.10
  -6   2   0  109.59    4.30
   5  -2   0  517.45   16.40
   5  -2   0  527.35   16.10
   5  -2   0  517.35   16.40
   5  -2   0  523.55   15.80
   5  -2   0  527.75   16.10
   5  -2   0  515.95   16.10
   5  -2   0  533.05   16.00
   5  -2   0  505.75   16.10
   5  -2   0  518.55   16.00
  -5   2   0  503.75   16.00
  -5   2   0  512.95   16.00
  -5   2   0  531.15   16.50
  -5   2   0  526.75   16.10
  -5   2   0  517.75   15.70
  -5   2   0  521.75   16.40
  -5   2   0  505.55   15.90
  -5   2   0  507.25   16.10
  -5   2   0  523.45   15.80
   4  -2   0  208.58    6.90
   4  -2   0  211.98    6.80
   4  -2   0  216.08    6.60
   4  -2   0  217.08    6.80
   4  -2   0  220.78    7.00
   4  -2   0  213.28    6.90
   4  -2   0  218.78    6.90
   4  -2   0  183.68    9.10
   4  -2   0  212.68    7.60
   4  -2   0  218.38    7.20
  -4   2   0  214.98    6.90
  -4   2   0  212.48    7.30
  -4   2   0  210.08    6.60
  -4   2   0  209.18    6.70
  -4   2   0  210.68    6.90
  -4   2   0  216.28    7.30
  -4   2   0  209.38    6.60
  -4   2   0  209.78    6.80
  -4   2   0  212.28    6.80
   3  -2   0  612.84   18.70
   3  -2   0  615.54   18.50
   3  -2   0  616.14   18.60
   3  -2   0  612.24   18.70
   3  -2   0  624.94   18.90
   3  -2   0  614.94   18.90
   3  -2   0  607.14   18.70
   3  -2   0  597.14   19.10
   3  -2   0  616.34   18.70
   3  -2   0  608.04   18.60
  -3   2   0  615.54   18.90
  -3   2   0  611.94   18.50
  -3   2   0  615.94   18.70
  -3   2   0  624.44   18.60
  -3   2   0  624.14   18.70
  -3   2   0  624.24   18.50
  -3   2   0  616.94   19.00
  -3   2   0  604.64   18.60
  -3   2   0  595.74   18.50
   2  -2   0  834.82   25.00
   2  -2   0  855.31   25.20
   2  -2   0  841.12   25.20
   2  -2   0  826.42   25.10
   2  -2   0  837.62   25.30
   2  -2   0  822.42   25.20
   2  -2   0  824.82   25.20
   2  -2   0  837.12   25.40
   2  -2   0  844.12   25.50
   2  -2   0  822.62   25.10
  -2   2   0  813.62   25.20
  -2   2   0  834.02   25.20
  -2   2   0  854.11   25.80
  -2   2   0  844.32   25.40
  -2   2   0  807.42   25.20
  -2   2   0  848.62   25.10
  -2   2   0  848.42   25.10
  -2   2   0  847.52   25.20
   1  -2   0   90.79    2.90
   1  -2   0   91.39    3.00
   1  -2   0   91.19    3.20
   1  -2   0   91.49    2.80
   1  -2   0   88.79    2.90
   1  -2   0   93.29    3.00
   1  -2   0   92.79    2.90
   1  -2   0   89.69    2.90
   1  -2   0   89.29    3.00
  -1   2   0   91.49    2.90
  -1   2   0   89.89    2.90
  -1   2   0   88.49    2.90
  -1   2   0   84.19    2.90
  -1   2   0   94.79    2.80
  -1   2   0   88.69    3.00
  -1   2   0   89.49    2.90
   0  -2   0 2818.42   93.89
   0   2   0 2883.41   93.99
  -1  -2   0   16.70    1.00
  -1  -2   0   16.40    1.00
  -1  -2   0   17.20    0.90
  -1  -2   0   15.60    0.90
  -1  -2   0   13.10    0.90
  -1  -2   0   15.80    0.90
  -1  -2   0   15.30    0.90
  -1  -2   0   14.70    0.90
   1   2   0   16.30    0.90
   1   2   0   16.00    0.90
   1   2   0   14.50    1.00
   1   2   0   15.50    1.00
   1   2   0   15.80    0.90
   1   2   0   15.60    0.90
   1   2   0   13.70    0.90
   1   2   0   14.20    0.80
  -2  -2   0 4765.02  156.08
   2   2   0 4686.93  155.68
  -3  -2   0 2426.46   89.69
   3   2   0 2322.67   89.19
  -4  -2   0 1300.37   40.50
  -4  -2   0 1339.27   40.50
  -4  -2   0 1343.77   40.50
  -4  -2   0 1309.27   40.50
  -4  -2   0 1341.67   40.50
  -4  -2   0 1368.06   40.50
  -4  -2   0 1367.96   40.40
   4   2   0 1360.26   40.50
   4   2   0 1338.97   40.50
   4   2   0 1349.27   40.70
   4   2   0 1308.67   40.50
   4   2   0 1367.56   40.50
   4   2   0 1334.07   40.50
   4   2   0 1352.76   40.40
   4   2   0 1334.57   40.40
   4   2   0 1322.27   40.50
  -5  -2   0  111.09    4.60
  -5  -2   0  111.39    4.10
  -5  -2   0  120.59    4.50
  -5  -2   0  112.09    4.50
  -5  -2   0  125.09    4.40
  -5  -2   0  123.09    4.50
  -5  -2   0  116.29    4.20
  -5  -2   0  113.49    4.40
  -5  -2   0  115.69    4.30
   5   2   0  117.99    4.40
   5   2   0  109.79    4.40
   5   2   0  112.39    4.80
   5   2   0  114.99    4.50
   5   2   0  114.89    4.30
   5   2   0  109.99    4.20
   5   2   0  117.49    4.50
   5   2   0  118.49    4.40
   5   2   0  114.29    4.50
  -6  -2   0   19.40    1.70
  -6  -2   0   23.10    2.10
  -6  -2   0   19.20    1.90
  -6  -2   0   16.10    2.50
  -6  -2   0   22.70    2.00
  -6  -2   0   23.20    2.00
  -6  -2   0   24.60    2.40
  -6  -2   0   22.60    2.00
  -6  -2   0   18.40    2.00
   6   2   0   25.20    2.30
   6   2   0   24.70    2.20
   6   2   0   24.70    2.30
   6   2   0   19.30    2.10
   6   2   0   18.60    1.80
   6   2   0   19.60    2.00
   6   2   0   21.00    2.20
   6   2   0   19.70    2.60
   6   2   0   24.20    2.10
  -7  -2   0   24.70    1.90
  -7  -2   0   19.50    2.10
  -7  -2   0   19.20    2.50
  -7  -2   0   16.90    2.20
  -7  -2   0   20.80    2.30
  -7  -2   0   23.00    2.00
  -7  -2   0   14.70    2.00
   7   2   0   23.20    2.20
   7   2   0   23.10    2.40
   7   2   0   22.00    2.20
   7   2   0   20.50    2.20
   7   2   0   18.70    2.20
   7   2   0   19.30    2.00
   7   2   0   24.00    2.60
   7   2   0   13.40    3.00
  -8  -2   0   51.59    3.00
  -8  -2   0   56.69    5.10
  -8  -2   0   49.30    3.90
  -8  -2   0   41.80    4.50
  -8  -2   0   50.89    3.40
  -8  -2   0   47.10    3.90
   8   2   0   48.00    4.00
   8   2   0   50.69    3.70
   8   2   0   52.19    4.30
   8   2   0   47.00    3.90
   8   2   0   46.50    3.70
   8   2   0   45.50    3.60
   8   2   0   51.49    4.00
   8   2   0   52.59    4.10
  -9  -2   0    9.40    1.90
  -9  -2   0    4.10    2.20
  -9  -2   0    4.30    2.90
  -9  -2   0    1.10    2.20
  -9  -2   0    5.00    2.30
  -9  -2   0    4.20    2.40
   9   2   0    4.90    2.50
   9   2   0    5.10    2.50
   9   2   0    6.80    2.60
   9   2   0    6.50    2.30
   9   2   0    6.40    2.90
   9   2   0    4.80    2.50
 -10  -2   0   -5.70    3.10
 -10  -2   0   -0.50    2.80
 -10  -2   0   -1.50    2.10
 -10  -2   0    2.10    3.10
  10   2   0   -1.40    2.20
  10   2   0    1.80    2.90
  10   2   0    1.30    2.80
  10   2   0   -0.40    2.90
  10   2   0    2.20    2.70
  10   2   0    2.00    3.20
 -11  -2   0    1.60    3.80
 -11  -2   0    1.30    2.90
 -11  -2   0    3.30    2.20
 -11  -2   0   -1.10    3.60
  11   2   0   -1.80    2.80
  11   2   0    0.30    3.60
  11   2   0   -3.00    3.20
  11   2   0    5.30    3.10
  11   2   0    1.30    3.20
  11   2   0    4.50    3.30
 -12  -2   0   -0.30    4.50
 -12  -2   0    6.10    2.30
 -12  -2   0    2.20    3.40
  12   2   0    2.40    3.60
  12   2   0    5.30    4.00
  12   2   0    7.60    3.40
  12   2   0   -0.30    3.60
  11  -3   0    2.60    3.90
  11  -3   0    5.80    2.80
  11  -3   0    1.50    3.30
 -11   3   0   -5.40    4.50
 -11   3   0    1.50    3.00
  10  -3   0   10.60    2.70
  10  -3   0    8.80    3.00
  10  -3   0    8.10    3.10
  10  -3   0   10.10    3.20
  10  -3   0    2.40    3.70
 -10   3   0    9.20    3.20
 -10   3   0   15.20    2.40
 -10   3   0   10.70    4.40
   9  -3   0  113.99    5.70
   9  -3   0  106.69    5.50
   9  -3   0  117.19    5.50
   9  -3   0  112.29    5.60
   9  -3   0  100.59    5.30
  -9   3   0  105.59    5.30
  -9   3   0  112.99    6.40
  -9   3   0  109.09    7.20
   8  -3   0   28.40    2.70
   8  -3   0   24.90    2.40
   8  -3   0   27.10    2.90
   8  -3   0   24.90    2.20
   8  -3   0   25.80    2.60
   8  -3   0   21.90    2.50
   8  -3   0   27.00    2.80
  -8   3   0   32.30    4.20
  -8   3   0   26.50    2.50
  -8   3   0   33.30    4.60
   7  -3   0   39.80    3.60
   7  -3   0   36.60    3.40
   7  -3   0   36.00    2.90
   7  -3   0   29.30    2.90
   7  -3   0   35.00    3.10
   7  -3   0   38.90    3.20
   7  -3   0   38.80    2.20
   7  -3   0   43.20    3.40
  -7   3   0   33.50    2.70
  -7   3   0   43.10    4.40
  -7   3   0   40.50    3.30
  -7   3   0   43.10    3.80
   6  -3   0   31.70    2.60
   6  -3   0   32.20    3.00
   6  -3   0   37.10    3.00
   6  -3   0   27.80    2.60
   6  -3   0   28.10    2.60
   6  -3   0   31.60    2.90
   6  -3   0   36.00    2.70
   6  -3   0   29.00    1.80
  -6   3   0   33.50    2.40
  -6   3   0   26.10    2.80
  -6   3   0   38.00    4.00
  -6   3   0   44.50    5.90
  -6   3   0   32.90    2.30
   5  -3   0  347.57   11.00
   5  -3   0  353.76   11.10
   5  -3   0  345.87   10.80
   5  -3   0  344.47   10.90
   5  -3   0  336.97   10.90
   5  -3   0  340.17   10.50
   5  -3   0  338.87   10.90
  -5   3   0  352.76   11.70
  -5   3   0  341.57   10.80
  -5   3   0  331.07   10.80
  -5   3   0  340.17   11.40
  -5   3   0  341.47   10.40
  -5   3   0  342.67   10.90
  -5   3   0  345.17   10.40
   4  -3   0  340.07   10.60
   4  -3   0  330.97   10.10
   4  -3   0  327.67   10.60
   4  -3   0  327.97   11.20
   4  -3   0  334.07   10.50
   4  -3   0  326.07   10.40
   4  -3   0  331.97   10.90
   4  -3   0  332.27   10.40
   4  -3   0  335.07   10.50
  -4   3   0  336.47   11.10
  -4   3   0  344.37   10.90
  -4   3   0  329.57   10.00
  -4   3   0  326.87   10.50
  -4   3   0  321.67   10.40
  -4   3   0  342.77   10.10
  -4   3   0  324.67   10.40
   3  -3   0  787.32   23.80
   3  -3   0  786.72   23.90
   3  -3   0  772.92   24.10
   3  -3   0  783.52   23.80
   3  -3   0  792.02   24.00
   3  -3   0  808.92   24.00
   3  -3   0  769.92   24.40
   3  -3   0  800.32   24.20
   3  -3   0  778.02   23.90
  -3   3   0  777.12   23.90
  -3   3   0  811.02   24.50
  -3   3   0  774.72   23.90
  -3   3   0  804.82   23.70
  -3   3   0  805.42   24.20
  -3   3   0  776.02   24.00
  -3   3   0  783.32   23.90
  -3   3   0  783.32   23.70
  -3   3   0  786.72   23.90
   2  -3   0   76.69    2.90
   2  -3   0   68.29    2.60
   2  -3   0   72.39    3.00
   2  -3   0   67.79    2.50
   2  -3   0   69.09    2.20
   2  -3   0   70.19    3.10
   2  -3   0   67.09    2.50
   2  -3   0   67.89    2.60
   2  -3   0   66.99    2.50
   2  -3   0   70.29    2.70
  -2   3   0   73.49    2.30
  -2   3   0   69.99    2.60
  -2   3   0   70.29    2.70
  -2   3   0   68.49    2.60
  -2   3   0   70.39    2.30
  -2   3   0   69.29    3.10
  -2   3   0   73.09    3.40
  -2   3   0   68.99    2.50
   1  -3   0 1555.44   47.00
   1  -3   0 1570.94   46.80
   1  -3   0 1560.24   46.70
   1  -3   0 1561.44   47.00
  -1   3   0 1542.75   46.80
  -1   3   0 1555.44   46.80
   0  -3   0  685.63   21.10
   0  -3   0  702.93   21.00
   0  -3   0  690.63   21.10
   0  -3   0  707.73   21.10
   0  -3   0  699.23   21.10
   0  -3   0  688.63   21.10
   0  -3   0  707.73   21.20
   0  -3   0  716.23   21.10
   0  -3   0  684.23   21.10
   0   3   0  701.73   21.10
   0   3   0  716.43   21.10
   0   3   0  702.23   21.00
   0   3   0  695.13   21.00
   0   3   0  682.43   21.10
   0   3   0  691.43   21.10
  -1  -3   0  281.67    8.90
  -1  -3   0  280.87    8.80
  -1  -3   0  287.67    8.90
  -1  -3   0  280.47    8.90
  -1  -3   0  292.07    8.90
  -1  -3   0  292.97    8.90
  -1  -3   0  291.17    8.90
  -1  -3   0  278.07    8.80
   1   3   0  286.87    8.90
   1   3   0  298.77    8.90
   1   3   0  292.37    8.80
   1   3   0  292.57    8.90
   1   3   0  282.77    8.90
   1   3   0  275.67    8.80
   1   3   0  283.27    8.90
   1   3   0  290.17    8.90
  -2  -3   0 2544.85   93.69
   2   3   0 2526.45   93.59
  -3  -3   0  763.62   22.80
  -3  -3   0  714.03   22.90
  -3  -3   0  745.93   22.90
  -3  -3   0  755.02   22.90
  -3  -3   0  754.12   22.90
  -3  -3   0  761.22   22.90
   3   3   0  757.62   22.90
   3   3   0  724.53   22.90
   3   3   0  754.32   22.90
   3   3   0  753.02   23.00
   3   3   0  760.72   23.10
   3   3   0  770.52   23.40
   3   3   0  738.43   22.90
   3   3   0  764.02   22.90
   3   3   0  766.02   22.80
  -4  -3   0 3513.05  130.49
   4   3   0 3453.85  130.09
  -5  -3   0   47.20    2.60
  -5  -3   0   45.60    2.90
  -5  -3   0   48.70    2.40
  -5  -3   0   43.50    2.80
  -5  -3   0   51.39    2.90
  -5  -3   0   47.40    2.90
  -5  -3   0   50.49    2.70
  -5  -3   0   46.00    2.70
   5   3   0   46.30    2.70
   5   3   0   50.59    3.10
   5   3   0   45.70    2.90
   5   3   0   47.60    2.60
   5   3   0   46.80    3.00
   5   3   0   43.80    3.00
   5   3   0   48.40    2.70
   5   3   0   39.00    2.70
   5   3   0   47.00    2.70
  -6  -3   0   44.30    3.10
  -6  -3   0   41.30    2.80
  -6  -3   0   40.40    3.00
  -6  -3   0   38.00    3.00
  -6  -3   0   45.60    2.80
  -6  -3   0   43.00    2.50
  -6  -3   0   47.00    3.10
  -6  -3   0   45.90    3.30
   6   3   0   46.30    3.20
   6   3   0   41.30    3.00
   6   3   0   43.40    3.00
   6   3   0   36.90    3.30
   6   3   0   45.50    2.70
   6   3   0   43.20    2.90
   6   3   0   40.10    3.00
   6   3   0   43.40    3.80
  -7  -3   0  107.59    4.90
  -7  -3   0  111.19    4.90
  -7  -3   0   99.69    5.10
  -7  -3   0   94.69    4.80
  -7  -3   0  109.29    4.50
  -7  -3   0  102.39    4.10
  -7  -3   0  101.99    4.60
  -7  -3   0  103.89    4.90
  -7  -3   0   99.29    4.40
   7   3   0  109.69    4.90
   7   3   0  100.59    5.00
   7   3   0  100.89    4.70
   7   3   0   99.79    4.40
   7   3   0   98.29    4.60
   7   3   0  102.29    4.90
   7   3   0  101.19    4.60
  -8  -3   0   52.39    3.70
  -8  -3   0   50.79    4.10
  -8  -3   0   38.40    3.80
  -8  -3   0   52.09    4.00
  -8  -3   0   50.09    3.10
  -8  -3   0   42.80    4.10
   8   3   0   45.30    3.90
   8   3   0   53.99    4.40
   8   3   0   54.19    3.80
   8   3   0   54.19    4.20
   8   3   0   51.39    4.20
   8   3   0   57.09    4.30
   8   3   0   44.10    3.70
  -9  -3   0   60.99    4.00
  -9  -3   0   56.99    5.10
  -9  -3   0   54.79    4.60
  -9  -3   0   61.19    4.70
  -9  -3   0   53.89    3.60
   9   3   0   58.69    5.10
   9   3   0   62.39    4.90
   9   3   0   59.19    4.50
   9   3   0   57.79    4.80
   9   3   0   54.69    4.30
   9   3   0   54.19    4.40
 -10  -3   0   -1.80    2.70
 -10  -3   0    0.50    3.30
 -10  -3   0    3.60    2.40
 -10  -3   0   -2.70    2.70
 -10  -3   0    2.80    2.10
  10   3   0    0.90    2.80
  10   3   0   -0.20    3.00
  10   3   0    0.70    2.80
  10   3   0    0.20    3.10
  10   3   0   -0.40    2.30
  10   3   0    3.00    3.10
 -11  -3   0   -4.30    3.50
 -11  -3   0   -1.50    3.10
 -11  -3   0   -2.00    3.00
 -11  -3   0    1.20    2.50
  11   3   0   -1.80    3.40
  11   3   0   -0.10    6.40
  11   3   0    1.40    3.40
  11   3   0    8.00    3.90
  11   3   0    4.00    3.40
 -12  -3   0   11.40    2.70
 -12  -3   0   10.90    5.00
 -12  -3   0    8.10    3.40
  12   3   0   11.10    3.90
  12   3   0    8.00    3.50
  12   3   0   11.20    3.80
  12   3   0   12.70    4.30
  11  -4   0   13.00    3.40
  11  -4   0   10.90    2.80
  11  -4   0    8.90    3.40
 -11   4   0   11.90    3.90
 -11   4   0    0.60    4.80
  10  -4   0   -0.10    3.00
  10  -4   0    3.50    2.50
  10  -4   0   -1.70    3.00
  10  -4   0   -1.90    4.80
 -10   4   0    4.00    3.80
 -10   4   0    2.10    4.60
   9  -4   0   13.70    2.90
   9  -4   0    3.70    2.20
   9  -4   0    5.60    2.70
   9  -4   0    6.50    2.80
  -9   4   0    9.50    2.10
  -9   4   0   10.40    2.00
  -9   4   0    9.20    4.50
   8  -4   0    4.70    2.20
   8  -4   0    5.60    2.40
   8  -4   0    4.50    2.90
   8  -4   0    2.60    2.40
   8  -4   0    5.10    1.90
  -8   4   0    8.90    1.90
  -8   4   0    6.60    3.50
  -8   4   0    8.60    3.80
  -8   4   0    7.60    1.90
   7  -4   0   27.00    2.30
   7  -4   0   32.70    3.30
   7  -4   0   28.80    2.50
   7  -4   0   28.20    2.80
   7  -4   0   27.90    2.80
   7  -4   0   34.20    3.50
  -7   4   0   24.10    2.40
  -7   4   0   30.90    3.90
  -7   4   0   34.00    3.10
  -7   4   0   29.90    3.80
   6  -4   0   91.99    4.00
   6  -4   0   89.19    4.10
   6  -4   0   90.69    4.30
   6  -4   0   92.09    4.10
   6  -4   0   87.29    4.40
   6  -4   0   90.69    4.30
   6  -4   0   95.39    4.30
  -6   4   0   91.99    4.10
  -6   4   0   86.99    5.50
  -6   4   0   93.89    5.70
  -6   4   0   93.19    4.00
   5  -4   0   32.00    2.40
   5  -4   0   35.40    3.00
   5  -4   0   36.80    2.40
   5  -4   0   34.10    2.80
   5  -4   0   32.60    2.60
   5  -4   0   37.20    2.80
   5  -4   0   38.40    2.60
  -5   4   0   33.80    2.30
  -5   4   0   35.50    4.30
  -5   4   0   43.20    3.40
  -5   4   0   33.90    2.60
  -5   4   0   34.80    2.60
  -5   4   0   33.70    2.30
   4  -4   0   25.80    3.30
   4  -4   0   27.10    2.00
   4  -4   0   28.90    2.40
   4  -4   0   30.00    2.20
   4  -4   0   30.50    2.40
   4  -4   0   25.70    2.00
   4  -4   0   23.80    2.20
   4  -4   0   26.00    2.40
  -4   4   0   20.70    2.10
  -4   4   0   27.90    2.00
  -4   4   0   31.50    2.70
  -4   4   0   25.50    1.90
  -4   4   0   30.40    3.60
  -4   4   0   27.70    2.20
   3  -4   0  145.09    5.70
   3  -4   0  144.99    4.80
   3  -4   0  146.09    5.00
   3  -4   0  146.09    4.90
   3  -4   0  143.49    5.50
   3  -4   0  148.89    5.00
   3  -4   0  149.59    5.10
   3  -4   0  142.09    4.90
   3  -4   0  147.59    5.10
  -3   4   0  136.79    4.90
  -3   4   0  148.79    4.50
  -3   4   0  141.99    5.00
  -3   4   0  147.99    6.00
  -3   4   0  145.29    4.50
  -3   4   0  149.29    5.00
  -3   4   0  148.59    5.00
  -3   4   0  146.99    4.90
   2  -4   0  122.99    4.30
   2  -4   0  124.49    4.20
   2  -4   0  130.29    4.80
   2  -4   0  123.99    4.40
   2  -4   0  124.49    4.30
   2  -4   0  127.59    4.80
   2  -4   0  131.09    4.40
   2  -4   0  128.39    3.90
  -2   4   0  135.99    5.00
  -2   4   0  126.09    4.00
  -2   4   0  127.79    4.30
  -2   4   0  129.79    4.00
  -2   4   0  122.89    4.30
  -2   4   0  128.99    5.30
  -2   4   0  121.89    4.30
  -2   4   0  126.39    4.30
   1  -4   0  759.52   23.10
   1  -4   0  772.22   23.00
   1  -4   0  744.23   23.40
   1  -4   0  769.92   23.10
   1  -4   0  772.52   23.40
   1  -4   0  764.32   23.10
   1  -4   0  764.32   23.10
   1  -4   0  741.73   23.30
   1  -4   0  764.22   23.20
   1  -4   0  762.22   23.20
  -1   4   0  771.92   23.30
  -1   4   0  718.63   23.10
  -1   4   0  781.12   23.00
  -1   4   0  770.82   23.10
  -1   4   0  755.22   23.10
  -1   4   0  772.52   23.70
  -1   4   0  785.62   23.00
   0  -4   0  151.98    5.00
   0  -4   0  153.28    4.90
   0  -4   0  151.48    5.00
   0  -4   0  155.88    5.00
   0  -4   0  152.58    5.00
   0  -4   0  153.38    4.90
   0  -4   0  148.99    5.00
   0  -4   0  151.78    5.20
   0  -4   0  151.68    4.90
   0   4   0  154.48    5.00
   0   4   0  148.59    5.00
   0   4   0  157.28    5.00
   0   4   0  153.68    4.90
   0   4   0  152.88    4.90
  -1  -4   0    7.20    0.90
  -1  -4   0    9.50    1.00
  -1  -4   0    7.40    1.00
  -1  -4   0    6.80    0.90
  -1  -4   0    8.10    1.10
  -1  -4   0    9.30    1.20
  -1  -4   0    8.00    0.90
   1   4   0    9.80    1.00
   1   4   0    9.00    1.10
   1   4   0    9.40    1.10
   1   4   0    7.80    0.90
   1   4   0    7.90    1.00
   1   4   0    8.90    0.90
   1   4   0   12.50    1.10
   1   4   0    7.70    1.00
  -2  -4   0   67.79    2.80
  -2  -4   0   67.19    2.70
  -2  -4   0   66.59    2.80
  -2  -4   0   69.69    2.90
  -2  -4   0   66.19    2.60
  -2  -4   0   64.59    2.70
  -2  -4   0   69.59    2.80
   2   4   0   66.69    2.90
   2   4   0   65.09    2.50
   2   4   0   63.09    3.00
   2   4   0   68.39    2.90
   2   4   0   68.49    2.90
   2   4   0   65.79    2.70
   2   4   0   66.29    2.80
   2   4   0   63.59    2.50
  -3  -4   0   45.60    2.40
  -3  -4   0   46.20    2.40
  -3  -4   0   43.40    2.30
  -3  -4   0   47.40    2.20
  -3  -4   0   44.00    2.50
  -3  -4   0   46.70    2.40
  -3  -4   0   43.80    2.20
  -3  -4   0   46.30    2.40
   3   4   0   48.30    2.30
   3   4   0   44.00    2.30
   3   4   0   44.40    2.10
   3   4   0   46.10    2.40
   3   4   0   43.60    2.60
   3   4   0   47.40    2.60
   3   4   0   44.30    1.90
   3   4   0   46.50    2.40
   3   4   0   48.60    2.40
   3   4   0   46.90    2.60
  -4  -4   0 1483.05   44.60
  -4  -4   0 1481.75   44.50
  -4  -4   0 1444.56   44.40
  -4  -4   0 1462.75   44.30
  -4  -4   0 1472.55   44.50
  -4  -4   0 1438.06   44.50
  -4  -4   0 1480.75   44.50
  -4  -4   0 1497.15   44.40
   4   4   0 1519.95   44.40
   4   4   0 1421.26   44.50
   4   4   0 1500.35   44.60
   4   4   0 1453.45   44.30
   4   4   0 1516.55   44.50
   4   4   0 1433.96   44.40
   4   4   0 1439.16   44.40
   4   4   0 1530.45   44.50
   4   4   0 1429.06   44.30
   4   4   0 1440.66   44.40
  -5  -4   0    1.70    1.60
  -5  -4   0    1.40    1.40
  -5  -4   0    0.50    1.50
  -5  -4   0    3.80    1.50
  -5  -4   0    1.10    1.50
  -5  -4   0    3.00    1.50
  -5  -4   0    3.30    1.30
  -5  -4   0    1.60    1.60
   5   4   0    2.80    1.50
   5   4   0   -0.50    1.50
   5   4   0    1.90    1.70
   5   4   0    1.00    1.80
   5   4   0    3.10    1.60
   5   4   0    0.90    1.80
   5   4   0   -0.90    1.50
   5   4   0   -0.10    1.40
   5   4   0    0.20    0.80
   5   4   0    4.50    1.70
  -6  -4   0    3.00    1.70
  -6  -4   0    2.20    1.60
  -6  -4   0    3.00    2.00
  -6  -4   0    3.50    1.40
  -6  -4   0    1.50    1.60
  -6  -4   0    1.10    1.80
  -6  -4   0    3.00    1.70
  -6  -4   0    3.80    2.00
   6   4   0    1.60    2.00
   6   4   0    4.60    1.80
   6   4   0    1.80    1.70
   6   4   0    3.10    1.60
   6   4   0    7.40    2.20
   6   4   0    3.20    1.60
   6   4   0    5.60    2.10
   6   4   0    1.80    1.90
   6   4   0    6.10    1.90
  -7  -4   0   12.80    3.00
  -7  -4   0   10.80    2.00
  -7  -4   0   11.00    2.50
  -7  -4   0   13.30    2.30
  -7  -4   0    5.50    2.10
  -7  -4   0   12.20    1.70
  -7  -4   0   11.70    2.10
  -7  -4   0   11.10    2.40
  -7  -4   0   11.30    2.00
   7   4   0    5.50    2.50
   7   4   0   16.30    2.40
   7   4   0   11.40    2.50
   7   4   0   10.40    2.00
   7   4   0   11.80    2.40
   7   4   0    7.70    2.50
   7   4   0   13.60    2.20
   7   4   0   11.40    3.90
  -8  -4   0   42.80    3.60
  -8  -4   0   38.80    3.70
  -8  -4   0   43.50    3.10
  -8  -4   0   47.50    3.90
  -8  -4   0   44.10    4.30
  -8  -4   0   45.90    4.10
   8   4   0   42.20    3.70
   8   4   0   46.10    3.90
   8   4   0   42.80    4.30
   8   4   0   36.00    4.00
   8   4   0   46.40    4.00
   8   4   0   39.80    4.30
   8   4   0   45.80    3.80
  -9  -4   0    2.80    2.40
  -9  -4   0    3.80    2.00
  -9  -4   0    5.50    2.40
  -9  -4   0    6.50    2.80
  -9  -4   0    1.90    3.00
   9   4   0    1.90    2.50
   9   4   0    7.50    2.80
   9   4   0    5.90    2.50
   9   4   0    4.50    2.60
   9   4   0    4.00    3.10
   9   4   0    4.10    2.70
 -10  -4   0   -0.20    3.40
 -10  -4   0   -3.50    2.90
 -10  -4   0   -2.90    2.60
 -10  -4   0   -1.00    2.60
  10   4   0    1.00    3.00
  10   4   0   -1.00    2.80
  10   4   0   -0.30    3.10
  10   4   0   -1.90    2.70
  10   4   0   -1.00    3.30
 -11  -4   0    1.40    3.10
 -11  -4   0    2.20    3.70
 -11  -4   0    4.40    2.70
 -11  -4   0    3.70    3.50
  11   4   0    5.20    3.30
  11   4   0    3.90    3.40
  11   4   0    1.80    3.40
  11   4   0    5.50    3.40
  11   4   0    4.10    3.50
 -12  -4   0    5.30    6.80
 -12  -4   0   -2.60    3.30
 -12  -4   0   -3.10    3.70
 -12  -4   0    2.20    2.90
  12   4   0   -0.80    3.60
  12   4   0    1.30    3.90
  12   4   0   -0.40    3.90
  12   4   0   -3.00    4.20
  10  -5   0    1.70    3.20
  10  -5   0   16.30    3.30
  10  -5   0   13.10    2.70
  10  -5   0   13.10    3.20
 -10   5   0   10.20    4.50
   9  -5   0   14.80    2.90
   9  -5   0   15.50    3.10
   9  -5   0    8.00    2.90
   9  -5   0    7.90    2.20
   9  -5   0   17.30    2.70
  -9   5   0   13.00    4.50
   8  -5   0    1.60    2.20
   8  -5   0   -3.10    1.90
   8  -5   0    2.60    2.50
   8  -5   0    3.00    2.40
   8  -5   0   -0.90    2.40
  -8   5   0   -0.40    4.10
  -8   5   0    1.80    1.70
  -8   5   0    2.70    3.90
   7  -5   0  140.49    5.70
   7  -5   0  146.89    6.00
   7  -5   0  136.19    5.40
   7  -5   0  148.19    6.30
   7  -5   0  136.69    5.70
   7  -5   0  143.79    6.10
   7  -5   0  152.58    6.00
  -7   5   0  142.79    5.50
  -7   5   0  161.68    8.20
  -7   5   0  152.68    7.50
  -7   5   0  139.39    5.70
   6  -5   0  366.16   11.90
   6  -5   0  368.06   11.90
   6  -5   0  370.26   11.80
   6  -5   0  348.77   11.60
   6  -5   0  350.46   11.60
   6  -5   0  355.56   11.80
  -6   5   0  391.26   13.30
  -6   5   0  353.76   11.50
  -6   5   0  331.47   11.40
   5  -5   0  553.34   17.10
   5  -5   0  550.64   16.90
   5  -5   0  552.04   17.00
   5  -5   0  522.15   16.80
   5  -5   0  549.45   17.00
   5  -5   0  570.04   17.20
   5  -5   0  535.65   16.90
  -5   5   0  538.15   16.90
  -5   5   0  518.75   16.80
  -5   5   0  511.15   16.80
  -5   5   0  581.14   18.40
  -5   5   0  547.25   16.90
   4  -5   0  452.85   14.20
   4  -5   0  465.05   14.10
   4  -5   0  451.45   14.10
   4  -5   0  425.56   13.90
   4  -5   0  454.15   14.00
   4  -5   0  436.16   13.90
   4  -5   0  456.05   14.20
  -4   5   0  430.96   13.90
  -4   5   0  424.56   13.90
  -4   5   0  471.65   15.30
  -4   5   0  439.46   14.20
  -4   5   0  453.55   14.00
  -4   5   0  461.55   14.00
   3  -5   0  790.82   24.10
   3  -5   0  792.12   24.00
   3  -5   0  768.32   24.70
   3  -5   0  777.92   23.90
   3  -5   0  800.52   24.00
   3  -5   0  777.82   24.00
   3  -5   0  796.22   24.10
  -3   5   0  815.62   25.00
  -3   5   0  759.62   24.00
  -3   5   0  791.02   23.90
  -3   5   0  768.72   24.00
  -3   5   0  780.92   23.90
  -3   5   0  796.62   24.00
   2  -5   0  578.34   17.80
   2  -5   0  598.64   17.90
   2  -5   0  622.74   18.70
   2  -5   0  575.64   17.90
   2  -5   0  580.34   17.80
   2  -5   0  569.74   18.20
   2  -5   0  574.94   17.50
   2  -5   0  577.84   18.20
  -2   5   0  565.84   17.60
  -2   5   0  582.94   17.50
  -2   5   0  588.74   17.80
  -2   5   0  591.74   17.80
  -2   5   0  562.04   17.80
  -2   5   0  562.94   17.80
  -2   5   0  569.74   17.80
  -2   5   0  597.64   18.80
   1  -5   0 5138.99  179.48
  -1   5   0 5405.66  179.78
   0  -5   0  313.97    9.90
   0  -5   0  340.27   10.50
   0  -5   0  321.97   10.10
   0  -5   0  319.57   10.00
   0  -5   0  317.07   10.10
   0  -5   0  321.37   10.10
   0  -5   0  319.37   10.60
   0  -5   0  315.27   10.10
   0  -5   0  322.57   10.30
   0   5   0  312.67   10.00
   0   5   0  317.27   10.70
   0   5   0  329.87    9.90
   0   5   0  322.27   10.10
   0   5   0  322.67   10.10
   0   5   0  314.97   10.00
   0   5   0  317.37    9.90
  -1  -5   0  266.07    8.70
  -1  -5   0  286.07    9.00
  -1  -5   0  283.27    8.90
  -1  -5   0  274.27    8.70
  -1  -5   0  280.07    8.80
  -1  -5   0  269.07    8.80
  -1  -5   0  273.77    8.40
  -1  -5   0  277.67    8.80
  -1  -5   0  279.57    8.90
   1   5   0  277.97    9.40
   1   5   0  267.97    8.80
   1   5   0  269.27    8.80
   1   5   0  285.27    8.90
   1   5   0  291.47    8.90
   1   5   0  272.07    8.70
   1   5   0  273.97    8.80
   1   5   0  282.57    8.70
   1   5   0  273.77    8.90
  -2  -5   0  157.78    5.50
  -2  -5   0  156.88    5.20
  -2  -5   0  159.78    5.40
  -2  -5   0  155.18    5.20
  -2  -5   0  153.08    5.30
  -2  -5   0  154.88    5.40
  -2  -5   0  152.38    5.40
  -2  -5   0  153.78    5.50
   2   5   0  156.98    5.30
   2   5   0  161.18    5.30
   2   5   0  156.28    5.40
   2   5   0  150.28    5.70
   2   5   0  164.28    5.50
   2   5   0  155.48    5.50
   2   5   0  155.28    5.40
   2   5   0  154.88    5.20
   2   5   0  153.98    5.40
  -3  -5   0    4.40    1.20
  -3  -5   0    5.70    1.60
  -3  -5   0    5.40    1.20
  -3  -5   0    5.10    1.30
  -3  -5   0    8.30    1.40
  -3  -5   0    4.70    1.40
  -3  -5   0    4.40    1.30
  -3  -5   0    3.20    1.30
   3   5   0    8.00    1.40
   3   5   0    3.90    1.20
   3   5   0    6.50    1.10
   3   5   0    6.10    1.50
   3   5   0    3.90    1.40
   3   5   0    4.90    1.40
   3   5   0    5.30    1.60
   3   5   0    6.50    1.20
   3   5   0   10.00    1.50
  -4  -5   0  346.27   11.00
  -4  -5   0  356.46   11.10
  -4  -5   0  328.37   11.00
  -4  -5   0  329.67   10.80
  -4  -5   0  334.17   11.00
  -4  -5   0  344.57   11.00
  -4  -5   0  352.16   11.00
   4   5   0  340.47   11.00
   4   5   0  339.57   11.00
   4   5   0  332.07   10.70
   4   5   0  345.97   11.00
   4   5   0  348.27   11.10
   4   5   0  338.57   11.00
   4   5   0  352.16   10.90
   4   5   0  322.47   10.90
   4   5   0  340.27   10.80
   4   5   0  350.06   11.20
  -5  -5   0   48.90    3.50
  -5  -5   0   50.79    3.20
  -5  -5   0   44.70    3.10
  -5  -5   0   50.99    3.40
  -5  -5   0   48.30    2.80
  -5  -5   0   49.60    3.10
  -5  -5   0   51.39    3.70
  -5  -5   0   46.40    2.80
   5   5   0   50.19    3.40
   5   5   0   50.59    3.50
   5   5   0   47.60    2.80
   5   5   0   45.50    3.00
   5   5   0   51.49    3.30
   5   5   0   44.30    2.80
   5   5   0   47.50    3.10
   5   5   0   52.79    3.50
   5   5   0   49.80    2.80
   5   5   0   51.39    3.10
  -6  -5   0  160.88    5.90
  -6  -5   0  162.58    6.10
  -6  -5   0  154.68    5.60
  -6  -5   0  161.58    6.10
  -6  -5   0  145.49    5.80
  -6  -5   0  151.18    6.00
   6   5   0  162.18    6.30
   6   5   0  144.99    5.80
   6   5   0  152.18    6.10
   6   5   0  150.68    5.90
   6   5   0  142.89    5.00
   6   5   0  156.18    5.70
   6   5   0  154.48    6.00
   6   5   0  162.18    6.20
   6   5   0  149.59    5.90
   6   5   0  142.19    5.80
  -7  -5   0   21.90    2.40
  -7  -5   0   23.30    2.80
  -7  -5   0   33.90    3.10
  -7  -5   0   27.50    2.80
  -7  -5   0   27.60    2.30
  -7  -5   0   25.90    2.70
  -7  -5   0   27.20    2.70
  -7  -5   0   23.90    2.80
   7   5   0   21.40    2.40
   7   5   0   25.10    2.80
   7   5   0   20.00    2.70
   7   5   0   21.40    2.50
   7   5   0   23.10    2.90
   7   5   0   28.00    2.60
   7   5   0   23.50    2.40
   7   5   0   21.20    2.50
   7   5   0   24.90    2.60
  -8  -5   0    3.00    2.30
  -8  -5   0    0.20    2.60
  -8  -5   0   -1.40    1.90
  -8  -5   0    2.60    2.40
  -8  -5   0    0.10    2.70
  -8  -5   0    3.80    2.70
   8   5   0    0.30    2.60
   8   5   0    0.40    2.80
   8   5   0    1.60    2.90
   8   5   0    2.30    2.60
   8   5   0   -1.70    2.10
   8   5   0    0.30    2.60
  -9  -5   0   38.70    3.50
  -9  -5   0   34.00    3.20
  -9  -5   0   38.80    3.70
  -9  -5   0   46.00    4.90
  -9  -5   0   44.30    4.10
   9   5   0   28.60    3.00
   9   5   0   41.80    3.80
   9   5   0   33.70    3.60
   9   5   0   45.70    4.00
   9   5   0   38.70    3.70
   9   5   0   38.80    3.50
 -10  -5   0    1.40    2.80
 -10  -5   0   -1.00    3.50
 -10  -5   0   -4.00    3.00
 -10  -5   0   -0.30    3.20
  10   5   0   -3.30    3.00
  10   5   0   -2.00    3.20
  10   5   0   -5.50    4.60
  10   5   0    1.70    3.10
  10   5   0   -1.30    3.60
 -11  -5   0   -2.30    3.70
 -11  -5   0   -3.70    3.10
 -11  -5   0   -0.60    2.90
 -11  -5   0    0.10    3.40
  11   5   0    2.70    3.60
  11   5   0    1.90    3.60
  11   5   0   -1.00    3.40
  11   5   0    4.10    3.70
  11   5   0   -4.50    3.90
 -12  -5   0    6.60    3.10
 -12  -5   0    2.70    3.50
 -12  -5   0    0.20    3.70
  12   5   0   10.30    4.10
  12   5   0   10.90    4.20
  12   5   0    8.90    4.00
  12   5   0    9.50    4.30
  10  -6   0    1.60    3.10
  10  -6   0    1.60    2.40
  10  -6   0    3.30    3.20
 -10   6   0   -1.90    4.90
   9  -6   0    3.10    2.40
   9  -6   0    5.40    2.90
   9  -6   0   -4.30    2.80
   9  -6   0    3.40    3.00
  -9   6   0   -0.70    4.70
   8  -6   0    1.90    2.20
   8  -6   0   -4.10    1.90
   8  -6   0   -2.40    2.50
   8  -6   0    3.50    2.60
   8  -6   0    0.80    2.70
  -8   6   0    2.40    4.40
   7  -6   0    2.20    2.50
   7  -6   0    0.00    1.80
   7  -6   0    0.00    1.60
   7  -6   0    2.20    2.30
   7  -6   0    5.20    2.10
   7  -6   0    2.90    2.30
  -7   6   0    3.50    4.10
  -7   6   0    3.00    1.90
  -7   6   0    3.00    1.60
   6  -6   0   43.20    4.10
   6  -6   0   49.30    3.50
   6  -6   0   37.20    3.20
   6  -6   0   45.80    4.00
   6  -6   0   42.60    3.50
   6  -6   0   42.10    3.60
  -6   6   0   43.80    2.90
  -6   6   0   32.50    2.60
  -6   6   0   55.29    6.20
   5  -6   0   71.79    3.70
   5  -6   0   72.39    3.70
   5  -6   0   66.69    5.40
   5  -6   0   72.79    4.00
   5  -6   0   65.09    3.60
   5  -6   0   66.99    4.00
  -5   6   0   70.49    3.50
  -5   6   0   62.69    3.20
  -5   6   0   73.29    6.20
   4  -6   0    0.70    1.80
   4  -6   0   -1.90    1.50
   4  -6   0   -0.50    1.40
   4  -6   0    1.60    1.70
   4  -6   0    1.10    1.60
   4  -6   0    0.30    1.40
  -4   6   0    1.00    3.20
  -4   6   0   -1.00    1.30
  -4   6   0   -1.10    1.20
  -4   6   0    0.20    1.40
  -4   6   0   -0.10    1.40
  -4   6   0    1.50    1.30
   3  -6   0    4.40    1.40
   3  -6   0    6.40    1.70
   3  -6   0    7.90    1.40
   3  -6   0    4.80    2.20
   3  -6   0    5.10    1.50
   3  -6   0    5.20    1.60
   3  -6   0    5.90    1.60
  -3   6   0    6.10    1.30
  -3   6   0    5.70    1.40
  -3   6   0    6.50    1.40
  -3   6   0    3.90    3.10
  -3   6   0    6.30    1.30
   2  -6   0   12.50    2.30
   2  -6   0   14.20    2.20
   2  -6   0   12.10    1.10
   2  -6   0   14.00    2.50
   2  -6   0   14.30    1.60
   2  -6   0   12.90    1.70
   2  -6   0   14.80    1.80
   2  -6   0   13.20    1.40
  -2   6   0   14.10    1.40
  -2   6   0   14.20    1.50
  -2   6   0   13.10    1.10
  -2   6   0   10.50    2.80
  -2   6   0   15.10    1.20
  -2   6   0   12.80    1.40
  -2   6   0   12.90    1.40
  -2   6   0   14.70    1.50
   1  -6   0   61.69    2.40
   1  -6   0   61.59    3.10
   1  -6   0   61.29    2.60
   1  -6   0   60.99    2.90
   1  -6   0   63.99    3.60
   1  -6   0   59.89    2.90
   1  -6   0   52.59    3.20
   1  -6   0   62.39    3.00
   1  -6   0   58.89    2.80
   1  -6   0   59.49    3.30
  -1   6   0   57.59    2.80
  -1   6   0   61.89    4.50
  -1   6   0   56.09    2.80
  -1   6   0   64.29    2.90
  -1   6   0   64.19    2.90
  -1   6   0   59.09    2.50
  -1   6   0   59.39    2.70
  -1   6   0   62.19    2.50
   0  -6   0   41.80    2.20
   0  -6   0   42.80    3.10
   0  -6   0   45.80    2.60
   0  -6   0   42.50    2.40
   0  -6   0   47.50    2.60
   0  -6   0   42.20    2.30
   0  -6   0   40.40    2.10
   0  -6   0   41.60    2.70
   0  -6   0   44.10    2.50
   0   6   0   41.20    2.30
   0   6   0   42.00    2.40
   0   6   0   45.90    2.60
   0   6   0   43.10    3.80
   0   6   0   41.50    2.10
   0   6   0   41.50    2.10
   0   6   0   46.20    2.30
  -1  -6   0   63.69    3.20
  -1  -6   0   60.99    3.10
  -1  -6   0   63.19    2.90
  -1  -6   0   62.99    2.70
  -1  -6   0   66.89    3.10
  -1  -6   0   61.79    3.40
  -1  -6   0   59.49    2.80
  -1  -6   0   61.09    2.20
  -1  -6   0   67.59    3.00
   1   6   0   61.79    3.10
   1   6   0   60.89    2.90
   1   6   0   62.69    3.00
   1   6   0   60.29    2.80
   1   6   0   62.89    2.70
   1   6   0   63.99    3.00
   1   6   0   59.99    2.70
   1   6   0   61.69    2.90
   1   6   0   62.89    4.00
  -2  -6   0    3.30    1.10
  -2  -6   0    2.60    1.40
  -2  -6   0    5.00    1.60
  -2  -6   0    5.30    1.60
  -2  -6   0    4.30    1.40
  -2  -6   0    5.10    1.40
  -2  -6   0    5.40    1.70
  -2  -6   0    5.30    1.50
   2   6   0    2.50    1.20
   2   6   0    4.00    1.20
   2   6   0    5.00    2.00
   2   6   0    3.00    1.30
   2   6   0    4.60    1.50
   2   6   0    3.60    1.30
   2   6   0    5.40    1.60
   2   6   0    1.30    1.30
   2   6   0    3.30    1.40
  -3  -6   0  983.10   30.80
  -3  -6   0  966.70   30.70
  -3  -6   0 1019.80   30.90
  -3  -6   0 1027.40   30.90
  -3  -6   0 1033.30   30.90
  -3  -6   0  988.40   30.60
  -3  -6   0 1020.80   30.70
  -3  -6   0 1001.20   30.80
   3   6   0 1007.10   31.10
   3   6   0 1031.40   30.70
   3   6   0 1004.00   30.60
   3   6   0 1022.10   30.90
   3   6   0  986.70   30.80
   3   6   0  992.60   30.80
   3   6   0  982.00   30.80
   3   6   0 1028.50   30.90
   3   6   0 1042.50   30.80
  -4  -6   0  123.49    5.00
  -4  -6   0  128.99    5.10
  -4  -6   0  124.29    4.70
  -4  -6   0  129.79    5.40
  -4  -6   0  132.09    5.40
  -4  -6   0  125.59    5.10
  -4  -6   0  134.39    5.00
   4   6   0  133.89    5.00
   4   6   0  126.39    5.30
   4   6   0  129.69    5.20
   4   6   0  125.29    5.00
   4   6   0  127.29    5.00
   4   6   0  123.89    4.80
   4   6   0  136.69    5.40
   4   6   0  129.29    4.90
   4   6   0  131.99    5.20
   4   6   0  122.89    4.20
  -5  -6   0  145.69    5.40
  -5  -6   0  150.38    5.90
  -5  -6   0  144.09    5.80
  -5  -6   0  144.49    5.70
  -5  -6   0  151.68    5.90
  -5  -6   0  154.68    6.00
  -5  -6   0  147.79    5.50
  -5  -6   0  143.49    5.70
   5   6   0  146.99    5.70
   5   6   0  143.69    5.30
   5   6   0  138.09    5.20
   5   6   0  148.09    5.50
   5   6   0  152.48    6.00
   5   6   0  145.39    5.70
   5   6   0  155.58    6.00
   5   6   0  149.59    5.50
   5   6   0  148.39    5.70
   5   6   0  151.68    5.90
  -6  -6   0   49.30    4.10
  -6  -6   0   47.80    3.80
  -6  -6   0   46.40    3.70
  -6  -6   0   46.30    3.40
  -6  -6   0   47.30    3.60
  -6  -6   0   45.60    3.10
  -6  -6   0   44.40    3.50
  -6  -6   0   37.40    3.40
   6   6   0   42.50    3.00
   6   6   0   45.60    2.90
   6   6   0   41.60    3.20
   6   6   0   49.99    4.00
   6   6   0   47.70    4.10
   6   6   0   48.30    4.10
   6   6   0   52.49    3.60
   6   6   0   45.40    3.50
   6   6   0   44.80    3.80
  -7  -6   0   34.70    2.90
  -7  -6   0   35.20    3.00
  -7  -6   0   28.30    3.00
  -7  -6   0   26.80    2.90
  -7  -6   0   39.40    3.50
  -7  -6   0   30.70    3.40
   7   6   0   30.00    3.00
   7   6   0   24.70    1.80
   7   6   0   26.80    2.60
   7   6   0   30.70    2.70
   7   6   0   32.70    3.10
   7   6   0   28.10    2.80
   7   6   0   31.40    3.30
   7   6   0   29.60    4.80
   7   6   0   33.90    3.40
  -8  -6   0   28.10    3.00
  -8  -6   0   33.80    3.20
  -8  -6   0   34.30    3.40
  -8  -6   0   33.20    3.50
   8   6   0   44.40    4.80
   8   6   0   29.10    3.10
   8   6   0   31.10    3.40
   8   6   0   34.60    3.30
   8   6   0   33.90    3.50
   8   6   0   29.50    3.30
  -9  -6   0    5.70    2.80
  -9  -6   0    4.70    2.90
  -9  -6   0    5.80    3.20
  -9  -6   0    3.50    3.10
  -9  -6   0    4.30    3.20
   9   6   0    5.60    3.10
   9   6   0    4.50    2.90
   9   6   0    4.80    3.10
   9   6   0    2.40    3.40
   9   6   0    2.30    3.40
 -10  -6   0    1.40    3.40
 -10  -6   0    1.30    5.30
 -10  -6   0    4.00    3.50
 -10  -6   0    1.40    2.90
 -10  -6   0    5.60    3.10
  10   6   0   -0.30    2.90
  10   6   0    6.00    3.60
  10   6   0   -1.50    3.40
  10   6   0   -1.10    3.80
  10   6   0    2.20    3.40
 -11  -6   0   16.20    3.80
 -11  -6   0   17.60    3.50
 -11  -6   0   13.10    4.00
 -11  -6   0    9.60    3.90
  11   6   0   13.10    3.80
  11   6   0    9.20    3.80
  11   6   0   12.60    3.90
  11   6   0   12.40    3.50
  11   6   0   12.00    3.80
 -12  -6   0    4.90    5.00
 -12  -6   0   -8.80    3.90
 -12  -6   0   -0.10    6.60
 -12  -6   0   -1.80    3.20
  12   6   0    0.50    4.00
  12   6   0    2.00    4.20
  12   6   0   -1.80    4.20
  12   6   0    2.70    4.40
   9  -7   0   30.60    2.90
   9  -7   0   33.80    5.40
   9  -7   0   29.90    3.70
  -9   7   0   29.40    6.00
   8  -7   0    8.10    2.80
   8  -7   0   -0.60    2.70
   8  -7   0    1.30    2.10
   8  -7   0    5.60    2.20
   8  -7   0    6.60    3.00
  -8   7   0    7.50    5.30
  -8   7   0    5.90    1.70
   7  -7   0   56.69    4.30
   7  -7   0   50.79    3.90
   7  -7   0   40.30    4.40
   7  -7   0   56.89    4.70
   7  -7   0   38.70    3.60
  -7   7   0   60.39    8.00
   6  -7   0   50.19    4.10
   6  -7   0   48.10    3.50
   6  -7   0   55.59    3.70
   6  -7   0   58.99    3.90
   6  -7   0   43.80    3.50
  -6   7   0   62.59    7.40
  -6   7   0   44.70    3.10
  -6   7   0   50.59    3.00
   5  -7   0   80.09    4.10
   5  -7   0   86.69    4.30
   5  -7   0   80.29    4.50
   5  -7   0   79.09    4.40
   5  -7   0   76.89    4.00
  -5   7   0   75.59    4.30
  -5   7   0   88.29    7.30
  -5   7   0   81.19    3.70
  -5   7   0   68.89    3.50
   4  -7   0  113.09    4.50
   4  -7   0  111.09    4.70
   4  -7   0  118.59    5.00
   4  -7   0  116.89    5.00
   4  -7   0  107.69    4.70
  -4   7   0  111.79    4.40
  -4   7   0  123.99    7.50
  -4   7   0  113.89    4.40
  -4   7   0   99.99    4.40
  -4   7   0  111.29    4.50
   3  -7   0  237.48    8.00
   3  -7   0  228.48    7.80
   3  -7   0  228.98    8.00
   3  -7   0  228.18    7.90
   3  -7   0  226.18    7.60
   3  -7   0  232.48    7.90
   3  -7   0  233.88    8.80
  -3   7   0  232.88    7.70
  -3   7   0  238.18   10.00
  -3   7   0  224.38    7.70
  -3   7   0  226.28    7.70
  -3   7   0  238.78    7.70
  -3   7   0  224.18    7.80
   2  -7   0  190.48    6.70
   2  -7   0  185.28    6.10
   2  -7   0  193.48    6.70
   2  -7   0  170.78    9.10
   2  -7   0  197.68    6.90
   2  -7   0  213.18    8.40
   2  -7   0  198.58    7.60
   2  -7   0  188.08    6.50
  -2   7   0  189.18    6.50
  -2   7   0  191.18    6.60
  -2   7   0  202.18    8.60
  -2   7   0  195.18    6.10
  -2   7   0  187.28    6.10
  -2   7   0  183.38    6.60
  -2   7   0  198.78    6.60
  -2   7   0  193.48    6.60
   1  -7   0  989.30   29.80
   1  -7   0  961.00   29.90
   1  -7   0  941.21   30.20
   1  -7   0 1009.00   30.50
   1  -7   0  970.20   30.10
   1  -7   0  999.00   30.10
   1  -7   0 1009.50   30.20
   1  -7   0 1001.20   30.10
   1  -7   0  985.20   30.00
  -1   7   0 1015.30   31.20
  -1   7   0  990.30   30.10
  -1   7   0  979.00   30.10
  -1   7   0  964.40   29.80
  -1   7   0 1012.80   29.80
  -1   7   0  989.60   30.00
  -1   7   0  946.01   30.00
   0  -7   0  318.07   10.40
   0  -7   0  327.37   10.70
   0  -7   0  316.17   10.10
   0  -7   0  314.77   10.10
   0  -7   0  314.47   10.20
   0  -7   0  321.67   10.30
   0  -7   0  321.97   10.30
   0  -7   0  314.57   10.30
   0  -7   0  310.87   10.10
   0   7   0  306.27   10.20
   0   7   0  308.57   10.00
   0   7   0  329.47   11.40
   0   7   0  322.27   10.00
   0   7   0  319.87   10.30
   0   7   0  313.37   10.20
  -1  -7   0  553.04   17.30
  -1  -7   0  562.34   17.60
  -1  -7   0  580.74   17.70
  -1  -7   0  546.65   17.70
  -1  -7   0  582.34   17.90
  -1  -7   0  564.44   18.10
  -1  -7   0  573.44   17.90
  -1  -7   0  586.84   17.90
  -1  -7   0  583.94   18.10
   1   7   0  567.04   17.80
   1   7   0  569.14   17.90
   1   7   0  554.64   17.60
   1   7   0  588.34   17.80
   1   7   0  581.94   18.70
   1   7   0  585.94   17.60
   1   7   0  562.84   18.00
   1   7   0  595.54   17.90
   1   7   0  555.54   17.70
  -2  -7   0   89.29    3.80
  -2  -7   0   91.49    4.30
  -2  -7   0   86.19    4.00
  -2  -7   0   93.59    4.20
  -2  -7   0   86.89    4.00
  -2  -7   0   91.69    4.10
  -2  -7   0   91.59    3.70
   2   7   0   96.79    4.20
   2   7   0   92.79    3.70
   2   7   0   93.29    4.20
   2   7   0   94.19    4.30
   2   7   0   91.09    4.20
   2   7   0   93.09    5.10
   2   7   0   94.39    3.80
   2   7   0   91.09    4.00
   2   7   0   89.49    3.90
  -3  -7   0    7.50    2.00
  -3  -7   0    6.30    1.70
  -3  -7   0    8.80    1.60
  -3  -7   0    3.70    1.80
  -3  -7   0    6.30    1.80
  -3  -7   0    6.10    1.80
  -3  -7   0    2.90    1.70
   3   7   0    6.20    1.50
   3   7   0    4.50    1.70
   3   7   0    6.70    1.80
   3   7   0    7.20    1.70
   3   7   0    5.40    1.80
   3   7   0    7.50    2.40
   3   7   0    7.70    2.10
   3   7   0    5.80    2.30
   3   7   0    4.40    1.60
  -4  -7   0   61.09    3.90
  -4  -7   0   64.79    3.70
  -4  -7   0   69.49    4.00
  -4  -7   0   61.99    3.60
  -4  -7   0   63.39    3.70
  -4  -7   0   64.19    3.70
   4   7   0   65.59    4.10
   4   7   0   67.09    3.90
   4   7   0   62.89    3.30
   4   7   0   66.99    4.20
   4   7   0   80.59    5.80
   4   7   0   70.09    3.60
   4   7   0   63.49    4.00
   4   7   0   68.79    3.90
   4   7   0   60.59    3.60
  -5  -7   0   -0.10    2.20
  -5  -7   0    0.40    2.00
  -5  -7   0    0.10    2.10
  -5  -7   0    0.80    2.00
  -5  -7   0    0.20    1.70
  -5  -7   0    0.60    3.90
  -5  -7   0    1.10    1.90
   5   7   0    0.70    1.80
   5   7   0   -2.60    2.00
   5   7   0    0.10    2.50
   5   7   0   -1.50    1.90
   5   7   0   -0.20    2.00
   5   7   0   -2.40    2.20
   5   7   0    0.40    1.60
   5   7   0   -0.10    2.80
   5   7   0    0.10    1.90
  -6  -7   0   83.59    4.80
  -6  -7   0   90.49    4.60
  -6  -7   0   86.09    4.30
  -6  -7   0   85.49    5.00
  -6  -7   0   88.59    8.20
  -6  -7   0   84.79    4.30
  -6  -7   0   92.39    4.90
   6   7   0   82.69    4.10
   6   7   0   93.29    5.20
   6   7   0   78.69    4.40
   6   7   0   85.29    4.50
   6   7   0   77.99    4.60
   6   7   0   83.39    5.10
   6   7   0   82.89    4.90
   6   7   0   72.69    4.40
   6   7   0   76.59    3.60
  -7  -7   0   29.40    3.00
  -7  -7   0   23.60    3.00
  -7  -7   0   37.40    3.50
  -7  -7   0   31.10    3.30
   7   7   0   26.20    3.20
   7   7   0   30.30    3.10
   7   7   0   21.20    3.00
   7   7   0   28.20    3.20
   7   7   0   28.70    2.90
   7   7   0   25.00    3.10
   7   7   0   26.80    2.60
  -8  -7   0    2.20    3.00
  -8  -7   0   -4.40    2.80
  -8  -7   0   -2.30    2.60
   8   7   0    2.40    3.00
   8   7   0    2.20    2.80
   8   7   0   -3.80    2.40
   8   7   0   -3.80    2.20
   8   7   0    1.40    3.00
   8   7   0   -0.40    2.80
  -9  -7   0    0.80    2.80
  -9  -7   0    3.30    3.00
  -9  -7   0   -1.50    4.00
  -9  -7   0   -1.20    2.90
  -9  -7   0    0.30    3.30
   9   7   0    5.50    5.70
   9   7   0   -1.20    3.20
   9   7   0    1.00    3.30
   9   7   0    1.10    2.90
 -10  -7   0   -1.20    3.60
 -10  -7   0   -1.10    3.20
 -10  -7   0    1.60    3.20
 -10  -7   0   -2.50    3.10
 -10  -7   0   -2.10    3.70
  10   7   0   -2.10    3.50
  10   7   0   -2.60    3.30
  10   7   0   -1.20    3.40
  10   7   0    1.80    3.90
  10   7   0    1.60    4.00
 -11  -7   0    0.10    3.20
 -11  -7   0    0.70    4.20
 -11  -7   0   -5.40    3.90
 -11  -7   0   -2.70    3.60
  11   7   0    0.00    3.80
  11   7   0   -4.30    3.40
  11   7   0   -2.50    4.00
  11   7   0    3.30    4.30
  11   7   0   -1.20    4.10
 -12  -7   0    2.80    4.40
 -12  -7   0    6.20    3.60
 -12  -7   0    2.90    3.80
 -12  -7   0   -2.30    4.10
  12   7   0    4.30    4.30
  12   7   0   -4.50    4.70
  12   7   0    0.20    4.80
   8  -8   0    9.20    3.10
   8  -8   0   11.30    2.40
   8  -8   0   -0.70    4.10
   8  -8   0   13.30    3.10
  -8   8   0    7.10    5.80
   7  -8   0   -0.70    2.00
   7  -8   0   -2.30    2.60
   7  -8   0    2.50    2.80
   7  -8   0    6.00    2.70
  -7   8   0   -0.50    5.30
  -7   8   0    2.60    1.60
   6  -8   0   42.10    3.30
   6  -8   0   33.50    3.50
   6  -8   0   38.30    3.30
   6  -8   0   38.10    3.20
   6  -8   0   45.90    3.80
  -6   8   0   38.30    5.80
   5  -8   0   61.49    3.90
   5  -8   0   67.59    4.50
   5  -8   0   65.19    3.80
   5  -8   0   77.19    4.40
   5  -8   0   62.79    4.00
  -5   8   0   78.29    8.20
  -5   8   0   63.79    3.50
   4  -8   0   70.59    3.90
   4  -8   0   70.39    3.70
   4  -8   0   72.69    4.00
   4  -8   0   71.99    4.50
   4  -8   0   68.19    4.20
   4  -8   0   72.89    5.80
   4  -8   0   71.29    4.20
  -4   8   0   69.29    3.60
  -4   8   0   67.99    3.60
  -4   8   0   70.99    5.20
  -4   8   0   81.99    7.70
   3  -8   0   90.29    4.60
   3  -8   0   85.99    5.70
   3  -8   0   87.89    4.30
   3  -8   0   81.79    3.90
   3  -8   0   85.49    4.30
   3  -8   0   93.89    4.50
   3  -8   0   92.09    4.20
  -3   8   0   86.39    3.90
  -3   8   0   90.69    4.00
  -3   8   0   88.39    4.00
  -3   8   0   90.89    4.00
  -3   8   0   97.59    7.30
   2  -8   0  227.98    7.80
   2  -8   0  236.08    9.60
   2  -8   0  231.38    8.70
   2  -8   0  207.08    8.10
   2  -8   0  227.08    7.80
   2  -8   0  227.08    7.70
   2  -8   0  214.78    7.00
   2  -8   0  221.08    7.50
  -2   8   0  228.18    7.60
  -2   8   0  214.98    7.50
  -2   8   0  227.58    6.90
  -2   8   0  220.08    7.60
  -2   8   0  233.48   10.10
  -2   8   0  223.48    7.60
  -2   8   0  207.08    7.00
   1  -8   0  128.59    5.00
   1  -8   0  122.29    4.60
   1  -8   0  128.39    5.20
   1  -8   0  128.79    5.10
   1  -8   0  124.09    4.90
   1  -8   0  121.99    5.10
   1  -8   0  128.39    5.20
   1  -8   0  121.19    4.80
   1  -8   0  129.99    6.00
  -1   8   0  124.19    5.00
  -1   8   0  119.19    4.80
  -1   8   0  120.79    4.80
  -1   8   0  128.29    5.00
  -1   8   0  125.19    5.00
  -1   8   0  132.19    4.40
  -1   8   0  133.69    7.20
  -1   8   0  124.79    4.50
   0  -8   0  146.99    5.80
   0  -8   0  150.78    6.40
   0  -8   0  152.78    5.40
   0  -8   0  150.28    7.40
   0  -8   0  145.39    5.40
   0  -8   0  160.38    5.90
   0  -8   0  142.59    5.30
   0  -8   0  153.38    5.80
   0  -8   0  154.68    5.60
   0   8   0  146.59    5.50
   0   8   0  155.68    5.70
   0   8   0  151.68    5.30
   0   8   0  154.58    5.90
   0   8   0  156.78    7.40
   0   8   0  155.08    5.80
   0   8   0  151.28    5.30
  -1  -8   0  287.87    9.60
  -1  -8   0  270.77    9.40
  -1  -8   0  277.77    8.90
  -1  -8   0  289.27   10.00
  -1  -8   0  295.77    9.80
  -1  -8   0  300.07    9.50
  -1  -8   0  286.87    9.40
  -1  -8   0  288.77    9.70
  -1  -8   0  290.27    9.70
   1   8   0  298.37   10.90
   1   8   0  276.87    9.70
   1   8   0  275.67    9.40
   1   8   0  276.77    9.20
   1   8   0  298.77    9.30
   1   8   0  285.77    9.50
   1   8   0  298.87    9.70
   1   8   0  288.07    9.60
  -2  -8   0  193.58    6.80
  -2  -8   0  185.58    7.00
  -2  -8   0  182.88    6.80
  -2  -8   0  185.98    6.80
  -2  -8   0  199.38    7.00
  -2  -8   0  182.38    7.20
  -2  -8   0  195.28    7.10
  -2  -8   0  175.28    6.70
   2   8   0  191.08    7.00
   2   8   0  183.98    6.40
   2   8   0  190.78    8.00
   2   8   0  209.78    6.90
   2   8   0  192.98    7.00
   2   8   0  182.38    6.70
   2   8   0  183.98    6.70
  -3  -8   0  944.61   29.20
  -3  -8   0  990.90   29.40
  -3  -8   0  935.21   29.00
  -3  -8   0  920.91   29.30
  -3  -8   0  910.41   29.20
  -3  -8   0  959.10   29.10
  -3  -8   0  976.30   29.40
  -3  -8   0  980.00   29.40
   3   8   0  920.51   29.00
   3   8   0  958.00   29.50
   3   8   0  959.70   29.30
   3   8   0  985.70   29.10
   3   8   0  917.01   29.20
   3   8   0  975.90   29.30
   3   8   0  929.51   29.30
   3   8   0  946.91   29.90
   3   8   0  920.81   30.30
  -4  -8   0   21.50    2.40
  -4  -8   0   19.40    2.40
  -4  -8   0   18.10    2.50
  -4  -8   0   21.00    2.70
  -4  -8   0   24.20    2.40
  -4  -8   0   26.20    2.90
  -4  -8   0   21.30    2.40
  -4  -8   0   24.20    2.30
   4   8   0   27.60    2.70
   4   8   0   22.30    2.90
   4   8   0   22.40    2.60
   4   8   0   26.60    2.50
   4   8   0   25.60    2.20
   4   8   0   17.60    2.60
   4   8   0   26.20    2.90
   4   8   0   20.90    2.30
  -5  -8   0    7.60    2.30
  -5  -8   0    7.40    2.60
  -5  -8   0    9.90    2.70
  -5  -8   0    8.90    2.30
  -5  -8   0   11.00    2.20
  -5  -8   0   11.50    2.70
  -5  -8   0    7.10    2.60
   5   8   0   11.10    2.60
   5   8   0   13.30    3.10
   5   8   0   10.70    2.60
   5   8   0    8.20    2.60
   5   8   0    9.90    2.60
   5   8   0   10.20    2.10
   5   8   0   12.20    2.40
   5   8   0    7.60    2.00
  -6  -8   0   82.89    5.10
  -6  -8   0   69.59    4.60
  -6  -8   0   81.09    5.30
  -6  -8   0   78.69    4.40
  -6  -8   0   75.49    4.90
   6   8   0   82.49    4.70
   6   8   0   84.09    5.30
   6   8   0   86.79    5.50
   6   8   0   70.39    4.50
   6   8   0   88.89    5.30
   6   8   0   75.49    4.40
   6   8   0   76.89    3.40
  -7  -8   0   68.89    4.60
  -7  -8   0   76.69    5.60
  -7  -8   0   73.89    5.20
  -7  -8   0   72.49    4.90
  -7  -8   0   72.49    5.00
   7   8   0   69.69    4.90
   7   8   0   70.69    5.40
   7   8   0   61.09    3.50
   7   8   0   84.59    5.60
   7   8   0   66.99    5.10
   7   8   0   67.79    4.10
   7   8   0   82.49    5.80
  -8  -8   0   65.89    5.20
  -8  -8   0   64.69    5.70
  -8  -8   0   62.69    5.10
  -8  -8   0   63.89    5.40
   8   8   0   69.89    6.00
   8   8   0   64.49    4.80
   8   8   0   69.69    5.90
   8   8   0   67.59    5.10
   8   8   0   70.09    5.70
   8   8   0   53.09    4.40
  -9  -8   0    5.70    3.10
  -9  -8   0    1.90    3.60
  -9  -8   0    0.10    3.30
  -9  -8   0    6.10    3.20
   9   8   0    5.40    3.50
   9   8   0    4.30    3.10
   9   8   0    5.00    3.40
   9   8   0    4.70    3.80
   9   8   0    6.90    3.60
 -10  -8   0    6.10    7.00
 -10  -8   0    3.60    3.20
 -10  -8   0    2.50    3.40
 -10  -8   0   -1.70    3.80
 -10  -8   0    0.30    3.70
  10   8   0    0.10    3.50
  10   8   0   -0.40    3.60
  10   8   0    2.10    4.20
  10   8   0    1.30    4.00
 -11  -8   0    0.20    3.50
 -11  -8   0    1.00    3.80
 -11  -8   0    1.70    3.70
 -11  -8   0   11.20    4.40
 -11  -8   0    5.10    4.30
  11   8   0    2.00    4.60
  11   8   0    1.40    4.40
  11   8   0    4.70    4.40
  11   8   0   -4.10    3.80
 -12  -8   0    8.90    4.50
 -12  -8   0    9.30    4.20
 -12  -8   0    1.40    4.60
 -12  -8   0    8.50    3.90
 -12  -8   0   12.60    4.40
  12   8   0    2.80    5.00
  12   8   0    5.00    4.80
  12   8   0   14.30    8.20
  12   8   0    3.90    4.60
   8  -9   0    3.30    3.20
   8  -9   0    5.60    2.30
   8  -9   0    9.70    3.20
   8  -9   0    7.40    5.50
  -8   9   0    2.40    6.30
   7  -9   0   -3.40    2.80
   7  -9   0    9.30    4.80
   7  -9   0   11.70    3.10
   7  -9   0    6.30    2.20
   7  -9   0    9.80    3.00
  -7   9   0   12.70   11.00
   6  -9   0   -2.50    4.30
   6  -9   0   -5.60    1.90
   6  -9   0   -2.60    2.50
   6  -9   0   -3.20    2.70
   6  -9   0    1.10    2.80
  -6   9   0    6.40    5.60
  -6   9   0   -0.90    2.50
   5  -9   0   -3.20    4.20
   5  -9   0    1.20    2.00
   5  -9   0    1.80    2.60
   5  -9   0    2.40    2.50
   5  -9   0   -0.70    1.90
   5  -9   0    0.80    2.60
  -5   9   0    1.60    1.60
  -5   9   0    2.60    5.40
   4  -9   0    1.10    3.70
   4  -9   0    2.50    2.00
   4  -9   0    3.00    2.80
   4  -9   0    3.60    2.50
   4  -9   0    3.00    2.40
   4  -9   0    3.10    1.90
  -4   9   0    2.80    1.90
  -4   9   0    4.40    1.70
  -4   9   0    1.70    1.70
  -4   9   0    5.70    5.00
   3  -9   0   15.10    2.10
   3  -9   0   13.20    2.00
   3  -9   0   15.70    2.40
   3  -9   0   15.50    3.70
   3  -9   0   12.10    2.60
   3  -9   0   13.70    2.40
   3  -9   0   13.90    2.20
  -3   9   0   12.00    2.00
  -3   9   0   13.80    2.00
  -3   9   0   13.30    2.00
  -3   9   0   17.20    5.20
   2  -9   0   -1.00    1.90
   2  -9   0   -2.30    2.00
   2  -9   0   -1.10    1.00
   2  -9   0   -4.20    2.10
   2  -9   0   -1.30    2.20
   2  -9   0    2.80    1.70
   2  -9   0    0.70    3.40
   2  -9   0   -1.40    3.20
  -2   9   0    2.60    1.80
  -2   9   0    0.80    4.10
  -2   9   0   -0.80    1.80
  -2   9   0   -0.70    1.70
   1  -9   0    3.50    1.70
   1  -9   0    0.90    1.30
   1  -9   0    4.30    2.00
   1  -9   0    3.30    2.00
   1  -9   0    6.00    2.90
   1  -9   0    7.00    3.30
   1  -9   0   -0.80    2.10
   1  -9   0    3.70    2.00
   1  -9   0    2.10    1.90
  -1   9   0   -0.30    4.20
  -1   9   0    1.50    1.40
  -1   9   0   -0.90    1.80
  -1   9   0    0.30    1.80
  -1   9   0    5.00    1.30
  -1   9   0    2.70    1.80
   0  -9   0   -0.10    2.70
   0  -9   0   -0.70    1.90
   0  -9   0   -1.80    2.00
   0  -9   0   -1.30    1.50
   0  -9   0   -0.60    2.00
   0  -9   0   -3.00    1.40
   0  -9   0   -1.20    2.20
   0  -9   0    0.80    1.70
   0  -9   0   -0.50    1.80
   0   9   0   -1.00    1.50
   0   9   0   -0.50    1.90
   0   9   0    0.90    1.30
   0   9   0    0.70    3.60
   0   9   0    1.50    2.00
  -1  -9   0   20.70    2.40
  -1  -9   0   23.00    2.50
  -1  -9   0   23.70    2.40
  -1  -9   0   24.50    2.10
  -1  -9   0   25.90    2.60
  -1  -9   0   21.80    2.20
  -1  -9   0   27.10    2.70
  -1  -9   0   27.00    3.00
   1   9   0   32.90    4.50
   1   9   0   24.60    2.50
   1   9   0   21.70    2.90
   1   9   0   26.50    2.50
   1   9   0   27.90    2.60
  -2  -9   0   11.80    2.30
  -2  -9   0    7.40    2.20
  -2  -9   0   12.40    2.70
  -2  -9   0   10.80    1.90
  -2  -9   0   13.30    2.10
  -2  -9   0   10.90    2.70
  -2  -9   0   14.60    2.50
  -2  -9   0   14.30    2.20
   2   9   0   14.00    2.50
   2   9   0    8.40    2.30
   2   9   0   10.90    2.30
   2   9   0   13.20    1.80
   2   9   0   15.50    2.10
  -3  -9   0  205.18    7.40
  -3  -9   0  196.88    7.60
  -3  -9   0  198.38    7.50
  -3  -9   0  199.98    7.70
  -3  -9   0  206.68    7.90
  -3  -9   0  191.48    7.20
   3   9   0  203.98    7.70
   3   9   0  203.28    7.10
   3   9   0  186.38    7.70
   3   9   0  189.78    7.40
   3   9   0  198.08    8.60
  -4  -9   0    4.10    2.40
  -4  -9   0    0.10    3.90
  -4  -9   0   -3.00    2.10
  -4  -9   0    1.00    2.60
  -4  -9   0    1.30    2.20
  -4  -9   0    0.60    2.40
  -4  -9   0   -1.10    2.30
   4   9   0    0.40    1.80
   4   9   0    0.20    2.10
   4   9   0   -0.20    2.60
   4   9   0    2.10    2.30
   4   9   0    1.60    3.00
   4   9   0   -2.00    2.60
   4   9   0    1.50    2.40
  -5  -9   0    3.80    2.50
  -5  -9   0   -0.70    2.30
  -5  -9   0   -0.60    2.60
  -5  -9   0    4.20    2.30
  -5  -9   0   -1.70    2.90
  -5  -9   0    3.00    2.40
   5   9   0    2.40    2.60
   5   9   0    1.80    2.60
   5   9   0   -0.40    2.50
   5   9   0    5.00    4.10
   5   9   0    0.40    2.30
   5   9   0    3.50    3.00
  -6  -9   0    9.90    3.20
  -6  -9   0    9.00    3.10
  -6  -9   0    5.00    3.30
  -6  -9   0    7.50    3.30
  -6  -9   0   10.60    3.00
   6   9   0    6.90    2.80
   6   9   0    7.30    3.20
   6   9   0    6.90    2.80
   6   9   0    7.30    2.90
   6   9   0    6.70    2.90
  -7  -9   0   11.50    3.00
  -7  -9   0    5.00    3.10
  -7  -9   0    7.20    3.50
  -7  -9   0   13.30    3.30
  -7  -9   0    5.00    3.00
   7   9   0    8.30    3.40
   7   9   0    8.90    3.20
   7   9   0    7.80    3.30
   7   9   0    7.70    2.70
   7   9   0    7.60    2.80
  -8  -9   0   16.00    3.50
  -8  -9   0   10.40    3.50
  -8  -9   0    9.10    3.50
  -8  -9   0   11.20    3.40
   8   9   0    7.10    3.50
   8   9   0   10.90    2.30
   8   9   0   11.30    3.90
   8   9   0   16.00    3.50
   8   9   0   11.10    2.00
   8   9   0   10.00    4.70
  -9  -9   0    3.60    3.70
  -9  -9   0   -0.10    3.50
  -9  -9   0    2.80    3.30
  -9  -9   0   -2.20    3.40
   9   9   0   -4.10    4.00
   9   9   0    0.70    2.40
   9   9   0   -2.70    3.90
   9   9   0   -1.50    3.50
   9   9   0    4.90    3.80
 -10  -9   0   -0.30    3.80
 -10  -9   0   -1.90    4.20
 -10  -9   0   -1.60    3.50
 -10  -9   0    1.90    3.70
  10   9   0   -0.60    3.90
  10   9   0   -0.90    4.10
  10   9   0   -6.00    4.30
  10   9   0   -4.60    3.80
 -11  -9   0    0.60    4.40
 -11  -9   0    5.20    3.90
 -11  -9   0    0.90    4.00
 -11  -9   0    0.10    3.90
  11   9   0    4.10    4.70
  11   9   0    4.10    4.70
  11   9   0    5.20    4.40
  11   9   0    5.90    4.50
 -12  -9   0    2.60    4.40
 -12  -9   0    1.70    4.50
 -12  -9   0    5.80    4.50
  12   9   0   10.10    5.20
  12   9   0    1.70    4.70
  12   9   0    4.90    4.50
   7 -10   0   14.60    2.50
   7 -10   0   10.80    5.40
   7 -10   0   17.70    3.40
   7 -10   0   13.50    5.20
  -7  10   0    7.30    6.80
   6 -10   0   19.10    3.20
   6 -10   0   18.50    5.10
   6 -10   0   24.10    3.30
   6 -10   0   28.20    2.80
   6 -10   0   29.30    3.50
  -6  10   0   30.70    7.70
   5 -10   0   31.00    3.30
   5 -10   0   35.90    3.50
   5 -10   0   43.60    5.80
   5 -10   0   38.40    3.00
   5 -10   0   41.10    3.60
   5 -10   0   28.20    2.80
  -5  10   0   32.50    2.90
  -5  10   0   39.10    7.20
   4 -10   0   64.19    4.80
   4 -10   0   61.39    4.20
   4 -10   0   69.09    4.70
   4 -10   0   67.69    6.90
   4 -10   0   64.99    4.50
   4 -10   0   65.69    4.90
  -4  10   0   78.69    8.30
  -4  10   0   63.89    3.80
  -4  10   0   61.39    3.90
  -4  10   0   61.79    3.70
   3 -10   0  102.39    5.10
   3 -10   0   89.89    4.80
   3 -10   0   99.29    7.00
   3 -10   0   99.59    5.50
   3 -10   0  100.29    5.30
   3 -10   0   96.69    5.10
  -3  10   0   94.19    4.80
  -3  10   0   93.59    9.20
  -3  10   0   95.79    4.60
  -3  10   0   93.59    4.50
   2 -10   0  205.78    7.70
   2 -10   0  205.68    7.70
   2 -10   0  188.78    6.60
   2 -10   0  229.18   11.20
  -2  10   0  220.28   11.10
  -2  10   0  198.78    7.40
  -2  10   0  201.38    7.50
  -2  10   0  203.28    7.40
   1 -10   0   76.99    5.60
   1 -10   0   53.49    3.80
   1 -10   0   66.69    4.80
   1 -10   0   66.39    4.10
   1 -10   0   64.69    4.30
   1 -10   0   58.79    3.10
   1 -10   0   62.79    4.30
   1 -10   0   70.69    4.20
  -1  10   0   65.69    4.00
  -1  10   0   64.39    4.10
  -1  10   0   63.89    7.60
  -1  10   0   58.99    3.90
  -1  10   0   65.29    2.90
  -1  10   0   60.49    3.00
   0 -10   0   53.19    3.20
   0 -10   0   56.79    5.20
   0 -10   0   62.19    4.50
   0 -10   0   57.99    4.20
   0 -10   0   52.39    3.00
   0 -10   0   55.39    4.20
   0 -10   0   57.69    4.00
   0 -10   0   57.29    4.30
   0  10   0   53.69    3.00
   0  10   0   55.99    3.10
   0  10   0   49.80    4.00
   0  10   0   63.19    7.00
   0  10   0   58.59    4.10
  -1 -10   0   57.49    4.30
  -1 -10   0   64.59    4.20
  -1 -10   0   59.19    4.50
  -1 -10   0   64.59    4.20
  -1 -10   0   63.69    5.10
  -1 -10   0   57.59    3.60
  -1 -10   0   58.49    4.10
   1  10   0   61.39    4.80
   1  10   0   57.39    3.30
   1  10   0   61.29    6.80
   1  10   0   57.29    4.20
   1  10   0   65.79    3.60
  -2 -10   0   24.20    2.70
  -2 -10   0   23.60    3.00
  -2 -10   0   25.40    3.60
  -2 -10   0   27.40    2.90
  -2 -10   0   21.60    2.40
  -2 -10   0   20.20    2.60
  -2 -10   0   20.60    3.10
   2  10   0   21.30    2.40
   2  10   0   29.80    4.90
   2  10   0   18.50    2.50
   2  10   0   18.90    4.40
   2  10   0   25.50    2.20
   2  10   0   18.50    2.80
  -3 -10   0   69.19    5.20
  -3 -10   0   58.99    4.10
  -3 -10   0   71.09    4.60
  -3 -10   0   67.09    5.00
  -3 -10   0   70.99    4.50
  -3 -10   0   75.29    4.70
  -3 -10   0   73.09    5.20
   3  10   0   69.19    4.30
   3  10   0   68.29    4.80
   3  10   0   72.49    4.40
   3  10   0   65.99    3.70
   3  10   0   69.69    6.40
   3  10   0   64.29    4.90
  -4 -10   0    8.00    2.80
  -4 -10   0    9.80    3.10
  -4 -10   0    8.10    2.80
  -4 -10   0    7.00    2.40
  -4 -10   0    8.00    3.10
  -4 -10   0    8.90    2.80
   4  10   0   10.50    3.90
   4  10   0    8.20    2.40
   4  10   0    7.20    2.90
   4  10   0    9.30    2.90
   4  10   0    4.50    2.90
  -5 -10   0   29.70    3.40
  -5 -10   0   39.60    3.60
  -5 -10   0   34.40    3.60
  -5 -10   0   41.00    3.90
  -5 -10   0   30.30    3.60
   5  10   0   28.70    3.60
   5  10   0   30.40    3.40
   5  10   0   34.70    4.80
   5  10   0   33.90    3.70
   5  10   0   38.80    3.30
  -6 -10   0    1.70    3.20
  -6 -10   0   -2.50    3.00
  -6 -10   0    2.20    3.10
  -6 -10   0    4.20    3.60
   6  10   0    2.40    3.20
   6  10   0    1.30    3.00
   6  10   0   -2.00    2.90
   6  10   0   -2.10    2.80
   6  10   0   -0.30    3.00
  -7 -10   0    0.70    3.70
  -7 -10   0   -1.60    3.70
  -7 -10   0   -1.80    3.10
   7  10   0   -0.10    3.50
   7  10   0   -0.20    3.40
   7  10   0    0.30    3.50
   7  10   0    1.20    2.90
   7  10   0   -1.20    3.60
  -8 -10   0    4.80    3.60
  -8 -10   0   11.20    3.90
  -8 -10   0    8.90    3.80
  -8 -10   0    4.10    3.60
   8  10   0    8.30    3.70
   8  10   0    3.50    3.60
   8  10   0    0.60    3.40
   8  10   0    4.50    3.80
   8  10   0    3.70    2.70
  -9 -10   0    0.40    3.60
  -9 -10   0    4.20    3.80
  -9 -10   0   -1.30    3.70
  -9 -10   0    0.20    4.20
   9  10   0    1.60    3.60
   9  10   0   -0.30    4.10
   9  10   0   -0.60    4.00
   9  10   0   -1.90    3.80
   9  10   0    0.80    2.10
 -10 -10   0   -4.90    3.60
 -10 -10   0   -2.00    3.70
 -10 -10   0    1.00    3.70
 -10 -10   0   -2.40    4.00
  10  10   0   -5.30    4.50
  10  10   0   -5.10    4.00
  10  10   0    1.50    4.50
  10  10   0   -4.50    4.50
 -11 -10   0    8.60    4.30
 -11 -10   0   11.80    4.20
 -11 -10   0    9.90    4.90
 -11 -10   0    9.40    4.70
 -11 -10   0    7.60    4.10
  11  10   0   11.10    9.70
  11  10   0   19.00    8.60
  11  10   0   13.30    7.20
  11  10   0    3.80    4.90
   6 -11   0    7.50    5.60
   6 -11   0    4.10    3.60
   6 -11   0    5.30    3.30
   6 -11   0    3.90    2.40
  -6  11   0    2.20    7.10
   5 -11   0    1.50    3.10
   5 -11   0   -0.50    4.70
   5 -11   0   -0.70    2.90
   5 -11   0    7.60    2.50
  -5  11   0    3.40    6.50
   4 -11   0    0.30    2.60
   4 -11   0    3.40    4.50
   4 -11   0   -2.60    2.90
   4 -11   0    4.50    2.50
   4 -11   0    0.00    2.20
   4 -11   0    1.90    3.00
  -4  11   0    7.30    7.30
  -4  11   0   -3.10    1.90
  -4  11   0    2.40    2.00
   3 -11   0   10.90    2.60
   3 -11   0   13.70    2.90
   3 -11   0   15.30    3.00
   3 -11   0   12.40    3.20
   3 -11   0   17.00    4.90
  -3  11   0   14.70    2.30
  -3  11   0   13.50    2.20
  -3  11   0   12.60    6.10
  -3  11   0   13.20    2.30
   2 -11   0   48.20    5.00
   2 -11   0   35.80    2.20
   2 -11   0   40.70    3.40
   2 -11   0   46.40    4.90
   2 -11   0   38.20    3.90
  -2  11   0   40.90    3.90
  -2  11   0   37.20    3.70
  -2  11   0   37.90    3.60
  -2  11   0   42.60    6.60
   1 -11   0   17.90    2.80
   1 -11   0   16.90    2.90
   1 -11   0   21.00    3.20
   1 -11   0   20.20    2.80
   1 -11   0   17.90    1.90
   1 -11   0   24.50    2.60
   1 -11   0   25.10    4.30
  -1  11   0   17.90    1.50
  -1  11   0   24.00    2.70
  -1  11   0   18.40    2.50
  -1  11   0   18.40    1.50
  -1  11   0   18.00    2.50
  -1  11   0   26.60    6.40
   0 -11   0   28.40    2.60
   0 -11   0   32.70    3.20
   0 -11   0   33.60    3.30
   0 -11   0   31.20    5.10
   0 -11   0   25.80    2.90
   0 -11   0   31.90    4.60
   0 -11   0   34.60    2.90
   0 -11   0   30.20    3.00
   0  11   0   47.80    6.40
   0  11   0   31.80    2.90
   0  11   0   35.50    5.50
   0  11   0   42.80    3.20
   0  11   0   30.60    3.00
   0  11   0   32.90    2.60
  -1 -11   0   24.00    3.30
  -1 -11   0   28.00    3.30
  -1 -11   0   31.60    3.30
  -1 -11   0   27.30    3.90
  -1 -11   0   25.30    3.20
  -1 -11   0   29.10    3.00
   1  11   0   28.80    2.30
   1  11   0   26.70    2.40
   1  11   0   24.00    2.80
   1  11   0   24.90    5.20
   1  11   0   35.90    3.40
  -2 -11   0   58.49    5.60
  -2 -11   0   61.89    4.90
  -2 -11   0   57.59    5.10
  -2 -11   0   51.29    4.50
  -2 -11   0   61.09    4.50
  -2 -11   0   53.59    5.10
  -2 -11   0   47.80    3.80
   2  11   0   55.59    3.50
   2  11   0   55.69    3.90
   2  11   0   49.50    4.40
   2  11   0   49.90    4.70
   2  11   0   57.19    7.20
  -3 -11   0    4.90    2.90
  -3 -11   0    1.40    2.80
  -3 -11   0    1.80    3.30
  -3 -11   0    6.00    2.60
  -3 -11   0    8.20    3.60
  -3 -11   0    2.50    2.60
   3  11   0   -0.60    2.90
   3  11   0    5.50    3.30
   3  11   0    3.60    2.40
   3  11   0    4.00    2.60
   3  11   0    3.60    2.90
   3  11   0    7.00    4.30
  -4 -11   0   43.30    3.90
  -4 -11   0   47.30    5.70
  -4 -11   0   50.69    5.50
  -4 -11   0   39.20    3.70
  -4 -11   0   44.30    4.80
   4  11   0   43.80    4.00
   4  11   0   41.60    3.80
   4  11   0   55.39    5.50
   4  11   0   36.50    3.90
   4  11   0   45.40    4.20
  -5 -11   0   59.89    5.40
  -5 -11   0   62.99    5.00
  -5 -11   0   60.99    5.70
  -5 -11   0   69.79    6.80
   5  11   0   57.99    5.70
   5  11   0   62.49    4.80
   5  11   0   54.49    5.90
   5  11   0   66.29    5.80
   5  11   0   63.19    6.30
  -6 -11   0   55.19    5.60
  -6 -11   0   45.90    4.50
  -6 -11   0   46.40    4.70
  -6 -11   0   45.50    4.30
   6  11   0   46.80    4.50
   6  11   0   40.10    4.80
   6  11   0   43.50    5.90
   6  11   0   40.60    4.10
  -7 -11   0   11.70    3.70
  -7 -11   0   16.40    4.20
  -7 -11   0    7.60    3.60
  -7 -11   0   10.10    3.80
   7  11   0   14.70    4.00
   7  11   0   14.20    3.30
   7  11   0   11.20    3.60
  -8 -11   0   -1.80    3.80
  -8 -11   0   -3.50    3.80
  -8 -11   0    2.50    3.80
  -8 -11   0   -7.20    3.60
   8  11   0   -1.30    3.20
   8  11   0   -5.10    3.80
   8  11   0   -1.00    3.80
   8  11   0    0.90    3.60
   8  11   0   -6.10    3.90
  -9 -11   0    0.10    4.00
  -9 -11   0   -3.30    3.80
  -9 -11   0   -1.30    4.20
  -9 -11   0    0.90    4.70
   9  11   0    2.80    4.50
   9  11   0   -3.70    4.60
   9  11   0   -4.90    3.80
   9  11   0   -3.00    3.90
   9  11   0   -0.20    2.60
 -10 -11   0    5.30    4.00
 -10 -11   0   -0.80    3.90
 -10 -11   0    2.80    4.60
  10  11   0    6.70    5.40
  10  11   0   -3.70    4.30
  10  11   0    0.20    4.50
  10  11   0    4.10    4.20
 -11 -11   0    7.40    6.00
 -11 -11   0   -1.80    4.40
   5 -12   0   25.10    3.70
   5 -12   0   17.50    2.80
   5 -12   0   24.90    6.00
   5 -12   0   23.90    3.70
  -5  12   0   30.40    8.60
   4 -12   0   26.00    3.80
   4 -12   0   20.40    3.70
   4 -12   0   39.40    6.60
   4 -12   0   22.50    3.00
   4 -12   0   20.20    3.50
  -4  12   0   23.50    7.50
  -4  12   0   24.20    2.60
   3 -12   0    6.70    3.00
   3 -12   0   10.20    5.10
   3 -12   0    4.10    2.60
   3 -12   0    8.00    3.40
   3 -12   0    7.60    5.00
  -3  12   0    7.60    2.30
  -3  12   0    6.30    6.70
  -3  12   0    9.60    2.50
   2 -12   0    3.30    3.20
   2 -12   0    3.10    3.50
   2 -12   0    1.80    2.70
   2 -12   0    6.50    2.30
   2 -12   0   11.20    4.80
  -2  12   0    5.40    2.40
  -2  12   0    4.10    2.40
  -2  12   0    5.40    7.10
   1 -12   0    8.30    1.70
   1 -12   0    7.30    3.00
   1 -12   0    9.80    3.10
   1 -12   0    7.90    2.90
   1 -12   0   13.80    2.50
   1 -12   0    5.90    4.00
   1 -12   0    4.10    3.30
  -1  12   0    6.50    2.50
  -1  12   0   12.60    2.70
  -1  12   0    9.00    6.40
  -1  12   0    8.80    2.50
   0 -12   0   31.40    3.00
   0 -12   0   36.30    3.50
   0 -12   0   32.20    3.80
   0 -12   0   38.20    4.60
   0 -12   0   41.90    3.80
   0 -12   0   31.40    3.20
   0 -12   0   42.90    4.60
   0  12   0   35.20    3.30
   0  12   0   38.70    2.90
   0  12   0   44.80    7.10
   0  12   0   35.20    2.70
   0  12   0   33.00    3.20
   0  12   0   41.70    3.40
  -1 -12   0   -3.20    3.00
  -1 -12   0   -1.00    2.90
  -1 -12   0    4.60    2.40
  -1 -12   0   -1.30    3.20
  -1 -12   0    6.60    2.90
  -1 -12   0    0.90    4.10
  -1 -12   0   -2.90    2.00
   1  12   0    3.40    1.80
   1  12   0   -0.30    2.70
   1  12   0    1.00    2.00
   1  12   0    3.80    5.10
   1  12   0   -2.90    2.50
   1  12   0   -0.40    2.40
  -2 -12   0    2.40    2.90
  -2 -12   0   -3.40    2.90
  -2 -12   0    0.60    3.90
  -2 -12   0    0.90    2.70
  -2 -12   0    0.70    4.90
  -2 -12   0   -2.80    2.80
   2  12   0    0.50    4.90
   2  12   0   -1.90    2.70
   2  12   0    0.60    2.60
   2  12   0    2.40    2.30
   2  12   0    3.70    1.90
  -3 -12   0   -3.50    3.40
  -3 -12   0   -0.80    3.40
  -3 -12   0    2.60    2.70
  -3 -12   0    1.80    3.70
  -3 -12   0   -0.30    3.20
   3  12   0   -1.40    2.90
   3  12   0   -6.10    2.90
   3  12   0    2.80    2.60
   3  12   0   -0.90    4.80
  -4 -12   0    0.70    3.80
  -4 -12   0   -2.60    3.70
  -4 -12   0    6.70    3.50
  -4 -12   0   -2.30    3.00
  -4 -12   0    5.40    2.90
   4  12   0   -3.70    2.80
   4  12   0    0.90    3.50
   4  12   0    0.90    4.80
   4  12   0    2.90    3.40
   4  12   0    0.70    2.80
  -5 -12   0    2.00    3.80
  -5 -12   0    9.50    3.50
  -5 -12   0    8.60    3.20
  -5 -12   0    6.40    3.70
  -5 -12   0    0.10    4.00
   5  12   0    0.00    3.60
   5  12   0    1.00    4.10
   5  12   0    4.00    3.60
   5  12   0    3.40    4.40
   5  12   0   -0.20    3.90
  -6 -12   0   -3.40    4.10
  -6 -12   0    4.30    3.80
  -6 -12   0    4.10    3.20
  -6 -12   0   -1.00    3.40
   6  12   0    0.80    3.20
   6  12   0   -0.40    3.80
   6  12   0   -0.80    3.60
   6  12   0   -0.70    3.80
   6  12   0    0.40    4.00
  -7 -12   0    5.40    3.80
  -7 -12   0    3.50    3.80
  -7 -12   0    4.50    4.00
  -7 -12   0    2.30    4.40
   7  12   0    2.00    3.50
   7  12   0   -1.40    4.00
   7  12   0    0.50    3.80
   7  12   0    2.80    4.00
   7  12   0    6.70    4.10
  -8 -12   0   -4.30    4.00
  -8 -12   0    3.10    4.40
  -8 -12   0    4.90    4.60
  -8 -12   0    0.70    4.20
   8  12   0    5.90    4.60
   8  12   0   -1.70    3.80
   8  12   0   -8.00    4.30
   8  12   0   -0.60    3.70
   8  12   0   -4.50    4.40
  -9 -12   0    4.50    4.60
  -9 -12   0   -2.70    4.70
  -9 -12   0   -1.80    4.60
  -9 -12   0    4.30    4.20
   9  12   0   -4.60    4.10
   9  12   0    0.90    3.20
   9  12   0   -5.50    4.10
   9  12   0    1.60    4.60
 -10 -12   0   -6.10    6.00
 -10 -12   0   -2.10    4.40
 -10 -12   0   -6.30    4.50
 -10 -12   0   -4.30    5.30
  10  12   0    0.20    4.10
  10  12   0   -1.50    4.40
  10  12   0  -15.70    8.90
  10  12   0    2.80    5.30
   3 -13   0   16.30    3.20
   3 -13   0   19.90    4.40
   3 -13   0   21.10    5.70
   3 -13   0   23.10    3.80
  -3  13   0   19.40    7.60
  -3  13   0   21.60    3.00
   2 -13   0   27.30    3.90
   2 -13   0   32.70    5.70
   2 -13   0   22.40    3.30
   2 -13   0   22.50    3.90
  -2  13   0   23.40    2.90
  -2  13   0   22.30    7.50
  -2  13   0   21.20    2.90
   1 -13   0    4.30    3.40
   1 -13   0   12.40    3.20
   1 -13   0   11.10    5.20
   1 -13   0    4.80    3.20
   1 -13   0    4.00    3.40
  -1  13   0    3.50    2.60
  -1  13   0    3.40    6.60
  -1  13   0    7.20    2.60
   0 -13   0   22.70    4.70
   0 -13   0   29.10    3.60
   0 -13   0   20.90    3.90
   0 -13   0   24.60    3.10
   0 -13   0   30.60    3.30
   0 -13   0   19.30    3.50
   0 -13   0   29.40    3.80
   0  13   0   18.50    3.10
   0  13   0   24.90    6.80
   0  13   0   29.30    3.30
   0  13   0   22.40    1.90
  -1 -13   0   27.00    4.00
  -1 -13   0   51.09    4.80
  -1 -13   0   35.60    4.00
  -1 -13   0   36.10    4.00
  -1 -13   0   34.80    5.00
  -1 -13   0   37.40    3.90
   1  13   0   30.90    8.10
   1  13   0   32.90    2.70
   1  13   0   32.10    3.60
   1  13   0   35.80    3.00
   1  13   0   36.10    3.70
  -2 -13   0   75.89    6.40
  -2 -13   0   77.69    6.40
  -2 -13   0   87.29    6.40
  -2 -13   0   82.79    7.10
  -2 -13   0   87.89    7.20
   2  13   0   80.89    6.00
   2  13   0   83.89    4.30
   2  13   0   72.49    4.60
   2  13   0   86.49    9.50
   2  13   0   68.69    5.90
   2  13   0   59.29    5.30
  -3 -13   0   29.20    3.90
  -3 -13   0   28.80    4.10
  -3 -13   0   36.20    4.50
  -3 -13   0   26.00    3.70
  -3 -13   0   32.60    4.60
   3  13   0   28.50    3.80
   3  13   0   28.00    3.90
   3  13   0   42.90    6.70
   3  13   0   33.60    3.30
  -4 -13   0   12.90    3.50
  -4 -13   0   18.60    4.50
  -4 -13   0   24.30    3.80
  -4 -13   0   22.20    3.90
  -4 -13   0   16.40    4.20
   4  13   0   29.00    6.10
   4  13   0   10.50    3.40
   4  13   0   17.90    3.20
   4  13   0   13.40    3.80
  -5 -13   0    7.80    3.90
  -5 -13   0    4.20    3.90
  -5 -13   0    3.80    3.80
  -5 -13   0    0.70    4.30
  -5 -13   0    1.30    4.30
   5  13   0    0.40    3.10
   5  13   0    4.30    4.80
   5  13   0    1.20    4.00
   5  13   0    1.20    3.30
   5  13   0   -1.80    3.50
  -6 -13   0    6.00    4.60
  -6 -13   0   -2.40    3.90
  -6 -13   0   -4.70    3.80
   6  13   0   -0.40    4.50
   6  13   0    2.60    4.00
   6  13   0   -4.20    4.00
   6  13   0   -4.70    3.90
   6  13   0   -1.00    3.30
  -7 -13   0    8.80    4.50
  -7 -13   0    7.40    4.30
  -7 -13   0    6.40    4.50
  -7 -13   0    2.70    4.00
   7  13   0   10.70    4.60
   7  13   0   -1.10    3.90
   7  13   0    7.30    4.40
   7  13   0    6.80    4.50
   7  13   0    6.60    3.80
  -8 -13   0    4.10    4.40
  -8 -13   0    8.20    4.60
  -8 -13   0    1.90    4.90
  -8 -13   0    6.10    6.90
   8  13   0    7.50    4.30
   8  13   0    7.40    3.90
   8  13   0   12.10    4.90
   8  13   0    9.60    4.70
   8  13   0    0.90    4.30
  -9 -13   0    2.80    7.20
  -9 -13   0   -4.10    4.50
  -9 -13   0    0.10    5.20
  -9 -13   0    0.40    5.30
   9  13   0    8.20    3.70
   9  13   0    3.40    5.00
   9  13   0   -2.70    4.60
   9  13   0    3.20    4.50
   9  13   0    2.70    5.40
   1 -14   0   -0.60    3.80
   1 -14   0    6.40    3.70
   1 -14   0   -2.00    3.30
   1 -14   0   -2.40    4.80
  -1  14   0   -0.40    2.70
  -1  14   0   -3.20    6.90
   0 -14   0   -1.50    3.70
   0 -14   0   -1.60    3.30
   0 -14   0    0.90    6.40
   0  14   0    2.20    6.60
   0  14   0   -0.90    2.90
   0  14   0    0.30    2.90
  -1 -14   0   -2.80    3.70
  -1 -14   0    0.00    4.00
  -1 -14   0   -5.10    3.30
  -1 -14   0   -3.20    4.40
   1  14   0   -0.50    3.00
   1  14   0   -2.90    2.00
   1  14   0   -2.90    6.90
   1  14   0   -3.20    2.90
  -2 -14   0   -0.40    3.90
  -2 -14   0    2.30    4.70
  -2 -14   0   -0.60    3.60
  -2 -14   0   -5.10    3.70
   2  14   0    1.50    3.10
   2  14   0   -4.80    2.30
   2  14   0   -3.70    6.40
   2  14   0    0.30    3.40
  -3 -14   0   -2.00    3.90
  -3 -14   0    3.00    4.10
  -3 -14   0   -0.40    3.50
  -3 -14   0    4.20    4.50
   3  14   0    0.40    3.20
   3  14   0    2.80    3.50
   3  14   0   -0.70    2.70
   3  14   0    5.60    6.20
  -4 -14   0   -1.60    3.80
  -4 -14   0    2.30    4.70
  -4 -14   0    0.60    3.80
  -4 -14   0    5.00    4.30
   4  14   0   -5.90    3.50
   4  14   0   -4.70    3.50
   4  14   0   -3.10    2.90
  -5 -14   0   -2.70    4.50
  -5 -14   0    4.30    4.50
  -5 -14   0   -7.70    4.10
  -5 -14   0   -1.80    3.90
   5  14   0   -0.70    3.80
   5  14   0    0.80    5.30
   5  14   0   -3.40    3.90
   5  14   0   -1.10    3.20
  -6 -14   0   -2.50    4.60
  -6 -14   0   -0.70    4.70
  -6 -14   0   -8.80    4.70
   6  14   0    0.60    4.00
   6  14   0   -4.20    3.40
   6  14   0   -6.20    4.10
   6  14   0   -5.50    4.10
   6  14   0    1.10    5.40
  -7 -14   0    1.20    8.20
  -7 -14   0    1.40    4.40
  -7 -14   0   -3.50    4.70
  -7 -14   0   -2.20    4.90
   7  14   0   -2.40    3.80
   7  14   0   -0.30    4.60
   7  14   0   -6.90    4.70
   7  14   0    1.30    4.90
   7  14   0   -5.60    4.40
  -2 -15   0    2.40    4.90
  -2 -15   0    2.90    4.40
  -2 -15   0    5.80    4.40
  -2 -15   0   -0.10    3.80
   2  15   0    7.30    3.70
   2  15   0   -4.30    2.40
   2  15   0   -0.70    3.60
   2  15   0    4.20    7.20
  -3 -15   0   -0.70    5.30
  -3 -15   0   -2.80    5.10
  -3 -15   0   -0.50    3.50
  -3 -15   0   -1.20    4.30
   3  15   0  -10.40    3.30
   3  15   0   -4.70    2.90
   3  15   0   -2.90    6.10
  -4 -15   0    1.50    5.30
  -4 -15   0    2.30    6.80
  -4 -15   0   -6.00    5.00
  -4 -15   0   -3.70    4.30
   4  15   0   -2.30    3.90
   4  15   0   -3.80    3.00
   4  15   0    0.00    6.10
  -5 -15   0    7.20    4.50
  -5 -15   0   -3.60    5.30
  -5 -15   0   -4.30    3.90
  -5 -15   0   -3.00    5.20
   5  15   0    2.00    6.00
   5  15   0   -1.50    3.90
   5  15   0   -4.00    3.30
   4  15  -1   -6.50    3.30
   4  15  -1   -1.00    6.30
  -4 -15   1   -3.90    5.00
  -4 -15   1    1.50    4.60
  -4 -15   1   -1.20    4.00
   3  15  -1   -6.10    3.80
   3  15  -1    0.70    6.60
   3  15  -1   -7.60    2.90
  -3 -15   1    0.40    5.20
  -3 -15   1   -4.70    4.10
  -3 -15   1   -1.00    4.90
  -3 -15   1   -3.30    4.20
   2  15  -1   -0.30    3.70
   2  15  -1   -7.00    3.40
   2  15  -1    2.70    3.50
   2  15  -1   -1.40    7.50
  -2 -15   1   -4.10    4.00
  -2 -15   1   -4.00    4.50
  -2 -15   1   -2.00    6.50
  -2 -15   1   -2.90    5.20
   7  14  -1   -8.40    4.40
   7  14  -1  -11.80    4.80
   7  14  -1   -7.10    4.30
   7  14  -1    4.90    5.10
  -7 -14   1   -3.80    4.30
  -7 -14   1   -4.40    4.90
  -7 -14   1   -6.20    4.40
   6  14  -1   -2.20    4.40
   6  14  -1    3.20    4.60
   6  14  -1    0.10    4.60
   6  14  -1   -0.50    3.80
   6  14  -1    1.00    4.90
  -6 -14   1    0.60    4.90
  -6 -14   1   -3.00    4.50
  -6 -14   1    3.00    7.10
   5  14  -1    0.60    3.50
   5  14  -1   -1.00    4.10
   5  14  -1    6.50    4.20
   5  14  -1    7.10    4.10
   5  14  -1   13.10    6.50
  -5 -14   1   11.70    5.00
  -5 -14   1   12.10    4.70
  -5 -14   1    7.30    4.80
  -5 -14   1   12.20    4.50
   4  14  -1   28.10   10.30
   4  14  -1   15.70    4.60
   4  14  -1   14.20    4.30
   4  14  -1    8.80    3.40
   4  14  -1    8.50    4.20
  -4 -14   1   15.70    4.70
  -4 -14   1   13.60    4.50
  -4 -14   1   16.70    4.50
  -4 -14   1   13.40    5.20
   3  14  -1    7.50    3.70
   3  14  -1   15.30    6.50
   3  14  -1    9.00    3.10
   3  14  -1    5.60    3.80
  -3 -14   1    7.90    4.00
  -3 -14   1   10.30    4.30
  -3 -14   1   15.80    4.30
  -3 -14   1   17.20    5.20
   2  14  -1    3.00    6.20
   2  14  -1   -5.90    3.70
   2  14  -1    1.80    3.40
   2  14  -1   -1.10    3.40
   2  14  -1   -1.60    2.70
  -2 -14   1   -6.30    3.80
  -2 -14   1    5.20    4.00
  -2 -14   1   -1.40    4.10
  -2 -14   1    0.90    4.70
   1  14  -1   -1.80    3.20
   1  14  -1    7.40    6.50
   1  14  -1    4.80    3.00
   1  14  -1   -1.30    2.40
  -1 -14   1   -0.60    4.00
  -1 -14   1   -2.90    3.70
  -1 -14   1   -0.60    4.80
  -1 -14   1   -1.10    3.80
   0  14  -1   18.00    7.60
   0  14  -1    4.20    3.20
   0  14  -1    3.30    2.40
   0  14  -1    8.00    2.90
   0 -14   1   14.40    4.20
   0 -14   1   11.50    6.90
   0 -14   1    8.70    3.80
  -1  14  -1   12.20    3.30
  -1  14  -1   18.10    8.10
  -1  14  -1   19.30    2.90
   1 -14   1   25.70    4.30
   1 -14   1   13.00    4.30
   1 -14   1   20.00    5.30
   1 -14   1   11.50    3.80
   8  13  -1  -10.50    7.00
   8  13  -1    1.90    4.20
   8  13  -1   -3.60    4.60
   8  13  -1   -2.10    4.10
  -8 -13   1   -5.00    4.40
  -8 -13   1   -2.80    5.10
  -8 -13   1   -0.80    4.80
  -8 -13   1    5.00    6.10
   7  13  -1    6.90    4.40
   7  13  -1    0.50    3.70
   7  13  -1    3.40    4.60
   7  13  -1   -0.20    4.70
   7  13  -1   -3.20    4.50
  -7 -13   1   -0.30    4.70
  -7 -13   1   -2.80    3.90
  -7 -13   1    4.80    4.70
  -7 -13   1    5.80    4.70
   6  13  -1   -2.30    4.60
   6  13  -1   -7.70    3.60
   6  13  -1   -4.80    3.60
   6  13  -1   -5.10    4.00
   6  13  -1    0.10    3.90
  -6 -13   1    5.50    4.70
  -6 -13   1   -6.50    4.00
  -6 -13   1   -3.70    4.70
   5  13  -1    1.40    5.30
   5  13  -1    0.60    3.60
   5  13  -1    0.40    4.10
   5  13  -1   -3.40    4.30
   5  13  -1   -1.00    3.30
  -5 -13   1    9.30    4.60
  -5 -13   1   -0.80    4.00
  -5 -13   1   -1.70    3.70
  -5 -13   1    0.40    4.50
   4  13  -1    0.00    3.60
   4  13  -1   -1.30    3.60
   4  13  -1   -4.00    5.20
   4  13  -1   -1.40    3.10
   4  13  -1   -1.00    3.80
  -4 -13   1   17.90    6.80
  -4 -13   1   -6.00    4.00
  -4 -13   1   -1.20    3.60
  -4 -13   1    4.20    3.90
  -4 -13   1    1.30    4.20
   3  13  -1    9.60    5.70
   3  13  -1    2.00    3.50
   3  13  -1    6.90    3.40
   3  13  -1    3.00    3.00
   3  13  -1    1.20    3.40
  -3 -13   1    8.70    3.90
  -3 -13   1    6.80    3.90
  -3 -13   1   11.10    4.50
  -3 -13   1    5.70    3.70
  -3 -13   1   12.90    3.60
   2  13  -1   46.30    4.60
   2  13  -1   65.49    7.60
   2  13  -1   36.50    4.00
   2  13  -1   37.40    3.90
  -2 -13   1   65.89    5.10
  -2 -13   1   51.69    5.00
  -2 -13   1   54.99    5.20
  -2 -13   1   49.50    4.70
  -2 -13   1   47.00    4.60
   1  13  -1    2.60    3.00
   1  13  -1    5.50    3.20
   1  13  -1    0.90    2.50
   1  13  -1    2.60    3.00
  -1 -13   1    9.30    5.70
  -1 -13   1   -0.20    3.60
  -1 -13   1    3.00    4.60
  -1 -13   1    1.10    3.60
  -1 -13   1    5.00    3.90
   0  13  -1    1.90    2.10
   0  13  -1    8.40    2.70
   0  13  -1    6.40    6.20
   0  13  -1    1.10    2.90
   0 -13   1    8.70    2.90
   0 -13   1    3.60    3.70
   0 -13   1    3.80    3.50
   0 -13   1   -1.00    2.30
   0 -13   1   -3.30    3.30
   0 -13   1    0.60    4.30
   0 -13   1   14.10    3.20
  -1  13  -1    0.50    6.60
  -1  13  -1    1.30    1.60
  -1  13  -1    0.60    2.90
  -1  13  -1    7.10    2.50
   1 -13   1    6.00    3.70
   1 -13   1    4.10    5.00
   1 -13   1    1.40    3.70
   1 -13   1    5.40    3.40
  -2  13  -1   35.40    8.50
  -2  13  -1   21.00    3.20
   2 -13   1   25.50    4.10
   2 -13   1   24.80    3.70
   2 -13   1   17.20    5.00
   2 -13   1   24.80    4.20
  -3  13  -1   69.49    9.50
  -3  13  -1   45.70    3.70
   3 -13   1   62.79    7.20
   3 -13   1   50.09    5.30
   3 -13   1   39.90    4.00
   3 -13   1   49.40    4.60
   9  12  -1   -0.10    3.00
   9  12  -1   -7.30    4.30
   9  12  -1    0.70    5.00
   9  12  -1   -7.40    6.80
  -9 -12   1    0.00    4.10
  -9 -12   1   -4.50    4.20
  -9 -12   1   -2.00    5.10
   8  12  -1   -7.70    4.60
   8  12  -1    2.20    3.60
   8  12  -1   -0.80    4.20
   8  12  -1    2.00    4.10
   8  12  -1    1.30    4.80
  -8 -12   1    2.10    3.90
  -8 -12   1    5.50    4.30
  -8 -12   1   -6.00    4.00
  -8 -12   1   -2.70    4.20
   7  12  -1    9.10    4.50
   7  12  -1    4.50    3.90
   7  12  -1    4.10    4.10
   7  12  -1    6.60    3.70
   7  12  -1    0.60    3.90
  -7 -12   1    4.90    3.90
  -7 -12   1    0.80    4.10
  -7 -12   1   10.80    4.40
  -7 -12   1    9.20    4.30
   6  12  -1   -3.80    3.30
   6  12  -1    1.20    4.20
   6  12  -1   -3.50    3.80
   6  12  -1   -5.10    4.00
   6  12  -1   -1.10    3.70
  -6 -12   1   -0.90    3.80
  -6 -12   1   -3.10    3.60
  -6 -12   1    3.70    3.90
   5  12  -1   -2.50    3.40
   5  12  -1    2.20    4.50
   5  12  -1   -5.10    3.70
   5  12  -1   -1.90    3.10
   5  12  -1   -1.80    3.40
  -5 -12   1    1.30    3.90
  -5 -12   1   -0.40    4.10
  -5 -12   1    4.70    3.40
  -5 -12   1    4.20    3.60
  -5 -12   1   -3.90    3.40
   4  12  -1   -1.10    3.30
   4  12  -1   -1.80    2.90
   4  12  -1   -2.60    3.50
   4  12  -1   -0.30    3.40
   4  12  -1    2.10    4.80
  -4 -12   1   -3.40    3.80
  -4 -12   1   -3.00    3.30
  -4 -12   1   -0.40    3.30
  -4 -12   1    1.00    3.60
  -4 -12   1   -3.70    4.00
   3  12  -1    4.50    4.90
   3  12  -1   -0.80    2.90
   3  12  -1   -1.40    3.20
   3  12  -1   -1.90    3.20
   3  12  -1    1.50    2.70
  -3 -12   1   -2.80    3.20
  -3 -12   1   10.10    4.10
  -3 -12   1    6.20    3.30
  -3 -12   1    2.80    3.30
  -3 -12   1   -0.40    3.80
   2  12  -1    2.50    2.60
   2  12  -1    3.70    3.10
   2  12  -1    1.60    3.00
   2  12  -1    0.40    2.80
   2  12  -1    2.20    5.00
  -2 -12   1    4.00    3.40
  -2 -12   1    8.50    2.80
  -2 -12   1   -1.00    3.10
  -2 -12   1    1.10    3.60
  -2 -12   1    6.50    3.70
   1  12  -1    3.10    5.30
   1  12  -1    3.80    2.70
   1  12  -1    1.50    2.70
   1  12  -1    4.70    2.90
   1  12  -1    9.60    2.10
   1  12  -1   -0.60    2.30
  -1 -12   1    2.40    4.00
  -1 -12   1    8.10    3.60
  -1 -12   1    5.60    2.20
  -1 -12   1    7.30    3.10
  -1 -12   1    6.80    2.50
  -1 -12   1    4.30    3.40
  -1 -12   1    7.70    3.10
   0  12  -1    1.40    2.10
   0  12  -1    3.70    6.00
   0  12  -1    3.30    2.60
   0  12  -1    4.20    2.50
   0  12  -1    4.20    1.80
   0  12  -1    5.00    2.90
   0 -12   1    1.00    2.50
   0 -12   1    7.40    3.90
   0 -12   1    7.60    3.10
   0 -12   1    1.30    3.40
   0 -12   1    8.60    4.90
   0 -12   1    4.60    3.10
  -1  12  -1    1.50    1.60
  -1  12  -1    9.20    6.30
  -1  12  -1   -4.10    2.70
  -1  12  -1   -2.60    2.60
   1 -12   1    6.60    2.40
   1 -12   1   -1.90    3.40
   1 -12   1   -3.30    3.90
   1 -12   1    0.50    2.10
   1 -12   1    2.70    2.90
   1 -12   1   -0.70    1.70
   1 -12   1    4.90    4.00
   1 -12   1    1.40    2.80
  -2  12  -1    1.20    2.10
  -2  12  -1   -2.50    2.60
  -2  12  -1    4.20   10.20
  -2  12  -1   -0.20    2.50
   2 -12   1   -1.10    3.20
   2 -12   1   -0.30    2.30
   2 -12   1    5.50    3.50
   2 -12   1    3.40    3.00
   2 -12   1   -1.20    4.30
   2 -12   1    1.40    1.00
  -3  12  -1    1.60    6.60
  -3  12  -1    1.30    2.50
  -3  12  -1   -1.10    2.00
   3 -12   1   -1.00    2.90
   3 -12   1    2.40    3.30
   3 -12   1    2.60    4.80
   3 -12   1    0.40    3.40
  -4  12  -1   -2.60    7.20
   4 -12   1    4.70    3.00
   4 -12   1    5.40    3.40
   4 -12   1    5.10    3.60
   4 -12   1    3.60    5.00
  -5  12  -1   -1.00    7.50
   5 -12   1    5.20    3.60
   5 -12   1    2.50    2.90
   5 -12   1    2.60    3.50
   5 -12   1    8.10    5.30
  10  11  -1   -5.60    4.90
  10  11  -1   -4.10    6.30
  10  11  -1    0.00    4.90
  10  11  -1   -4.30    4.40
 -10 -11   1   -2.00    4.60
 -10 -11   1   -6.30    4.20
 -10 -11   1   -2.50    8.80
 -10 -11   1    4.70    4.30
   9  11  -1   -3.60    4.70
   9  11  -1    2.20    2.70
   9  11  -1    7.80    4.60
   9  11  -1    0.40    4.10
   9  11  -1    0.20    4.10
  -9 -11   1    2.50    4.60
  -9 -11   1   -0.30    4.20
  -9 -11   1    2.30    3.90
  -9 -11   1    1.70    3.90
   8  11  -1   -0.90    4.20
   8  11  -1   -8.00    3.50
   8  11  -1    2.40    3.20
   8  11  -1   -4.40    3.90
   8  11  -1    0.20    3.90
  -8 -11   1   -5.10    4.30
  -8 -11   1    2.00    4.10
  -8 -11   1   -0.60    3.90
  -8 -11   1   -6.40    3.70
   7  11  -1   12.90    4.20
   7  11  -1   10.90    4.10
   7  11  -1   16.30    3.80
   7  11  -1   12.60    4.30
   7  11  -1    8.10    4.10
  -7 -11   1   16.70    3.90
  -7 -11   1   11.10    4.00
  -7 -11   1   14.30    3.80
  -7 -11   1    9.30    3.80
   6  11  -1   19.40    4.20
   6  11  -1   14.20    3.80
   6  11  -1   14.20    3.50
   6  11  -1   13.80    3.70
   6  11  -1   17.20    3.90
  -6 -11   1   16.60    3.80
  -6 -11   1   15.30    4.20
  -6 -11   1   20.40    3.90
   5  11  -1   59.39    6.70
   5  11  -1   66.59    6.10
   5  11  -1   64.89    5.10
   5  11  -1   60.09    5.00
   5  11  -1   65.29    6.10
  -5 -11   1   70.09    7.60
  -5 -11   1   78.79    6.50
  -5 -11   1   66.09    5.50
  -5 -11   1   54.69    5.60
  -5 -11   1   58.59    6.00
   4  11  -1   42.90    4.00
   4  11  -1   48.70    4.10
   4  11  -1   36.20    3.80
   4  11  -1   46.30    4.50
   4  11  -1   41.50    5.10
  -4 -11   1   52.69    4.70
  -4 -11   1   45.40    4.90
  -4 -11   1   43.10    4.40
  -4 -11   1   45.30    4.00
   3  11  -1   84.79    7.30
   3  11  -1   68.29    5.50
   3  11  -1   76.39    4.70
   3  11  -1   72.99    5.00
   3  11  -1   71.89    5.50
  -3 -11   1   80.19    6.00
  -3 -11   1   74.19    5.40
  -3 -11   1   79.39    5.40
  -3 -11   1   78.29    7.10
  -3 -11   1   77.29    5.10
   2  11  -1  209.78   10.30
   2  11  -1  200.98    7.60
   2  11  -1  208.38    8.40
   2  11  -1  194.78    8.30
   2  11  -1  202.28    8.30
  -2 -11   1  208.48    8.20
  -2 -11   1  214.48    8.90
  -2 -11   1  194.68    8.10
  -2 -11   1  202.18    8.20
  -2 -11   1  217.08    8.80
  -2 -11   1  214.58    8.80
   1  11  -1  108.19    8.50
   1  11  -1  100.69    4.60
   1  11  -1  108.39    5.80
   1  11  -1  109.69    5.00
   1  11  -1   97.79    5.60
  -1 -11   1  108.89    5.90
  -1 -11   1  110.29    6.60
  -1 -11   1  106.49    6.20
  -1 -11   1   96.49    4.80
  -1 -11   1   99.69    6.60
  -1 -11   1  118.49    6.30
  -1 -11   1  111.19    5.70
   0  11  -1  147.79    5.80
   0  11  -1  160.58    9.50
   0  11  -1  167.98    6.10
   0  11  -1  174.78   10.00
   0  11  -1  157.98    6.50
   0 -11   1  145.99    5.50
   0 -11   1  191.68    9.70
   0 -11   1  159.58    6.80
   0 -11   1  161.88    8.60
   0 -11   1  147.79    5.90
   0 -11   1  156.98    6.90
   0 -11   1  143.99    9.70
   0 -11   1  157.08    7.00
  -1  11  -1  123.29    9.50
  -1  11  -1  104.09    4.40
  -1  11  -1  110.09    5.60
  -1  11  -1  113.09    5.90
  -1  11  -1  105.69    5.00
   1 -11   1  110.39    7.10
   1 -11   1   94.99    4.80
   1 -11   1  113.99    6.00
   1 -11   1  106.39    5.50
   1 -11   1  107.79    6.10
   1 -11   1  108.19    5.70
   1 -11   1   97.29    4.40
   1 -11   1  110.59    7.50
  -2  11  -1   30.40    3.10
  -2  11  -1   33.70    2.70
  -2  11  -1   27.90    2.20
  -2  11  -1   38.50    6.60
  -2  11  -1   27.80    2.20
  -2  11  -1   31.60    3.10
   2 -11   1   33.70    3.30
   2 -11   1   33.60    4.70
   2 -11   1   36.70    3.80
   2 -11   1   31.90    2.20
   2 -11   1   34.80    3.40
   2 -11   1   36.30    3.40
  -3  11  -1   11.10    2.50
  -3  11  -1    9.30    6.30
  -3  11  -1   13.50    2.10
  -3  11  -1    6.10    2.50
   3 -11   1   10.70    3.40
   3 -11   1   12.90    3.40
   3 -11   1   10.50    2.40
   3 -11   1    9.00    3.10
   3 -11   1   10.70    4.30
   3 -11   1   10.70    2.80
  -4  11  -1   27.00    3.30
  -4  11  -1   26.30    2.80
  -4  11  -1   27.40   11.30
  -4  11  -1   29.10    2.30
   4 -11   1   26.00    2.80
   4 -11   1   27.80    3.70
   4 -11   1   22.10    5.40
   4 -11   1   36.60    3.40
   4 -11   1   26.40    3.40
   4 -11   1   36.20    5.60
  -5  11  -1   22.30    3.30
  -5  11  -1   24.90    7.70
   5 -11   1   25.10    3.60
   5 -11   1   26.00    3.40
   5 -11   1   26.50    3.90
   5 -11   1   28.50    5.80
   5 -11   1   25.70    3.20
  -6  11  -1   25.50    8.00
   6 -11   1   23.60    4.40
   6 -11   1   27.30    5.70
   6 -11   1   31.60    3.30
   6 -11   1   29.00    3.90
  11  10  -1   11.50    4.70
  11  10  -1    5.60    4.60
  11  10  -1    9.90    5.30
  11  10  -1    5.50    5.30
 -11 -10   1   -0.70    5.00
 -11 -10   1    8.30    4.30
 -11 -10   1    8.30    4.10
 -11 -10   1   -0.90    4.30
 -11 -10   1    6.90    4.70
  10  10  -1   -3.80    4.70
  10  10  -1    4.20    4.50
  10  10  -1   -2.80    3.90
  10  10  -1    3.50    4.40
 -10 -10   1   -5.20    4.40
 -10 -10   1   -5.80    3.80
 -10 -10   1    2.90    4.20
 -10 -10   1    5.60    3.70
   9  10  -1    1.30    5.00
   9  10  -1    2.00    2.00
   9  10  -1    5.00    4.50
   9  10  -1    9.10    4.40
   9  10  -1    7.20    3.60
  -9 -10   1   10.20    4.30
  -9 -10   1   -2.90    3.90
  -9 -10   1    5.50    3.70
  -9 -10   1    8.10    3.90
   8  10  -1    1.30    2.70
   8  10  -1    2.00    4.20
   8  10  -1   -3.30    3.10
   8  10  -1    0.80    3.70
   8  10  -1   -2.30    4.00
  -8 -10   1   -0.50    3.50
  -8 -10   1    0.20    3.40
  -8 -10   1    0.90    3.70
  -8 -10   1   -6.90    3.80
   7  10  -1   -0.40    3.20
   7  10  -1    0.70    3.40
   7  10  -1   -0.90    2.90
   7  10  -1   -0.90    3.40
  -7 -10   1   -4.60    3.60
  -7 -10   1   -2.80    3.80
  -7 -10   1    0.00    3.70
  -7 -10   1   -0.90    3.40
   6  10  -1    0.10    3.20
   6  10  -1    2.60    3.40
   6  10  -1    2.40    3.20
   6  10  -1    2.00    3.30
   6  10  -1    6.20    3.20
  -6 -10   1    5.20    3.30
  -6 -10   1    4.70    3.30
  -6 -10   1    3.50    2.80
  -6 -10   1    4.00    3.30
   5  10  -1   23.60    3.80
   5  10  -1   21.40    3.50
   5  10  -1   22.00    3.60
   5  10  -1   22.60    3.10
  -5 -10   1   20.70    3.40
  -5 -10   1   25.20    3.10
  -5 -10   1   22.70    3.60
  -5 -10   1   21.40    3.60
  -5 -10   1   21.20    3.20
   4  10  -1   12.90    3.00
   4  10  -1   16.60    4.00
   4  10  -1    8.50    2.90
   4  10  -1   16.40    3.40
   4  10  -1   14.00    2.70
  -4 -10   1   11.40    3.10
  -4 -10   1   15.00    3.20
  -4 -10   1   12.00    3.10
  -4 -10   1   12.30    2.80
  -4 -10   1   12.10    3.10
   3  10  -1   10.70    2.50
   3  10  -1    9.90    2.90
   3  10  -1    9.50    2.80
   3  10  -1    6.70    2.90
   3  10  -1    8.30    3.80
  -3 -10   1    7.80    2.80
  -3 -10   1   11.90    2.60
  -3 -10   1    8.00    2.90
  -3 -10   1   14.30    2.70
  -3 -10   1   12.30    3.10
  -3 -10   1    7.60    2.70
   2  10  -1   19.80    2.70
   2  10  -1   18.70    2.80
   2  10  -1   32.10    4.80
   2  10  -1   24.40    2.30
   2  10  -1   31.40    3.30
   2  10  -1   26.20    2.60
  -2 -10   1   18.10    3.00
  -2 -10   1   21.40    2.30
  -2 -10   1   21.70    3.20
  -2 -10   1   25.20    3.60
  -2 -10   1   24.00    3.30
  -2 -10   1   31.60    3.20
  -2 -10   1   21.30    2.80
   1  10  -1   22.90    2.80
   1  10  -1   25.50    4.80
   1  10  -1   24.00    2.50
   1  10  -1   20.50    4.70
   1  10  -1   27.00    2.50
   1  10  -1   19.80    2.90
  -1 -10   1   25.20    2.30
  -1 -10   1   19.90    2.70
  -1 -10   1   28.00    3.10
  -1 -10   1   23.40    2.90
  -1 -10   1   30.50    3.70
  -1 -10   1   21.40    3.20
  -1 -10   1   24.40    2.60
   0  10  -1   49.70    3.80
   0  10  -1   51.29    3.30
   0  10  -1   44.70    3.00
   0  10  -1   43.70    4.00
   0  10  -1   46.10    4.20
   0  10  -1   51.79    7.00
   0 -10   1   46.90    3.20
   0 -10   1   52.89    4.60
   0 -10   1   48.80    4.40
   0 -10   1   44.60    2.80
   0 -10   1   49.50    4.30
   0 -10   1   53.89    4.10
   0 -10   1   48.50    4.10
   0 -10   1   54.49    5.10
  -1  10  -1   53.89    3.10
  -1  10  -1   59.39    7.40
  -1  10  -1   56.59    4.30
  -1  10  -1   52.69    3.60
  -1  10  -1   46.10    4.20
   1 -10   1   56.39    4.40
   1 -10   1   63.99    5.50
   1 -10   1   54.69    4.30
   1 -10   1   49.00    4.50
   1 -10   1   53.99    4.60
   1 -10   1   59.99    4.10
   1 -10   1   46.30    2.90
   1 -10   1   43.40    3.40
  -2  10  -1  179.98    6.10
  -2  10  -1  183.88    7.10
  -2  10  -1  177.08    6.50
  -2  10  -1  176.18    7.00
  -2  10  -1  184.88   10.60
   2 -10   1  180.78    7.20
   2 -10   1  155.78    7.10
   2 -10   1  170.98    5.90
   2 -10   1  208.78   12.90
   2 -10   1  185.58    7.40
   2 -10   1  181.68    7.20
  -3  10  -1   20.50    2.50
  -3  10  -1   22.80    6.50
  -3  10  -1   20.30    2.60
  -3  10  -1   23.90    2.20
   3 -10   1   20.50    2.80
   3 -10   1   20.50    2.90
   3 -10   1   19.40    3.00
   3 -10   1   19.90    3.20
   3 -10   1   25.00    2.60
   3 -10   1   23.40    4.40
  -4  10  -1   12.60    2.30
  -4  10  -1   15.00    1.90
  -4  10  -1    9.80    5.80
   4 -10   1   12.60    3.00
   4 -10   1   18.80    2.80
   4 -10   1   14.50    4.30
   4 -10   1   16.30    3.00
   4 -10   1   10.60    3.10
   4 -10   1   14.00    2.40
  -5  10  -1   28.70    2.60
  -5  10  -1   29.30    7.00
  -5  10  -1   27.90    2.70
   5 -10   1   41.40    5.30
   5 -10   1   27.50    3.30
   5 -10   1   26.40    3.00
   5 -10   1   33.80    3.60
   5 -10   1   30.00    3.60
  -6  10  -1   23.70    7.00
  -6  10  -1   22.40    2.80
   6 -10   1   20.20    5.10
   6 -10   1   16.90    3.20
   6 -10   1   21.40    3.60
   6 -10   1   22.90    2.90
  -7  10  -1   35.90    8.20
   7 -10   1   22.00    5.90
   7 -10   1   31.90    3.90
   7 -10   1   21.60    6.30
   7 -10   1   24.90    3.00
  11   9  -1    7.50    6.60
  11   9  -1    1.00    5.00
 -11  -9   1    8.50    4.10
 -11  -9   1   -1.00    4.40
 -11  -9   1    4.40    4.10
 -11  -9   1    0.50    4.20
 -11  -9   1    2.70    3.80
  10   9  -1    7.70    4.30
  10   9  -1    4.50    4.20
  10   9  -1   -1.80    4.50
  10   9  -1    4.30    4.00
 -10  -9   1    5.70    3.70
 -10  -9   1    4.80    3.60
 -10  -9   1    5.50    3.70
 -10  -9   1   -0.90    4.30
   9   9  -1   14.50    4.30
   9   9  -1   14.10    4.00
   9   9  -1   22.30    4.50
  -9  -9   1   16.80    4.00
  -9  -9   1   11.60    4.20
  -9  -9   1   12.50    4.20
  -9  -9   1   14.30    3.80
   8   9  -1    5.70    3.40
   8   9  -1    6.50    2.10
   8   9  -1    6.50    2.30
   8   9  -1    9.30    3.60
   8   9  -1    4.20    3.50
   8   9  -1    5.90    3.70
  -8  -9   1    6.00    3.20
  -8  -9   1    9.70    3.60
  -8  -9   1    8.00    3.90
  -8  -9   1    5.40    3.40
   7   9  -1    2.20    2.60
   7   9  -1   -0.90    6.30
   7   9  -1    0.20    3.20
   7   9  -1    2.50    3.30
   7   9  -1   -2.10    5.40
  -7  -9   1   -2.20    3.10
  -7  -9   1    3.80    3.30
  -7  -9   1    0.40    3.40
  -7  -9   1    1.70    3.60
   6   9  -1    1.70    3.20
   6   9  -1   -1.90    3.00
   6   9  -1   -0.90    3.00
   6   9  -1    2.50    2.70
   6   9  -1    1.10    2.80
  -6  -9   1    2.60    2.50
  -6  -9   1    4.30    3.40
  -6  -9   1    1.70    2.90
  -6  -9   1    2.80    2.80
   5   9  -1   71.09    5.30
   5   9  -1   68.09    4.60
   5   9  -1   66.69    5.30
   5   9  -1   69.19    5.30
   5   9  -1   84.99    7.40
   5   9  -1   75.19    6.00
  -5  -9   1   66.99    4.90
  -5  -9   1   72.59    5.20
  -5  -9   1   65.49    4.50
  -5  -9   1   66.09    5.00
  -5  -9   1   68.79    4.40
   4   9  -1  100.39    5.60
   4   9  -1   88.59    5.30
   4   9  -1  102.09    5.60
   4   9  -1   93.29    5.20
   4   9  -1   94.29    6.10
   4   9  -1   93.69    4.60
  -4  -9   1  101.49    4.80
  -4  -9   1   96.89    5.50
  -4  -9   1   93.99    5.20
  -4  -9   1   95.89    5.40
  -4  -9   1   93.39    5.00
  -4  -9   1   94.79    5.00
   3   9  -1   17.00    2.80
   3   9  -1   15.90    2.50
   3   9  -1   14.80    2.60
   3   9  -1   16.50    2.70
   3   9  -1   15.90    2.60
   3   9  -1   14.70    2.10
   3   9  -1   19.90    3.90
  -3  -9   1   19.10    2.50
  -3  -9   1   18.90    2.80
  -3  -9   1   18.70    2.80
  -3  -9   1   13.90    2.80
  -3  -9   1   14.90    2.50
  -3  -9   1   17.50    2.60
  -3  -9   1   20.30    2.70
   2   9  -1   43.70    4.10
   2   9  -1   29.90    5.90
   2   9  -1   38.50    3.80
   2   9  -1   39.20    3.50
   2   9  -1   39.10    3.60
  -2  -9   1   37.20    3.30
  -2  -9   1   36.10    3.30
  -2  -9   1   36.90    3.30
  -2  -9   1   40.60    4.30
  -2  -9   1   40.10    3.90
  -2  -9   1   36.40    3.80
  -2  -9   1   34.60    2.90
   1   9  -1  308.07    9.80
   1   9  -1  302.77   11.80
   1   9  -1  298.87   10.20
   1   9  -1  286.87   10.00
   1   9  -1  282.37   10.70
   1   9  -1  281.77    9.60
  -1  -9   1  306.27   10.30
  -1  -9   1  297.87   10.50
  -1  -9   1  283.77    9.80
  -1  -9   1  297.27   10.20
  -1  -9   1  296.17   10.20
  -1  -9   1  293.37   10.10
  -1  -9   1  285.17    9.70
  -1  -9   1  300.57   10.00
   0   9  -1  248.48    9.00
   0   9  -1  277.27    9.30
   0   9  -1  270.47    9.20
   0   9  -1  283.17    8.80
   0   9  -1  248.38    8.60
   0   9  -1  271.37   11.10
   0  -9   1  268.67    9.80
   0  -9   1  250.87    8.80
   0  -9   1  255.47    9.30
   0  -9   1  244.68    8.50
   0  -9   1  261.87    9.10
   0  -9   1  259.77    8.70
   0  -9   1  272.67    9.40
   0  -9   1  267.77    9.30
   0  -9   1  263.47    9.10
  -1   9  -1  200.68    7.20
  -1   9  -1  195.48    6.90
  -1   9  -1  217.08    9.80
  -1   9  -1  214.98    7.00
  -1   9  -1  217.48    7.60
   1  -9   1  210.58    8.30
   1  -9   1  199.98    7.50
   1  -9   1  204.58    7.80
   1  -9   1  195.68    6.80
   1  -9   1  201.58    7.20
   1  -9   1  209.68    7.70
   1  -9   1  187.08    7.20
   1  -9   1  203.98    7.40
   1  -9   1  207.18    7.80
  -2   9  -1  159.08    6.10
  -2   9  -1  164.58    9.10
  -2   9  -1  157.08    6.70
  -2   9  -1  159.88    6.30
  -2   9  -1  156.68    5.80
  -2   9  -1  165.08    5.50
   2  -9   1  162.58    6.30
   2  -9   1  167.58    6.50
   2  -9   1  159.58    6.40
   2  -9   1  146.59    6.40
   2  -9   1  157.18    6.60
   2  -9   1  165.78    7.40
   2  -9   1  161.28    6.60
   2  -9   1  150.08    5.30
  -3   9  -1   23.50    5.30
  -3   9  -1   21.20    2.30
  -3   9  -1   20.00    1.70
  -3   9  -1   16.10    1.30
  -3   9  -1   21.50    2.00
  -3   9  -1   19.00    2.40
   3  -9   1   16.20    3.70
   3  -9   1   22.40    2.40
   3  -9   1   21.80    2.60
   3  -9   1   19.80    2.70
   3  -9   1   15.60    2.40
   3  -9   1   17.60    2.80
  -4   9  -1   24.90    2.50
  -4   9  -1   26.40    2.00
  -4   9  -1   21.10    5.40
  -4   9  -1   26.00    2.50
   4  -9   1   22.90    3.40
   4  -9   1   18.40    3.90
   4  -9   1   26.00    4.20
   4  -9   1   25.70    3.00
   4  -9   1   26.00    3.00
   4  -9   1   23.30    2.70
  -5   9  -1    4.10    1.90
  -5   9  -1   -0.30    5.40
  -5   9  -1    3.80    2.10
   5  -9   1    3.00    2.80
   5  -9   1    4.90    2.60
   5  -9   1    0.10    4.10
   5  -9   1    3.30    2.80
   5  -9   1    4.90    2.40
   5  -9   1    1.50    2.10
  -6   9  -1    6.90    2.00
  -6   9  -1   -0.90    6.00
  -6   9  -1    4.10    2.10
   6  -9   1    4.00    4.30
   6  -9   1    0.40    3.00
   6  -9   1    5.30    2.70
   6  -9   1    7.30    2.50
   6  -9   1    3.00    2.20
   6  -9   1    4.00    2.90
  -7   9  -1    3.80    6.90
   7  -9   1    1.80    2.50
   7  -9   1    4.60    4.80
   7  -9   1    9.10    3.30
   7  -9   1    1.50    2.90
  -8   9  -1    4.50    6.30
   8  -9   1    9.40    3.80
   8  -9   1   15.20    6.30
   8  -9   1   11.30    2.70
   8  -9   1   14.30    3.50
  11   8  -1    1.20    4.30
  11   8  -1   -4.00    4.10
  11   8  -1    3.60    4.30
  11   8  -1    2.50    4.30
 -11  -8   1   -6.70    4.20
 -11  -8   1   -2.30    3.50
 -11  -8   1    3.40    4.10
 -11  -8   1   -3.40    4.20
 -11  -8   1   -3.30    3.80
  10   8  -1   -1.50    4.10
  10   8  -1    0.10    3.60
  10   8  -1   -7.90    4.20
  10   8  -1    0.80    3.90
 -10  -8   1   -2.60    3.30
 -10  -8   1    0.30    3.60
 -10  -8   1   -0.60    3.60
 -10  -8   1   -1.80    3.80
 -10  -8   1   -2.60    4.00
   9   8  -1    6.10    3.50
   9   8  -1    4.10    3.30
   9   8  -1   12.80    3.70
   9   8  -1    8.50    3.90
   9   8  -1    9.10    4.10
  -9  -8   1    3.90    3.80
  -9  -8   1    3.90    4.10
  -9  -8   1    6.50    3.30
  -9  -8   1    9.90    3.40
   8   8  -1   39.30    3.50
   8   8  -1   43.30    4.20
   8   8  -1   40.80    4.90
   8   8  -1   38.00    3.70
   8   8  -1   44.00    4.20
   8   8  -1   56.09    5.30
  -8  -8   1   47.20    5.00
  -8  -8   1   35.80    3.80
  -8  -8   1   48.60    4.80
  -8  -8   1   54.29    5.30
   7   8  -1    2.00    2.60
   7   8  -1    1.60    2.90
   7   8  -1   -0.90    2.00
   7   8  -1    2.40    3.20
   7   8  -1   -1.60    3.30
   7   8  -1    2.20    3.10
   7   8  -1    0.90    1.80
  -7  -8   1   -0.80    2.70
  -7  -8   1   -1.60    2.80
  -7  -8   1   -0.10    2.90
  -7  -8   1    2.60    2.70
   6   8  -1    1.60    3.00
   6   8  -1    1.10    2.40
   6   8  -1   -1.90    2.60
   6   8  -1   -3.30    2.80
   6   8  -1   -0.90    2.50
   6   8  -1   -2.10    2.70
  -6  -8   1    1.40    2.60
  -6  -8   1    1.80    2.60
  -6  -8   1    0.30    3.10
  -6  -8   1    1.80    2.40
  -6  -8   1    0.10    2.60
   5   8  -1   18.20    4.70
   5   8  -1   28.30    3.10
   5   8  -1   28.00    3.10
   5   8  -1   25.70    3.00
   5   8  -1   22.70    2.60
   5   8  -1   23.50    2.50
  -5  -8   1   22.30    3.00
  -5  -8   1   24.80    2.60
  -5  -8   1   28.30    3.10
  -5  -8   1   24.90    2.80
  -5  -8   1   24.70    3.00
  -5  -8   1   30.40    3.10
   4   8  -1   30.90    2.90
   4   8  -1   38.50    4.10
   4   8  -1   37.90    3.80
   4   8  -1   36.30    3.50
   4   8  -1   34.50    4.30
   4   8  -1   36.00    3.40
   4   8  -1   34.80    3.00
   4   8  -1   36.20    3.50
  -4  -8   1   34.70    3.40
  -4  -8   1   42.30    3.90
  -4  -8   1   38.90    3.30
  -4  -8   1   40.80    3.80
  -4  -8   1   34.70    3.40
  -4  -8   1   37.60    3.30
  -4  -8   1   32.90    2.90
  -4  -8   1   37.20    3.90
   3   8  -1  356.66   12.60
   3   8  -1  373.26   12.20
   3   8  -1  373.76   12.20
   3   8  -1  374.16   11.70
   3   8  -1  348.27   11.80
   3   8  -1  355.96   13.00
   3   8  -1  346.27   11.90
   3   8  -1  360.26   12.00
  -3  -8   1  356.56   12.00
  -3  -8   1  363.06   12.00
  -3  -8   1  364.76   12.10
  -3  -8   1  356.76   11.70
  -3  -8   1  349.37   11.60
  -3  -8   1  342.27   12.20
  -3  -8   1  367.56   12.10
  -3  -8   1  358.66   11.90
   2   8  -1   16.80    2.40
   2   8  -1   18.40    3.20
   2   8  -1   16.90    2.10
   2   8  -1   18.40    1.90
   2   8  -1   15.00    2.20
   2   8  -1   24.60    2.60
   2   8  -1   15.60    2.20
   2   8  -1   16.00    2.30
   2   8  -1   20.20    2.10
  -2  -8   1   20.60    2.40
  -2  -8   1   14.90    2.50
  -2  -8   1   20.10    2.10
  -2  -8   1   20.40    2.50
  -2  -8   1   19.70    2.70
  -2  -8   1   17.60    2.40
  -2  -8   1   19.70    2.20
  -2  -8   1   18.90    1.90
   1   8  -1  411.56   13.50
   1   8  -1  436.96   14.80
   1   8  -1  407.16   13.30
   1   8  -1  433.76   13.70
   1   8  -1  434.86   13.70
   1   8  -1  408.96   13.60
   1   8  -1  441.36   13.40
   1   8  -1  400.36   13.50
  -1  -8   1  420.66   13.90
  -1  -8   1  433.86   13.80
  -1  -8   1  410.76   13.60
  -1  -8   1  411.06   13.40
  -1  -8   1  422.46   13.70
  -1  -8   1  429.16   13.50
  -1  -8   1  422.46   13.60
   0   8  -1  277.27    9.70
   0   8  -1  293.97    9.80
   0   8  -1  292.47    9.40
   0   8  -1  297.97   11.40
   0   8  -1  292.57    9.60
   0   8  -1  283.87    9.70
   0   8  -1  293.67    9.40
   0   8  -1  297.67    9.80
   0  -8   1  281.97    9.30
   0  -8   1  293.67    9.90
   0  -8   1  289.87    9.70
   0  -8   1  295.37    9.70
   0  -8   1  285.87    9.80
   0  -8   1  290.07    9.80
   0  -8   1  280.97    9.40
   0  -8   1  291.97    9.80
   0  -8   1  296.67   10.30
  -1   8  -1  212.68    7.60
  -1   8  -1  223.48    7.80
  -1   8  -1  222.78    7.30
  -1   8  -1  212.28    7.30
  -1   8  -1  213.68    7.60
  -1   8  -1  217.98    7.50
  -1   8  -1  232.48    9.70
   1  -8   1  216.68    7.70
   1  -8   1  209.98    7.60
   1  -8   1  225.18    8.30
   1  -8   1  227.78    8.00
   1  -8   1  223.48    7.70
   1  -8   1  229.68    7.90
   1  -8   1  213.88    7.80
   1  -8   1  208.48    7.70
  -2   8  -1  594.24   20.00
  -2   8  -1  658.13   19.70
  -2   8  -1  633.94   19.90
  -2   8  -1  650.33   20.10
  -2   8  -1  662.43   20.10
  -2   8  -1  660.43   21.90
  -2   8  -1  628.94   20.20
   2  -8   1  661.93   20.30
   2  -8   1  659.63   20.80
   2  -8   1  634.24   19.50
   2  -8   1  649.54   20.10
   2  -8   1  657.83   20.30
   2  -8   1  654.13   20.20
   2  -8   1  622.24   20.80
   2  -8   1  623.14   21.40
  -3   8  -1  277.97    8.70
  -3   8  -1  288.17   11.80
  -3   8  -1  266.17    8.80
  -3   8  -1  269.97    9.00
  -3   8  -1  289.37    9.40
  -3   8  -1  272.37    9.40
   3  -8   1  272.67    9.50
   3  -8   1  275.07   10.50
   3  -8   1  287.07    9.70
   3  -8   1  279.57    9.50
   3  -8   1  269.37    9.20
   3  -8   1  283.87    9.70
   3  -8   1  281.97    9.50
  -4   8  -1  209.08   10.10
  -4   8  -1  188.58    7.10
  -4   8  -1  183.38    6.60
  -4   8  -1  194.28    7.00
   4  -8   1  186.58    7.00
   4  -8   1  192.58    8.00
   4  -8   1  201.28    8.60
   4  -8   1  206.08    7.70
   4  -8   1  202.88    7.40
   4  -8   1  197.18    7.40
   4  -8   1  195.48    7.30
  -5   8  -1  144.49    9.30
  -5   8  -1  131.29    5.50
   5  -8   1  131.29    6.00
   5  -8   1  129.89    5.90
   5  -8   1  128.99    5.70
   5  -8   1  135.39    5.90
  -6   8  -1   67.79    4.00
  -6   8  -1   70.69    8.50
  -6   8  -1   64.69    4.00
   6  -8   1   66.19    4.70
   6  -8   1   70.79    5.10
   6  -8   1   68.89    4.60
   6  -8   1   61.29    4.40
   6  -8   1   72.49    4.80
  -7   8  -1   40.90    3.50
  -7   8  -1   54.69    7.20
  -7   8  -1   41.00    3.50
   7  -8   1   31.50    3.00
   7  -8   1   38.80    3.60
   7  -8   1   47.60    4.70
   7  -8   1   42.90    4.30
   7  -8   1   40.20    3.70
  -8   8  -1    9.20    6.00
   8  -8   1   10.60    3.20
   8  -8   1   21.60    2.90
   8  -8   1   21.30    3.40
  -9   8  -1    7.60    7.50
   9  -8   1   13.60    3.50
   9  -8   1   14.60    3.40
   9  -8   1   11.00    2.70
  12   7  -1    8.00    5.90
  12   7  -1   -6.70    4.60
  12   7  -1    2.30    4.20
 -12  -7   1   -1.30    3.40
 -12  -7   1   -2.90    4.70
 -12  -7   1    2.60    3.60
  11   7  -1   -6.80    3.90
  11   7  -1   -1.20    4.40
  11   7  -1    2.70    4.20
  11   7  -1    1.70    4.00
 -11  -7   1    3.00    4.50
 -11  -7   1    5.20    3.90
 -11  -7   1    0.20    3.20
 -11  -7   1    1.60    6.30
  10   7  -1    4.40    3.60
  10   7  -1   -0.40    4.10
  10   7  -1    1.50    4.00
  10   7  -1   -0.80    3.60
  10   7  -1    6.10    4.00
 -10  -7   1    3.60    3.70
 -10  -7   1    1.40    3.70
 -10  -7   1    5.80    3.60
 -10  -7   1    1.40    3.80
 -10  -7   1    2.50    3.20
   9   7  -1    1.30    3.50
   9   7  -1    6.40    3.30
   9   7  -1   -0.30    3.50
   9   7  -1    1.80    3.30
   9   7  -1    5.70    3.30
  -9  -7   1    3.20    3.00
  -9  -7   1    2.50    3.20
  -9  -7   1   -0.40    3.10
  -9  -7   1    0.30    3.30
  -9  -7   1    1.80    3.10
   8   7  -1    9.40    3.20
   8   7  -1   12.20    3.50
   8   7  -1    9.80    3.20
   8   7  -1    8.00    2.80
   8   7  -1   12.50    2.80
  -8  -7   1   16.60    3.10
  -8  -7   1   12.30    3.40
  -8  -7   1   16.20    3.20
  -8  -7   1   10.90    3.00
   7   7  -1    1.40    3.10
   7   7  -1    2.10    3.10
   7   7  -1    3.10    2.70
   7   7  -1    0.60    1.70
   7   7  -1    4.40    2.50
   7   7  -1    0.10    2.70
   7   7  -1    3.40    2.90
  -7  -7   1   -2.00    2.60
  -7  -7   1   -0.60    2.60
  -7  -7   1    1.70    2.70
  -7  -7   1    1.30    2.60
   6   7  -1   12.10    2.80
   6   7  -1   19.90    2.70
   6   7  -1   17.10    2.00
   6   7  -1   15.10    2.20
   6   7  -1   19.10    2.60
   6   7  -1   14.30    2.50
   6   7  -1   15.70    3.10
   6   7  -1   13.80    2.70
   6   7  -1   14.70    2.20
  -6  -7   1   12.70    2.70
  -6  -7   1   14.30    2.40
  -6  -7   1   18.90    3.20
  -6  -7   1   15.70    2.60
  -6  -7   1   16.10    2.90
   5   7  -1   32.30    3.00
   5   7  -1   21.70    3.40
   5   7  -1   31.90    2.20
   5   7  -1   30.10    3.40
   5   7  -1   36.90    4.00
   5   7  -1   30.00    3.00
   5   7  -1   37.60    3.60
   5   7  -1   31.90    2.90
   5   7  -1   31.70    3.40
   5   7  -1   30.30    3.30
  -5  -7   1   35.00    3.00
  -5  -7   1   32.00    2.70
  -5  -7   1   34.00    3.30
  -5  -7   1   29.60    2.80
  -5  -7   1   28.70    3.00
  -5  -7   1   37.30    3.60
  -5  -7   1   31.80    2.80
   4   7  -1    5.50    2.10
   4   7  -1    7.90    1.90
   4   7  -1    5.80    2.10
   4   7  -1   10.70    2.90
   4   7  -1    5.20    2.20
   4   7  -1    8.00    2.20
   4   7  -1    6.70    2.20
  -4  -7   1    5.00    1.90
  -4  -7   1    5.80    2.20
  -4  -7   1   10.60    2.30
  -4  -7   1    9.70    2.10
  -4  -7   1    7.20    2.00
  -4  -7   1    8.70    2.20
  -4  -7   1    7.70    1.70
   3   7  -1  155.48    5.60
   3   7  -1  141.49    5.20
   3   7  -1  142.69    5.60
   3   7  -1  151.28    5.80
   3   7  -1  143.09    5.60
   3   7  -1  142.09    5.50
   3   7  -1  151.68    6.00
   3   7  -1  152.98    5.90
  -3  -7   1  136.29    5.20
  -3  -7   1  140.19    5.60
  -3  -7   1  146.79    5.80
  -3  -7   1  139.39    5.60
  -3  -7   1  146.49    5.40
  -3  -7   1  152.48    5.90
  -3  -7   1  133.39    7.70
  -3  -7   1  144.89    5.60
   2   7  -1  100.79    4.40
   2   7  -1  109.39    4.60
   2   7  -1  100.79    4.40
   2   7  -1  108.29    4.80
   2   7  -1   99.99    4.30
   2   7  -1   98.49    4.30
   2   7  -1  108.19    4.70
   2   7  -1  102.59    4.10
  -2  -7   1   99.99    4.30
  -2  -7   1  102.29    4.70
  -2  -7   1  108.79    4.80
  -2  -7   1   99.29    4.40
  -2  -7   1  110.59    4.70
  -2  -7   1  106.69    4.50
  -2  -7   1  111.39    5.10
  -2  -7   1  102.39    4.00
   1   7  -1   24.10    2.40
   1   7  -1   19.10    1.80
   1   7  -1   22.10    2.00
   1   7  -1   21.30    2.00
   1   7  -1   21.30    2.10
   1   7  -1   24.10    2.20
   1   7  -1   21.30    2.00
  -1  -7   1   19.40    2.00
  -1  -7   1   22.60    2.30
  -1  -7   1   22.30    2.30
  -1  -7   1   25.00    2.20
  -1  -7   1   25.90    2.60
  -1  -7   1   22.00    2.30
  -1  -7   1   21.10    1.90
  -1  -7   1   24.00    2.30
  -1  -7   1   19.10    1.30
   0   7  -1   15.90    1.60
   0   7  -1   14.60    1.80
   0   7  -1   14.80    1.80
   0   7  -1   17.20    1.70
   0   7  -1   17.10    1.60
   0   7  -1   21.00    1.80
   0   7  -1   18.30    1.80
   0  -7   1   17.20    1.70
   0  -7   1   17.10    2.00
   0  -7   1   18.60    2.00
   0  -7   1   16.00    2.20
   0  -7   1   14.50    1.70
   0  -7   1   17.00    2.40
   0  -7   1   17.50    2.10
   0  -7   1   15.20    1.90
   0  -7   1   13.60    1.80
  -1   7  -1    1.70    1.50
  -1   7  -1    0.60    1.40
  -1   7  -1    2.10    1.30
  -1   7  -1    1.20    3.00
  -1   7  -1   -0.40    1.30
  -1   7  -1    2.80    1.30
  -1   7  -1   -0.70    1.20
   1  -7   1    0.70    1.40
   1  -7   1    1.00    1.70
   1  -7   1   -0.80    1.00
   1  -7   1    0.60    1.60
   1  -7   1   -2.40    1.60
   1  -7   1   -0.60    2.20
   1  -7   1    1.10    1.80
   1  -7   1    2.30    1.60
   1  -7   1    2.20    1.50
  -2   7  -1  318.67   10.50
  -2   7  -1  302.87    9.90
  -2   7  -1  318.77    9.80
  -2   7  -1  302.47   10.10
  -2   7  -1  311.07   10.10
  -2   7  -1  323.07   11.80
  -2   7  -1  309.67   10.40
   2  -7   1  314.77   10.30
   2  -7   1  314.47   10.20
   2  -7   1  310.07   10.30
   2  -7   1  297.27    9.50
   2  -7   1  307.77   10.70
   2  -7   1  304.87    9.90
   2  -7   1  309.17   10.20
   2  -7   1  292.67   10.40
  -3   7  -1  112.39    4.90
  -3   7  -1  111.19    4.50
  -3   7  -1  106.19    3.80
  -3   7  -1  102.89    7.10
  -3   7  -1   98.09    4.30
  -3   7  -1   98.39    3.90
  -3   7  -1  107.19    4.50
  -3   7  -1   97.39    3.80
   3  -7   1  102.49    4.50
   3  -7   1   95.49    5.10
   3  -7   1  110.29    5.70
   3  -7   1  103.69    4.70
   3  -7   1  104.59    4.60
   3  -7   1  105.29    4.90
   3  -7   1  108.89    4.80
   3  -7   1  103.49    4.20
  -4   7  -1  100.79    3.30
  -4   7  -1   97.59    4.30
  -4   7  -1   90.39    4.20
  -4   7  -1  105.19    7.20
  -4   7  -1   98.29    3.70
  -4   7  -1   91.39    3.20
  -4   7  -1   97.59    4.40
   4  -7   1   97.19    4.50
   4  -7   1   97.49    4.70
   4  -7   1  100.99    4.50
   4  -7   1   91.79    4.50
   4  -7   1   89.19    4.70
  -5   7  -1   17.70    4.80
  -5   7  -1   15.10    2.00
  -5   7  -1   17.20    2.10
   5  -7   1   15.30    2.20
   5  -7   1   14.30    2.40
   5  -7   1   20.80    2.50
   5  -7   1   15.10    2.60
   5  -7   1   15.00    2.10
   5  -7   1   17.00    2.20
  -6   7  -1   31.30    5.40
  -6   7  -1   25.30    2.30
  -6   7  -1   27.70    3.30
   6  -7   1   23.10    2.80
   6  -7   1   28.30    2.90
   6  -7   1   23.80    2.60
   6  -7   1   26.60    2.60
  -7   7  -1    7.70    2.00
  -7   7  -1   11.60    5.30
  -7   7  -1    8.70    2.00
   7  -7   1    4.10    2.60
   7  -7   1   10.50    2.40
   7  -7   1    3.90    2.20
   7  -7   1   16.40    2.90
   7  -7   1   13.90    3.00
  -8   7  -1   -0.40    4.80
  -8   7  -1    1.30    1.90
   8  -7   1    1.10    2.40
   8  -7   1   -5.40    2.10
   8  -7   1   -7.30    2.70
   8  -7   1   -0.90    3.00
   8  -7   1    4.90    2.90
  -9   7  -1   13.10    5.70
   9  -7   1    3.50    3.20
   9  -7   1   12.60    2.70
   9  -7   1   10.30    3.40
   9  -7   1   15.90    3.30
  12   6  -1   -5.60    4.50
  12   6  -1   -3.30    6.90
  12   6  -1   -7.60    6.10
  12   6  -1   -2.60    3.90
 -12  -6   1   -6.30    6.40
 -12  -6   1   -1.40    4.10
 -12  -6   1   -1.40    3.10
  11   6  -1    5.20    3.80
  11   6  -1    1.60    4.00
  11   6  -1    1.60    3.90
  11   6  -1    3.20    3.80
 -11  -6   1    1.00    3.40
 -11  -6   1   -1.20    3.70
 -11  -6   1    2.10    3.90
 -11  -6   1    3.20    3.10
  10   6  -1   16.80    3.70
  10   6  -1   12.30    3.90
  10   6  -1   12.80    3.30
  10   6  -1   14.60    3.70
  10   6  -1   12.90    4.10
 -10  -6   1   17.70    4.20
 -10  -6   1   13.20    3.40
 -10  -6   1   13.80    3.10
 -10  -6   1   11.50    3.60
   9   6  -1   25.60    3.50
   9   6  -1   30.90    6.10
   9   6  -1   22.00    3.20
   9   6  -1   20.80    3.50
  -9  -6   1   24.90    3.30
  -9  -6   1   28.20    3.70
  -9  -6   1   24.40    3.70
  -9  -6   1   23.10    3.10
  -9  -6   1   23.60    3.10
   8   6  -1   45.20    4.30
   8   6  -1   54.49    4.70
   8   6  -1   51.29    5.20
   8   6  -1   42.60    4.30
   8   6  -1   46.80    5.00
   8   6  -1   51.09    4.70
  -8  -6   1   46.50    4.00
  -8  -6   1   50.49    4.20
  -8  -6   1   47.60    4.90
  -8  -6   1   43.90    4.50
   7   6  -1  134.09    6.00
   7   6  -1  137.89    6.30
   7   6  -1  138.89    6.10
   7   6  -1  137.09    5.90
   7   6  -1  118.59    5.60
   7   6  -1  140.29    6.50
   7   6  -1  142.49    5.90
   7   6  -1  117.49    4.50
   7   6  -1  121.59    5.70
  -7  -6   1  138.99    6.30
  -7  -6   1  131.89    6.10
  -7  -6   1  135.89    6.30
  -7  -6   1  132.19    5.80
   6   6  -1  188.18    7.20
   6   6  -1  210.48    7.50
   6   6  -1  189.68    6.90
   6   6  -1  199.58    7.50
   6   6  -1  210.18    7.90
   6   6  -1  200.08    7.20
   6   6  -1  210.48    7.70
   6   6  -1  209.08    7.80
  -6  -6   1  197.58    7.10
  -6  -6   1  205.98    7.80
  -6  -6   1  194.38    7.50
  -6  -6   1  197.78    9.50
  -6  -6   1  203.88    7.80
  -6  -6   1  204.08    7.60
  -6  -6   1  199.68    7.70
  -6  -6   1  204.18    7.20
   5   6  -1  126.49    5.30
   5   6  -1  120.29    5.40
   5   6  -1  120.29    4.90
   5   6  -1  116.89    4.70
   5   6  -1  122.29    5.10
   5   6  -1  131.19    5.10
   5   6  -1  132.29    5.50
   5   6  -1  114.19    4.60
   5   6  -1  125.79    5.50
   5   6  -1  118.79    5.00
  -5  -6   1  123.49    5.10
  -5  -6   1  116.99    5.10
  -5  -6   1  123.89    5.50
  -5  -6   1  118.89    5.20
  -5  -6   1  121.99    5.30
  -5  -6   1  120.19    5.20
   4   6  -1  110.89    4.20
   4   6  -1  114.49    4.70
   4   6  -1  107.39    4.60
   4   6  -1  109.29    4.30
   4   6  -1  111.89    4.70
   4   6  -1  113.19    4.90
   4   6  -1  115.89    4.70
   4   6  -1  120.79    5.20
   4   6  -1  117.09    5.10
  -4  -6   1  111.59    4.90
  -4  -6   1  114.99    4.90
  -4  -6   1  119.39    6.90
  -4  -6   1  108.49    4.80
  -4  -6   1  116.89    4.50
  -4  -6   1  114.29    4.80
  -4  -6   1  111.39    4.40
  -4  -6   1  107.99    4.70
   3   6  -1  878.81   27.20
   3   6  -1  879.51   27.30
   3   6  -1  930.81   27.50
   3   6  -1  860.11   27.40
   3   6  -1  909.01   27.40
   3   6  -1  863.01   27.30
   3   6  -1  979.60   28.30
   3   6  -1  911.01   27.60
  -3  -6   1  903.01   27.40
  -3  -6   1  892.21   27.40
  -3  -6   1  900.71   27.40
  -3  -6   1  859.71   28.50
  -3  -6   1  884.31   27.40
  -3  -6   1  881.71   27.20
  -3  -6   1  876.91   27.30
  -3  -6   1  860.61   27.40
   2   6  -1  307.47    9.80
   2   6  -1  287.07    9.50
   2   6  -1  305.77    9.90
   2   6  -1  307.17    9.60
   2   6  -1  286.07    9.70
   2   6  -1  290.47    9.70
   2   6  -1  294.47    9.70
   2   6  -1  313.27    9.90
  -2  -6   1  300.27    9.80
  -2  -6   1  294.17    9.70
  -2  -6   1  306.27    9.70
  -2  -6   1  297.37    9.80
  -2  -6   1  291.57    9.50
  -2  -6   1  290.87    9.70
  -2  -6   1  295.77    9.70
  -2  -6   1  306.97    9.90
   1   6  -1 1024.30   32.50
   1   6  -1 1104.39   32.40
   1   6  -1 1038.10   32.50
   1   6  -1 1069.79   32.40
   1   6  -1 1042.50   32.60
   1   6  -1 1101.59   32.60
   1   6  -1 1093.79   32.60
   1   6  -1 1074.89   32.50
  -1  -6   1 1057.69   32.40
  -1  -6   1 1069.29   32.40
  -1  -6   1 1087.79   32.60
  -1  -6   1 1066.09   32.60
  -1  -6   1 1071.09   32.40
  -1  -6   1 1064.59   32.50
  -1  -6   1 1040.50   32.50
  -1  -6   1 1074.99   32.60
   0   6  -1  316.77   10.00
   0   6  -1  303.77   10.00
   0   6  -1  307.37    9.90
   0   6  -1  313.37    9.80
   0   6  -1  317.27   10.10
   0   6  -1  306.77    9.80
   0   6  -1  310.67    9.90
   0  -6   1  309.77    9.90
   0  -6   1  313.57   10.20
   0  -6   1  310.17   10.10
   0  -6   1  309.67   10.00
   0  -6   1  303.97    9.80
   0  -6   1  312.27   10.10
   0  -6   1  303.97    9.80
   0  -6   1  317.37   10.00
  -1   6  -1   30.00    2.10
  -1   6  -1   27.80    2.00
  -1   6  -1   28.60    2.40
  -1   6  -1   26.40    2.10
  -1   6  -1   27.00    2.20
  -1   6  -1   29.60    2.20
  -1   6  -1   26.20    1.90
   1  -6   1   25.80    2.20
   1  -6   1   30.10    3.00
   1  -6   1   31.40    2.10
   1  -6   1   26.80    1.70
   1  -6   1   28.30    2.50
   1  -6   1   26.60    2.30
   1  -6   1   26.50    2.80
   1  -6   1   25.90    2.30
   1  -6   1   28.90    2.60
  -2   6  -1   15.20    3.40
  -2   6  -1    9.80    1.40
  -2   6  -1   10.30    1.30
  -2   6  -1    8.00    1.40
  -2   6  -1    8.00    1.50
  -2   6  -1   10.30    1.30
  -2   6  -1    8.40    1.20
   2  -6   1   10.70    1.50
   2  -6   1    7.90    1.90
   2  -6   1    8.80    0.90
   2  -6   1    7.70    2.20
   2  -6   1    8.00    1.60
   2  -6   1    8.00    1.40
   2  -6   1    7.00    1.70
   2  -6   1    5.30    1.60
   2  -6   1    7.40    1.60
  -3   6  -1  762.32   23.80
  -3   6  -1  740.33   22.40
  -3   6  -1  696.53   22.40
  -3   6  -1  731.33   22.10
  -3   6  -1  747.13   22.70
  -3   6  -1  714.43   22.10
  -3   6  -1  706.33   22.20
  -3   6  -1  725.93   22.40
   3  -6   1  749.42   22.60
   3  -6   1  721.53   22.30
   3  -6   1  734.23   22.40
   3  -6   1  679.03   22.90
   3  -6   1  742.73   22.60
   3  -6   1  738.13   22.50
   3  -6   1  733.23   22.50
  -4   6  -1  699.93   21.70
  -4   6  -1  711.93   22.10
  -4   6  -1  699.83   22.20
  -4   6  -1  715.23   22.10
  -4   6  -1  704.03   21.80
  -4   6  -1  722.83   21.70
  -4   6  -1  746.53   23.60
   4  -6   1  724.63   22.20
   4  -6   1  724.03   22.20
   4  -6   1  723.13   22.80
   4  -6   1  695.93   22.10
   4  -6   1  737.53   22.40
   4  -6   1  715.03   22.20
  -5   6  -1  208.18    7.40
  -5   6  -1  197.18    7.30
  -5   6  -1  214.88    9.90
  -5   6  -1  209.48    7.40
   5  -6   1  224.58    7.90
   5  -6   1  206.78    7.40
   5  -6   1  209.78    7.70
   5  -6   1  215.48    7.60
   5  -6   1  211.28    7.50
   5  -6   1  218.18    7.40
  -6   6  -1   32.20    3.20
  -6   6  -1   27.40    4.50
  -6   6  -1   36.30    3.20
   6  -6   1   30.70    2.60
   6  -6   1   30.00    3.00
   6  -6   1   28.60    2.70
   6  -6   1   28.90    3.00
   6  -6   1   26.10    2.70
   6  -6   1   28.30    2.50
  -7   6  -1    8.00    2.20
  -7   6  -1   11.90    4.80
  -7   6  -1   12.40    2.10
   7  -6   1    6.80    2.80
   7  -6   1   11.70    2.40
   7  -6   1    6.60    2.40
   7  -6   1    3.90    2.00
   7  -6   1    4.70    2.50
  -8   6  -1   18.20    2.30
  -8   6  -1   20.10    2.30
  -8   6  -1   20.10    5.10
   8  -6   1   18.60    3.20
   8  -6   1   10.00    2.50
   8  -6   1   22.70    3.00
   8  -6   1   11.00    2.90
  -9   6  -1   12.80    2.30
  -9   6  -1    9.70    4.90
   9  -6   1    3.30    3.10
   9  -6   1   16.20    3.10
   9  -6   1   14.30    3.40
   9  -6   1   18.00    2.90
   9  -6   1    2.80    3.90
 -10   6  -1    1.70    4.90
  10  -6   1    8.10    2.80
  10  -6   1    8.80    5.50
  10  -6   1    7.70    3.30
  12   5  -1   -2.70    5.00
  12   5  -1   -3.20    4.00
  12   5  -1    0.00    3.90
 -12  -5   1   -1.70    3.60
 -12  -5   1    3.50    4.10
  11   5  -1    1.20    3.90
  11   5  -1    0.50    4.00
  11   5  -1   -0.40    3.80
  11   5  -1    1.70    3.40
  11   5  -1   -1.60    3.50
 -11  -5   1   -1.20    2.80
 -11  -5   1   -5.20    3.70
 -11  -5   1   -3.70    3.40
 -11  -5   1   -1.10    3.10
  10   5  -1    5.70    3.30
  10   5  -1    2.30    3.00
  10   5  -1    5.20    3.30
  10   5  -1    6.90    3.80
  10   5  -1    5.70    3.60
 -10  -5   1    4.40    3.50
 -10  -5   1    5.50    3.00
 -10  -5   1    3.70    2.80
 -10  -5   1    8.00    3.20
   9   5  -1    4.90    3.00
   9   5  -1    5.10    3.10
   9   5  -1    6.20    3.30
   9   5  -1    7.50    3.40
   9   5  -1    5.60    2.40
  -9  -5   1    5.20    2.90
  -9  -5   1    3.60    3.40
  -9  -5   1    5.20    3.30
  -9  -5   1    2.20    2.80
  -9  -5   1    6.40    2.60
   8   5  -1    1.80    2.20
   8   5  -1    2.50    2.60
   8   5  -1    5.20    3.00
   8   5  -1    4.40    2.80
   8   5  -1    1.20    2.50
   8   5  -1    2.20    2.70
  -8  -5   1    1.10    2.10
  -8  -5   1    3.00    2.40
  -8  -5   1    0.10    2.40
  -8  -5   1    0.50    2.40
  -8  -5   1    4.20    2.90
  -8  -5   1    0.50    2.80
   7   5  -1    3.30    1.90
   7   5  -1    1.00    2.00
   7   5  -1    6.10    2.40
   7   5  -1    1.00    2.50
   7   5  -1    2.90    2.70
   7   5  -1    0.20    2.30
   7   5  -1    0.80    2.50
   7   5  -1    4.60    2.20
  -7  -5   1    1.90    2.10
  -7  -5   1    3.90    1.80
  -7  -5   1    3.80    2.50
  -7  -5   1    0.10    2.40
  -7  -5   1    5.70    2.50
  -7  -5   1    3.50    2.20
   6   5  -1   40.20    3.60
   6   5  -1   42.80    3.00
   6   5  -1   36.20    3.20
   6   5  -1   41.80    3.40
   6   5  -1   44.80    3.10
   6   5  -1   44.50    3.50
   6   5  -1   37.80    2.20
   6   5  -1   48.60    3.80
   6   5  -1   39.20    3.10
   6   5  -1   39.70    3.80
  -6  -5   1   47.50    3.70
  -6  -5   1   44.10    3.60
  -6  -5   1   34.60    3.50
  -6  -5   1   42.90    2.90
  -6  -5   1   46.50    3.80
  -6  -5   1   41.70    3.20
  -6  -5   1   51.09    3.50
  -6  -5   1   42.30    3.30
   5   5  -1   23.70    2.30
   5   5  -1   28.70    2.60
   5   5  -1   31.50    3.00
   5   5  -1   28.60    2.90
   5   5  -1   25.10    2.60
   5   5  -1   28.30    2.70
   5   5  -1   30.00    2.80
   5   5  -1   28.20    2.50
   5   5  -1   25.50    2.50
  -5  -5   1   27.70    3.00
  -5  -5   1   26.80    2.50
  -5  -5   1   25.80    2.30
  -5  -5   1   29.70    2.80
  -5  -5   1   22.90    2.30
  -5  -5   1   24.60    2.40
  -5  -5   1   23.00    2.30
  -5  -5   1   28.20    2.30
   4   5  -1  123.59    4.90
   4   5  -1  129.79    4.90
   4   5  -1  137.09    5.20
   4   5  -1  125.99    4.60
   4   5  -1  123.49    4.80
   4   5  -1  121.99    4.60
   4   5  -1  134.49    5.30
  -4  -5   1  128.99    4.70
  -4  -5   1  134.79    6.10
  -4  -5   1  127.49    5.00
  -4  -5   1  134.49    5.10
  -4  -5   1  132.49    5.00
  -4  -5   1  127.29    5.00
  -4  -5   1  127.69    5.00
  -4  -5   1  128.69    4.90
   3   5  -1   16.70    1.70
   3   5  -1   13.60    1.80
   3   5  -1   18.50    1.70
   3   5  -1   19.70    2.10
   3   5  -1   12.90    1.40
   3   5  -1   22.60    2.40
   3   5  -1   19.80    1.90
   3   5  -1   14.10    1.60
  -3  -5   1   15.80    2.00
  -3  -5   1   14.90    1.60
  -3  -5   1   14.50    1.40
  -3  -5   1   15.00    1.80
  -3  -5   1   15.70    1.60
  -3  -5   1   13.90    1.60
  -3  -5   1   18.10    1.80
  -3  -5   1   12.90    1.60
   2   5  -1  522.75   16.50
   2   5  -1  530.25   16.50
   2   5  -1  507.45   16.50
   2   5  -1  533.75   16.40
   2   5  -1  541.35   16.60
   2   5  -1  543.35   16.70
   2   5  -1  553.54   16.60
   2   5  -1  546.85   16.50
  -2  -5   1  531.85   16.50
  -2  -5   1  535.35   16.40
  -2  -5   1  533.55   16.60
  -2  -5   1  548.95   16.60
  -2  -5   1  535.05   16.60
  -2  -5   1  522.65   16.10
  -2  -5   1  516.65   16.50
  -2  -5   1  535.85   16.60
  -2  -5   1  547.75   16.60
   1   5  -1  527.75   16.50
   1   5  -1  526.15   16.30
   1   5  -1  549.54   16.50
   1   5  -1  549.25   16.50
   1   5  -1  533.25   16.30
   1   5  -1  526.35   16.50
   1   5  -1  518.75   16.40
   1   5  -1  515.55   16.50
  -1  -5   1  537.95   16.50
  -1  -5   1  530.65   16.40
  -1  -5   1  525.85   16.50
  -1  -5   1  536.95   16.30
  -1  -5   1  539.95   16.50
  -1  -5   1  529.75   16.40
  -1  -5   1  530.95   16.50
   0   5  -1  307.17    9.60
   0   5  -1  307.27    9.70
   0   5  -1  302.77    9.70
   0   5  -1  298.97    9.60
   0   5  -1  307.37    9.50
   0   5  -1  296.67    9.60
   0  -5   1  304.47    9.70
   0  -5   1  294.77    9.60
   0  -5   1  309.07    9.50
   0  -5   1  304.67    9.70
   0  -5   1  304.97    9.80
   0  -5   1  303.57    9.70
   0  -5   1  299.27    9.50
   0  -5   1  306.17    9.60
  -1   5  -1 2790.42   84.39
  -1   5  -1 2830.12   84.39
   1  -5   1 2818.92   84.29
   1  -5   1 2797.12   84.39
  -2   5  -1   51.29    2.60
  -2   5  -1   53.99    2.70
  -2   5  -1   56.09    2.40
  -2   5  -1   58.69    3.30
  -2   5  -1   52.49    2.40
  -2   5  -1   48.80    2.70
   2  -5   1   51.59    2.60
   2  -5   1   52.19    2.70
   2  -5   1   53.89    2.80
   2  -5   1   53.19    2.40
   2  -5   1   56.69    1.90
   2  -5   1   51.49    3.10
   2  -5   1   52.49    2.80
  -3   5  -1  114.39    4.40
  -3   5  -1  113.99    3.90
  -3   5  -1  107.49    5.70
  -3   5  -1  109.79    4.20
  -3   5  -1  110.29    3.90
  -3   5  -1  119.19    4.30
  -3   5  -1  108.69    4.20
   3  -5   1  113.39    4.40
   3  -5   1  112.99    4.10
   3  -5   1  108.99    4.60
   3  -5   1  115.89    4.60
   3  -5   1  113.09    4.40
   3  -5   1  113.49    4.30
  -4   5  -1  224.28    7.50
  -4   5  -1  224.58    7.50
  -4   5  -1  227.08    7.00
  -4   5  -1  225.48    7.00
  -4   5  -1  214.48    7.40
  -4   5  -1  223.88    9.00
   4  -5   1  217.18    7.60
   4  -5   1  222.68    7.40
   4  -5   1  219.98    7.60
   4  -5   1  217.28    7.50
   4  -5   1  220.68    7.70
   4  -5   1  223.28    7.70
  -5   5  -1  110.99    4.50
  -5   5  -1  116.09    6.40
  -5   5  -1  107.29    3.60
  -5   5  -1  103.59    4.60
  -5   5  -1  100.19    4.30
  -5   5  -1  110.59    3.70
   5  -5   1  105.69    3.90
   5  -5   1  107.89    4.40
   5  -5   1  111.09    7.00
   5  -5   1  109.09    4.80
   5  -5   1  109.69    4.80
   5  -5   1  109.49    4.60
   5  -5   1  109.29    4.60
  -6   5  -1   53.59    3.30
  -6   5  -1   55.19    3.60
  -6   5  -1   62.79    3.70
  -6   5  -1   61.49    5.90
   6  -5   1   62.59    4.00
   6  -5   1   64.49    3.70
   6  -5   1   59.69    2.80
   6  -5   1   58.19    3.70
   6  -5   1   62.19    3.90
   6  -5   1   59.49    4.00
   6  -5   1   60.29    4.10
  -7   5  -1    5.20    2.00
  -7   5  -1    2.00    3.70
  -7   5  -1    3.40    1.80
   7  -5   1   -2.50    2.00
   7  -5   1    2.70    2.20
   7  -5   1    0.30    2.50
   7  -5   1    1.00    1.30
   7  -5   1   -2.50    2.20
   7  -5   1    0.80    2.20
   7  -5   1   -0.10    1.90
  -8   5  -1    9.40    4.10
  -8   5  -1    7.60    2.20
  -8   5  -1    6.80    2.00
   8  -5   1    6.40    2.60
   8  -5   1    8.20    2.60
   8  -5   1    3.00    2.40
   8  -5   1    5.00    2.60
   8  -5   1    6.80    1.70
   8  -5   1    2.20    2.10
  -9   5  -1   37.10    5.10
  -9   5  -1   44.40    3.80
  -9   5  -1   33.40    2.80
   9  -5   1   37.00    3.60
   9  -5   1   32.90    3.20
   9  -5   1   24.10    3.10
   9  -5   1   33.90    3.40
   9  -5   1   27.40    3.50
 -10   5  -1   10.70    4.40
 -10   5  -1    7.40    2.90
  10  -5   1   -0.90    3.20
  10  -5   1   10.80    3.40
  10  -5   1    7.20    2.80
  10  -5   1   10.10    3.20
  12   4  -1   -4.60    3.80
  12   4  -1   10.80    5.00
  12   4  -1    0.60    3.70
  12   4  -1    0.20    3.60
 -12  -4   1   -1.90    3.40
 -12  -4   1    0.10    2.60
 -12  -4   1    2.00    4.10
  11   4  -1    0.80    3.50
  11   4  -1    5.80    3.70
  11   4  -1    9.80    3.90
  11   4  -1    5.00    3.50
  11   4  -1    3.70    3.50
 -11  -4   1    3.20    2.60
 -11  -4   1    7.70    3.20
 -11  -4   1    5.00    3.30
 -11  -4   1    5.70    4.30
  10   4  -1    6.30    3.20
  10   4  -1    3.80    2.50
  10   4  -1   -0.60    3.30
  10   4  -1    3.20    3.50
  10   4  -1    7.00    3.60
  10   4  -1    6.50    3.30
 -10  -4   1    3.40    2.80
 -10  -4   1    2.40    2.50
 -10  -4   1    6.30    3.60
 -10  -4   1   -0.60    2.80
   9   4  -1    8.30    2.40
   9   4  -1    7.40    3.00
   9   4  -1    7.40    3.00
   9   4  -1    7.30    3.20
   9   4  -1   10.60    2.90
   9   4  -1   10.10    4.90
  -9  -4   1    6.30    2.80
  -9  -4   1    9.70    3.30
  -9  -4   1    6.60    2.60
  -9  -4   1    9.00    2.10
  -9  -4   1    7.60    2.50
   8   4  -1    7.10    3.00
   8   4  -1    7.40    2.70
   8   4  -1   11.40    2.80
   8   4  -1   10.20    2.60
   8   4  -1    5.70    2.60
   8   4  -1    8.40    2.90
   8   4  -1    6.30    2.20
  -8  -4   1    6.60    2.80
  -8  -4   1    4.30    2.90
  -8  -4   1   10.80    2.70
  -8  -4   1    8.60    2.00
  -8  -4   1    8.20    2.30
  -8  -4   1    7.40    2.50
   7   4  -1   27.80    3.00
   7   4  -1   34.90    3.80
   7   4  -1   34.20    3.10
   7   4  -1   36.20    3.50
   7   4  -1   28.70    2.50
   7   4  -1   33.80    3.40
   7   4  -1   37.90    3.80
  -7  -4   1   34.20    3.00
  -7  -4   1   29.30    3.00
  -7  -4   1   41.60    3.80
  -7  -4   1   31.90    3.00
  -7  -4   1   30.20    3.30
  -7  -4   1   35.40    3.30
  -7  -4   1   36.90    3.40
  -7  -4   1   32.00    2.90
   6   4  -1  203.68    7.30
   6   4  -1  208.98    7.40
   6   4  -1  203.58    7.00
   6   4  -1  185.38    7.40
   6   4  -1  185.58    7.00
   6   4  -1  212.98    7.50
   6   4  -1  206.98    7.40
   6   4  -1  199.68    7.20
  -6  -4   1  189.68    6.80
  -6  -4   1  208.08    7.00
  -6  -4   1  210.88    7.30
  -6  -4   1  205.48    7.40
  -6  -4   1  198.18    7.30
  -6  -4   1  191.28    7.90
  -6  -4   1  196.88    7.10
  -6  -4   1  192.88    7.10
   5   4  -1  961.80   28.50
   5   4  -1  947.61   28.40
   5   4  -1  948.81   28.40
   5   4  -1  912.11   28.20
   5   4  -1  885.91   28.40
   5   4  -1  919.91   28.20
   5   4  -1  888.81   28.20
   5   4  -1  925.41   28.30
   5   4  -1  928.01   28.40
  -5  -4   1  940.01   28.30
  -5  -4   1  902.71   28.30
  -5  -4   1  947.11   28.40
  -5  -4   1  915.61   28.50
  -5  -4   1  943.61   28.40
  -5  -4   1  929.01   28.20
  -5  -4   1  905.81   28.30
  -5  -4   1  898.61   28.10
   4   4  -1  643.54   20.20
   4   4  -1  663.73   20.30
   4   4  -1  656.73   20.50
   4   4  -1  681.63   20.40
   4   4  -1  650.13   20.40
   4   4  -1  663.13   20.40
   4   4  -1  650.83   20.40
   4   4  -1  683.33   20.50
   4   4  -1  649.74   20.30
  -4  -4   1  645.64   20.30
  -4  -4   1  666.23   20.40
  -4  -4   1  651.83   20.20
  -4  -4   1  672.33   20.50
  -4  -4   1  662.23   20.40
  -4  -4   1  665.63   20.40
  -4  -4   1  659.43   20.30
  -4  -4   1  658.23   20.50
   3   4  -1  218.88    7.00
   3   4  -1  214.98    7.20
   3   4  -1  212.68    7.00
   3   4  -1  225.28    7.10
   3   4  -1  220.38    7.30
   3   4  -1  217.68    7.30
   3   4  -1  216.08    7.10
   3   4  -1  213.18    7.20
   3   4  -1  219.88    7.30
  -3  -4   1  216.38    7.20
  -3  -4   1  202.58    8.10
  -3  -4   1  212.28    7.00
  -3  -4   1  217.08    7.20
  -3  -4   1  227.38    7.20
  -3  -4   1  216.98    7.20
  -3  -4   1  222.28    7.10
  -3  -4   1  218.58    7.20
   2   4  -1  319.17   10.40
   2   4  -1  335.57   10.30
   2   4  -1  330.57   10.40
   2   4  -1  327.37   10.40
   2   4  -1  324.37   10.20
   2   4  -1  338.47   10.50
   2   4  -1  331.87   10.40
   2   4  -1  325.67   10.50
  -2  -4   1  327.67   10.30
  -2  -4   1  327.57   10.30
  -2  -4   1  325.67   10.40
  -2  -4   1  326.77   10.40
  -2  -4   1  326.07   10.10
  -2  -4   1  334.57   10.40
  -2  -4   1  336.27   10.40
  -2  -4   1  331.47   11.10
  -2  -4   1  333.97   10.40
   1   4  -1  961.70   29.20
   1   4  -1  996.80   29.20
   1   4  -1  959.30   29.20
   1   4  -1  994.30   29.20
   1   4  -1  982.10   29.10
   1   4  -1  928.01   29.30
   1   4  -1  950.10   29.10
   1   4  -1  972.50   29.20
  -1  -4   1  983.10   29.20
  -1  -4   1  942.81   29.20
  -1  -4   1  962.20   29.20
  -1  -4   1  948.61   29.10
  -1  -4   1  949.01   29.20
  -1  -4   1  951.70   29.20
  -1  -4   1  962.50   29.20
   0   4  -1  205.18    6.30
   0   4  -1  192.38    6.40
   0   4  -1  194.68    6.30
   0   4  -1  203.58    6.30
   0   4  -1  200.78    6.50
   0   4  -1  196.88    6.60
   0  -4   1  200.18    6.50
   0  -4   1  190.98    6.30
   0  -4   1  197.88    6.50
   0  -4   1  195.88    6.40
   0  -4   1  196.28    6.30
   0  -4   1  199.38    6.30
   0  -4   1  199.58    6.40
   0  -4   1  197.18    6.50
  -1   4  -1  590.84   18.30
  -1   4  -1  614.24   18.30
  -1   4  -1  611.74   18.20
  -1   4  -1  590.24   18.20
  -1   4  -1  603.04   18.10
  -1   4  -1  594.34   18.30
   1  -4   1  592.64   18.30
   1  -4   1  612.94   18.50
   1  -4   1  595.44   18.30
   1  -4   1  596.94   18.20
   1  -4   1  589.74   18.30
   1  -4   1  593.34   18.10
   1  -4   1  600.94   18.20
   1  -4   1  585.84   18.30
  -2   4  -1   71.99    2.90
  -2   4  -1   73.59    2.70
  -2   4  -1   68.89    2.90
  -2   4  -1   68.89    3.00
  -2   4  -1   74.29    2.60
  -2   4  -1   71.69    2.70
   2  -4   1   72.39    3.30
   2  -4   1   70.39    2.80
   2  -4   1   75.89    2.30
   2  -4   1   73.59    3.10
   2  -4   1   68.89    3.00
   2  -4   1   70.49    3.00
  -3   4  -1  149.88    5.30
  -3   4  -1  145.19    5.20
  -3   4  -1  157.38    5.00
  -3   4  -1  150.98    5.00
  -3   4  -1  147.39    5.20
  -3   4  -1  150.78    5.30
  -3   4  -1  152.28    4.90
   3  -4   1  152.18    5.20
   3  -4   1  158.58    5.30
   3  -4   1  161.38    5.40
   3  -4   1  150.48    5.30
   3  -4   1  152.88    5.40
   3  -4   1  152.78    5.40
   3  -4   1  154.68    5.60
  -4   4  -1   -0.40    2.40
  -4   4  -1   -0.60    1.20
  -4   4  -1   -0.50    1.30
  -4   4  -1    1.80    0.90
  -4   4  -1    0.40    1.10
  -4   4  -1    0.00    0.90
  -4   4  -1    0.50    1.20
   4  -4   1    1.90    0.90
   4  -4   1    0.60    1.40
   4  -4   1    0.90    1.40
   4  -4   1   -0.60    1.40
   4  -4   1    0.30    1.50
   4  -4   1   -1.20    2.00
   4  -4   1    1.60    1.30
   4  -4   1   -0.70    2.10
   4  -4   1   -0.60    1.20
  -5   4  -1    6.80    1.40
  -5   4  -1   10.10    2.80
  -5   4  -1    7.60    1.60
  -5   4  -1    8.90    1.10
  -5   4  -1   10.10    1.00
  -5   4  -1    7.80    1.50
  -5   4  -1    6.90    1.70
   5  -4   1    8.40    1.90
   5  -4   1    6.10    1.60
   5  -4   1    9.30    1.20
   5  -4   1    5.70    1.80
   5  -4   1    6.30    1.60
   5  -4   1    6.90    1.70
   5  -4   1    9.70    1.70
  -6   4  -1  116.99    4.80
  -6   4  -1  132.79    6.50
  -6   4  -1  132.39    6.00
  -6   4  -1  130.79    5.10
  -6   4  -1  121.89    4.10
  -6   4  -1  126.89    4.20
  -6   4  -1  128.69    5.10
   6  -4   1  125.39    5.20
   6  -4   1  127.29    5.50
   6  -4   1  121.69    5.10
   6  -4   1  117.69    5.00
   6  -4   1  135.49    7.10
   6  -4   1  129.79    5.50
   6  -4   1  118.69    4.60
  -7   4  -1  166.98    7.50
  -7   4  -1  175.98    6.40
  -7   4  -1  167.18    6.30
  -7   4  -1  175.58    8.00
   7  -4   1  161.38    6.40
   7  -4   1  159.78    5.90
   7  -4   1  172.38    6.40
   7  -4   1  165.88    7.40
   7  -4   1  172.38    6.80
   7  -4   1  158.98    6.30
   7  -4   1  168.98    6.60
  -8   4  -1   27.50    4.00
  -8   4  -1   25.20    2.50
  -8   4  -1   25.00    2.50
  -8   4  -1   22.30    3.90
   8  -4   1   20.60    2.10
   8  -4   1   23.50    2.50
   8  -4   1   25.50    2.70
   8  -4   1   25.70    2.70
   8  -4   1   20.30    2.80
  -9   4  -1   -4.10    3.60
  -9   4  -1    2.50    2.10
  -9   4  -1    2.20    2.30
   9  -4   1   -4.40    2.50
   9  -4   1   -6.00    2.60
   9  -4   1    1.60    2.60
   9  -4   1    3.70    2.90
 -10   4  -1   16.30    4.10
 -10   4  -1   19.10    2.50
 -10   4  -1   15.20    6.50
  10  -4   1    5.10    3.30
  10  -4   1   13.10    3.20
  10  -4   1    6.30    3.00
  10  -4   1   12.60    2.80
 -11   4  -1    0.80    3.70
  11  -4   1    7.40    2.90
  11  -4   1    7.20    3.40
  12   3  -1   -4.30    3.70
  12   3  -1    6.70    3.70
  12   3  -1   -2.50    6.60
  12   3  -1    2.70    3.80
 -12  -3   1    2.10    4.50
 -12  -3   1    3.90    2.30
 -12  -3   1   -0.10    3.20
  11   3  -1    3.70    3.40
  11   3  -1    0.50    3.40
  11   3  -1   -0.70    3.40
  11   3  -1   -3.00    3.40
  11   3  -1    4.20    3.60
  11   3  -1   -2.60    3.40
 -11  -3   1   -3.00    3.70
 -11  -3   1    0.40    2.90
 -11  -3   1    9.20    2.50
 -11  -3   1    3.90    2.40
 -11  -3   1   -0.60    4.10
  10   3  -1   10.50    3.50
  10   3  -1   16.10    3.30
  10   3  -1   11.40    3.10
  10   3  -1   12.20    3.10
  10   3  -1   14.00    2.90
 -10  -3   1    9.30    2.90
 -10  -3   1   15.60    2.30
 -10  -3   1   13.80    2.50
 -10  -3   1   11.40    2.90
 -10  -3   1   11.70    3.80
   9   3  -1    5.50    2.70
   9   3  -1    5.60    2.80
   9   3  -1    6.70    3.00
   9   3  -1    5.90    3.00
   9   3  -1    2.60    2.30
   9   3  -1    3.90    2.60
  -9  -3   1    0.80    2.20
  -9  -3   1    2.80    2.60
  -9  -3   1    2.60    3.10
  -9  -3   1    6.00    2.20
   8   3  -1    7.50    2.30
   8   3  -1    6.30    2.50
   8   3  -1    8.60    2.50
   8   3  -1    9.50    2.60
   8   3  -1   10.80    2.60
   8   3  -1    4.30    2.40
   8   3  -1    5.70    2.20
  -8  -3   1    6.90    2.10
  -8  -3   1    5.50    2.90
  -8  -3   1    9.60    1.80
  -8  -3   1    9.50    2.40
  -8  -3   1    7.30    2.40
  -8  -3   1   10.60    2.90
   7   3  -1   14.70    2.00
   7   3  -1   14.40    2.50
   7   3  -1   16.70    2.20
   7   3  -1   11.50    2.00
   7   3  -1   18.80    2.60
   7   3  -1   21.50    2.40
   7   3  -1   17.80    2.30
   7   3  -1   18.10    2.40
  -7  -3   1   15.90    2.10
  -7  -3   1   20.20    1.90
  -7  -3   1   15.60    2.70
  -7  -3   1   15.40    2.60
  -7  -3   1   15.80    2.00
  -7  -3   1   19.70    2.10
  -7  -3   1   18.40    2.40
  -7  -3   1   17.20    2.30
  -7  -3   1   21.30    2.20
   6   3  -1  570.94   18.10
   6   3  -1  562.14   18.20
   6   3  -1  580.54   18.20
   6   3  -1  585.64   18.30
   6   3  -1  605.34   18.40
   6   3  -1  546.05   18.60
   6   3  -1  596.24   18.30
   6   3  -1  594.14   18.30
   6   3  -1  583.14   18.10
  -6  -3   1  561.74   18.40
  -6  -3   1  572.24   18.20
  -6  -3   1  596.54   18.20
  -6  -3   1  570.84   18.20
  -6  -3   1  587.84   18.00
  -6  -3   1  597.74   18.40
  -6  -3   1  583.84   18.00
  -6  -3   1  585.84   18.30
   5   3  -1  665.43   21.20
   5   3  -1  682.33   20.90
   5   3  -1  651.13   20.90
   5   3  -1  746.03   22.10
   5   3  -1  687.93   21.00
   5   3  -1  695.53   20.80
   5   3  -1  658.83   20.80
   5   3  -1  649.04   20.40
   5   3  -1  668.83   21.00
   5   3  -1  698.23   21.10
  -5  -3   1  688.03   21.00
  -5  -3   1  646.54   20.90
  -5  -3   1  677.33   21.10
  -5  -3   1  676.23   21.00
  -5  -3   1  677.43   20.90
  -5  -3   1  665.73   20.90
  -5  -3   1  672.33   20.70
  -5  -3   1  701.03   20.80
   4   3  -1 1145.59   35.30
   4   3  -1 1141.49   36.20
   4   3  -1 1187.38   35.50
   4   3  -1 1189.88   35.40
   4   3  -1 1141.29   35.30
   4   3  -1 1156.38   35.40
   4   3  -1 1161.48   35.50
   4   3  -1 1198.78   35.40
   4   3  -1 1177.48   35.30
  -4  -3   1 1144.79   35.40
  -4  -3   1 1160.68   35.50
  -4  -3   1 1187.08   35.40
  -4  -3   1 1183.88   35.40
  -4  -3   1 1176.08   35.30
  -4  -3   1 1173.18   35.40
  -4  -3   1 1146.29   35.20
  -4  -3   1 1156.68   35.40
   3   3  -1   10.70    1.30
   3   3  -1   12.30    1.40
   3   3  -1   10.50    1.30
   3   3  -1   11.60    1.20
   3   3  -1   10.10    1.20
   3   3  -1   12.50    1.20
   3   3  -1   12.30    1.60
   3   3  -1   13.80    1.40
   3   3  -1   12.80    1.30
  -3  -3   1   12.90    1.30
  -3  -3   1   12.80    1.30
  -3  -3   1   14.40    2.30
  -3  -3   1   14.40    1.60
  -3  -3   1   13.90    1.30
  -3  -3   1    9.40    1.20
  -3  -3   1    9.40    1.30
  -3  -3   1   13.50    1.40
   2   3  -1  926.81   27.50
   2   3  -1  900.21   27.50
   2   3  -1  928.11   27.60
   2   3  -1  885.81   27.40
   2   3  -1  895.21   27.50
   2   3  -1  911.81   27.50
   2   3  -1  891.31   27.40
   2   3  -1  878.11   27.50
   2   3  -1  896.61   27.60
  -2  -3   1  899.01   27.50
  -2  -3   1  921.31   27.50
  -2  -3   1  907.91   27.50
  -2  -3   1  911.21   27.60
  -2  -3   1  903.31   27.40
  -2  -3   1  939.01   27.60
  -2  -3   1  935.51   27.50
  -2  -3   1  913.01   27.50
  -2  -3   1  912.11   27.50
   1   3  -1 1212.58   35.10
   1   3  -1 1180.68   35.00
   1   3  -1 1187.58   35.10
   1   3  -1 1150.08   35.00
   1   3  -1 1165.68   35.10
   1   3  -1 1149.89   35.10
   1   3  -1 1122.99   35.10
   1   3  -1 1160.18   35.10
  -1  -3   1 1140.49   35.00
  -1  -3   1 1187.68   35.10
  -1  -3   1 1143.29   35.10
  -1  -3   1 1161.68   35.10
  -1  -3   1 1165.28   35.10
  -1  -3   1 1169.18   35.10
  -1  -3   1 1161.98   35.00
  -1  -3   1 1163.48   35.10
   0   3  -1 1483.15   43.80
   0   3  -1 1416.06   43.80
   0   3  -1 1435.86   43.70
   0  -3   1 1482.75   43.70
   0  -3   1 1463.25   43.80
  -1   3  -1 8179.48  262.57
   1  -3   1 8226.98  262.97
  -2   3  -1 2103.59   63.99
  -2   3  -1 2119.29   63.89
   2  -3   1 2120.99   63.79
   2  -3   1 2159.08   63.99
  -3   3  -1 1775.62   52.89
  -3   3  -1 1770.62   52.99
  -3   3  -1 1739.43   52.99
  -3   3  -1 1786.32   52.89
  -3   3  -1 1723.53   52.99
   3  -3   1 1760.72   53.09
   3  -3   1 1778.52   53.09
   3  -3   1 1734.93   52.89
   3  -3   1 1727.03   53.19
   3  -3   1 1771.02   52.99
   3  -3   1 1765.92   53.09
   3  -3   1 1755.32   52.89
   3  -3   1 1802.22   53.09
  -4   3  -1  367.16   11.30
  -4   3  -1  355.06   11.50
  -4   3  -1  353.36   11.80
  -4   3  -1  353.36   11.50
  -4   3  -1  354.26   11.50
  -4   3  -1  387.66   12.20
  -4   3  -1  372.76   11.20
   4  -3   1  362.16   11.40
   4  -3   1  363.96   11.30
   4  -3   1  361.26   11.40
   4  -3   1  369.36   11.60
   4  -3   1  370.96   11.60
   4  -3   1  375.26   11.60
   4  -3   1  366.96   11.80
   4  -3   1  366.06   11.50
  -5   3  -1  194.78    6.90
  -5   3  -1  207.58    6.50
  -5   3  -1  207.18    7.00
  -5   3  -1  190.08    6.80
  -5   3  -1  206.78    7.70
  -5   3  -1  206.58    7.40
  -5   3  -1  206.68    6.60
   5  -3   1  202.98    6.90
   5  -3   1  205.88    7.10
   5  -3   1  207.98    7.10
   5  -3   1  205.68    6.80
   5  -3   1  205.68    7.20
   5  -3   1  206.48    6.70
   5  -3   1  209.88    7.00
  -6   3  -1  162.48    6.70
  -6   3  -1  159.68    6.10
  -6   3  -1  163.98    5.30
  -6   3  -1  163.98    5.40
  -6   3  -1  159.78    5.90
  -6   3  -1  167.68    6.80
  -6   3  -1  154.88    5.80
   6  -3   1  171.08    6.30
   6  -3   1  165.18    6.10
   6  -3   1  159.18    5.70
   6  -3   1  157.68    5.80
   6  -3   1  163.68    5.90
   6  -3   1  167.58    6.10
   6  -3   1  163.68    6.00
  -7   3  -1  166.68    6.30
  -7   3  -1  157.68    5.30
  -7   3  -1  171.38    7.30
  -7   3  -1  161.88    5.40
  -7   3  -1  163.18    7.10
  -7   3  -1  154.08    6.00
   7  -3   1  167.18    6.40
   7  -3   1  163.18    6.20
   7  -3   1  172.28    6.50
   7  -3   1  158.68    5.90
   7  -3   1  166.38    6.60
   7  -3   1  161.08    6.20
  -8   3  -1   82.09    5.50
  -8   3  -1   72.39    2.70
  -8   3  -1   88.39    5.80
  -8   3  -1   74.69    2.80
  -8   3  -1   70.19    4.50
   8  -3   1   66.99    4.50
   8  -3   1   79.89    5.00
   8  -3   1   66.89    3.70
   8  -3   1   82.89    4.50
   8  -3   1   80.09    4.60
  -9   3  -1   11.10    3.90
  -9   3  -1   12.20    3.30
  -9   3  -1    4.60    2.40
   9  -3   1   10.50    2.60
   9  -3   1    6.90    2.30
   9  -3   1    7.80    3.00
   9  -3   1   12.00    2.80
 -10   3  -1    0.50    4.30
 -10   3  -1   10.90    3.50
 -10   3  -1    3.00    3.20
  10  -3   1    4.20    3.00
  10  -3   1    3.60    2.70
  10  -3   1    4.90    3.10
  10  -3   1   -5.20    2.40
  10  -3   1    0.10    3.20
 -11   3  -1    0.00    4.20
 -11   3  -1    3.40    3.10
  11  -3   1    5.00    3.40
  11  -3   1    6.00    3.40
  11  -3   1    9.70    3.00
  12   2  -1   -3.60    3.70
  12   2  -1   -2.90    3.30
  12   2  -1    1.90    3.50
 -12  -2   1   -0.70    4.80
 -12  -2   1   -2.40    3.10
  11   2  -1    0.30    3.20
  11   2  -1   -1.30    3.20
  11   2  -1    4.10    3.70
  11   2  -1    0.90    3.40
  11   2  -1   -1.50    2.60
  11   2  -1    0.00    3.50
 -11  -2   1    6.60    2.30
 -11  -2   1    0.10    2.90
 -11  -2   1    3.20    2.10
 -11  -2   1   -2.20    2.80
 -11  -2   1   -6.30    4.10
  10   2  -1    2.30    2.90
  10   2  -1    2.30    2.50
  10   2  -1    1.60    2.80
  10   2  -1    0.90    3.00
  10   2  -1    2.50    3.00
  10   2  -1    3.30    3.20
 -10  -2   1    3.40    4.90
 -10  -2   1    4.90    1.80
 -10  -2   1    2.60    2.00
 -10  -2   1    3.80    3.70
   9   2  -1    6.00    2.60
   9   2  -1    5.40    2.60
   9   2  -1    5.80    2.60
   9   2  -1    9.10    2.90
   9   2  -1    4.90    2.70
   9   2  -1    2.10    2.20
  -9  -2   1    0.80    3.20
  -9  -2   1    1.10    2.00
  -9  -2   1    3.50    2.00
  -9  -2   1    4.50    1.70
  -9  -2   1    4.20    2.30
   8   2  -1    1.70    2.10
   8   2  -1    2.50    1.90
   8   2  -1    4.00    2.30
   8   2  -1    3.80    2.40
   8   2  -1    3.50    2.20
   8   2  -1    7.00    2.40
   8   2  -1    2.60    2.40
  -8  -2   1    1.10    2.90
  -8  -2   1    5.20    3.70
  -8  -2   1    2.40    1.90
  -8  -2   1    6.90    1.60
  -8  -2   1    4.50    1.90
  -8  -2   1    1.50    2.10
   7   2  -1   18.40    2.40
   7   2  -1   23.60    2.40
   7   2  -1   22.30    2.50
   7   2  -1   17.10    2.00
   7   2  -1   18.40    2.40
   7   2  -1   22.20    2.40
   7   2  -1   21.60    2.20
   7   2  -1   19.40    2.30
  -7  -2   1   20.60    2.60
  -7  -2   1   20.70    1.80
  -7  -2   1   24.60    2.10
  -7  -2   1   17.60    2.70
  -7  -2   1   20.90    2.50
  -7  -2   1   25.40    2.40
  -7  -2   1   20.20    2.10
  -7  -2   1   20.00    1.90
   6   2  -1    4.50    1.90
   6   2  -1    1.50    2.50
   6   2  -1   -0.70    1.70
   6   2  -1    2.00    1.50
   6   2  -1    4.20    1.50
   6   2  -1    1.20    3.60
   6   2  -1    4.10    1.70
   6   2  -1    2.40    1.60
  -6  -2   1    2.90    1.60
  -6  -2   1   -0.20    2.00
  -6  -2   1    1.60    1.50
  -6  -2   1    2.70    1.40
  -6  -2   1    3.10    1.40
  -6  -2   1    1.70    1.80
  -6  -2   1    1.60    1.30
  -6  -2   1    2.70    1.70
   5   2  -1   31.90    3.20
   5   2  -1   33.10    2.50
   5   2  -1   42.80    2.50
   5   2  -1   39.50    2.60
   5   2  -1   41.60    2.60
   5   2  -1   40.50    2.70
   5   2  -1   40.60    2.90
   5   2  -1   43.40    2.80
  -5  -2   1   41.60    2.30
  -5  -2   1   39.00    2.90
  -5  -2   1   42.10    2.70
  -5  -2   1   40.20    2.40
  -5  -2   1   43.00    2.70
  -5  -2   1   39.60    2.80
  -5  -2   1   41.30    2.30
  -5  -2   1   39.90    2.90
  -5  -2   1   38.60    2.30
   4   2  -1  199.18    7.00
   4   2  -1  195.38    6.30
   4   2  -1  200.28    6.70
   4   2  -1  212.48    6.80
   4   2  -1  212.48    6.70
   4   2  -1  211.68    6.90
   4   2  -1  200.88    6.90
   4   2  -1  199.98    6.60
   4   2  -1  206.68    6.70
  -4  -2   1  206.28    6.70
  -4  -2   1  206.98    6.70
  -4  -2   1  199.38    6.80
  -4  -2   1  196.68    6.70
  -4  -2   1  198.08    6.80
  -4  -2   1  209.08    6.60
  -4  -2   1  199.98    6.80
   3   2  -1  364.06   11.20
   3   2  -1  350.26   11.40
   3   2  -1  353.56   11.30
   3   2  -1  369.56   11.20
   3   2  -1  366.26   11.30
   3   2  -1  369.96   11.40
   3   2  -1  376.46   11.30
   3   2  -1  358.56   11.20
   3   2  -1  354.56   11.30
  -3  -2   1  361.96   11.30
  -3  -2   1  368.46   11.20
  -3  -2   1  363.56   11.30
  -3  -2   1  359.96   11.20
  -3  -2   1  367.06   11.30
  -3  -2   1  360.06   11.50
  -3  -2   1  359.56   11.30
  -3  -2   1  366.36   11.60
   2   2  -1 2681.93   96.89
  -2  -2   1 2732.63   97.09
   1   2  -1 1101.89   33.70
   1   2  -1 1152.48   33.70
   1   2  -1 1103.49   33.60
  -1  -2   1 1135.39   33.60
  -1  -2   1 1109.99   33.70
  -1  -2   1 1113.99   33.70
   0   2  -1    2.70    0.50
   0   2  -1    1.80    0.60
   0   2  -1    1.60    0.50
   0   2  -1    2.00    0.60
   0   2  -1    1.60    0.50
   0   2  -1    1.30    0.50
   0   2  -1    1.20    0.50
   0  -2   1    1.50    0.50
   0  -2   1    0.80    0.50
   0  -2   1    4.20    0.60
   0  -2   1    1.40    0.50
   0  -2   1    1.10    0.40
   0  -2   1    0.60    0.60
   0  -2   1    1.50    0.60
   0  -2   1    0.40    0.60
  -1   2  -1 5192.48  170.08
   1  -2   1 5282.87  170.38
  -2   2  -1   13.80    1.30
  -2   2  -1   15.60    0.80
  -2   2  -1   12.10    1.20
  -2   2  -1   15.70    1.10
  -2   2  -1   13.80    1.10
  -2   2  -1   13.00    1.10
   2  -2   1   11.60    1.10
   2  -2   1   11.60    1.10
   2  -2   1   12.20    1.30
   2  -2   1   12.10    1.20
   2  -2   1   15.70    0.80
   2  -2   1   13.30    1.30
   2  -2   1   16.50    1.30
   2  -2   1   16.60    1.50
  -3   2  -1   17.90    1.60
  -3   2  -1   14.90    1.40
  -3   2  -1   14.70    1.20
  -3   2  -1   18.80    1.80
  -3   2  -1   16.30    1.10
  -3   2  -1   17.40    0.70
   3  -2   1   18.00    1.40
   3  -2   1   15.30    1.60
   3  -2   1   11.20    1.10
   3  -2   1   16.80    1.70
   3  -2   1   14.30    1.30
   3  -2   1   14.70    1.40
   3  -2   1   15.00    1.60
   3  -2   1   15.90    1.10
  -4   2  -1   17.70    1.70
  -4   2  -1   22.50    1.20
  -4   2  -1   22.70    1.40
  -4   2  -1   15.90    1.60
  -4   2  -1   18.60    1.80
  -4   2  -1   22.80    2.30
  -4   2  -1   19.60    2.00
   4  -2   1   19.40    2.00
   4  -2   1   20.80    1.60
   4  -2   1   19.20    1.80
   4  -2   1   20.10    2.00
   4  -2   1   21.10    1.90
   4  -2   1   21.80    2.10
   4  -2   1   17.60    1.50
   4  -2   1   21.60    1.90
  -5   2  -1  433.96   13.40
  -5   2  -1  435.26   13.70
  -5   2  -1  431.36   13.20
  -5   2  -1  408.86   13.70
  -5   2  -1  435.66   13.80
  -5   2  -1  426.56   13.40
  -5   2  -1  422.56   13.10
  -5   2  -1  434.06   13.20
  -5   2  -1  427.16   13.50
   5  -2   1  439.36   13.50
   5  -2   1  433.86   13.40
   5  -2   1  430.06   13.50
   5  -2   1  406.06   14.20
   5  -2   1  423.06   13.30
   5  -2   1  437.16   13.60
   5  -2   1  426.96   13.40
   5  -2   1  428.36   13.10
   5  -2   1  431.76   13.40
   5  -2   1  428.96   13.70
  -6   2  -1   49.80    2.90
  -6   2  -1   55.89    3.70
  -6   2  -1   55.69    2.50
  -6   2  -1   54.89    2.70
  -6   2  -1   57.59    3.30
  -6   2  -1   56.59    3.90
  -6   2  -1   55.19    3.10
  -6   2  -1   53.59    2.50
  -6   2  -1   52.69    3.30
   6  -2   1   53.89    2.80
   6  -2   1   58.69    3.10
   6  -2   1   60.89    3.40
   6  -2   1   51.19    2.90
   6  -2   1   55.79    3.30
   6  -2   1   55.99    3.40
   6  -2   1   54.19    2.40
   6  -2   1   58.09    3.20
  -7   2  -1   26.40    3.40
  -7   2  -1   29.20    2.40
  -7   2  -1   27.60    2.30
  -7   2  -1   29.60    2.50
  -7   2  -1   30.00    3.20
  -7   2  -1   30.50    5.40
  -7   2  -1   26.00    2.60
  -7   2  -1   27.80    3.00
   7  -2   1   23.60    2.20
   7  -2   1   29.00    2.50
   7  -2   1   32.90    3.10
   7  -2   1   29.20    2.90
   7  -2   1   27.30    2.50
   7  -2   1   24.70    3.60
   7  -2   1   25.50    2.50
   7  -2   1   26.60    2.10
   7  -2   1   34.20    3.10
  -8   2  -1   48.90    5.00
  -8   2  -1   56.09    3.80
  -8   2  -1   53.49    4.00
  -8   2  -1   53.29    3.80
  -8   2  -1   55.39    4.30
  -8   2  -1   53.09    2.80
   8  -2   1   49.10    3.30
   8  -2   1   55.19    4.20
   8  -2   1   47.80    3.90
   8  -2   1   44.60    3.40
   8  -2   1   51.79    4.10
   8  -2   1   59.19    4.00
   8  -2   1   48.20    3.70
  -9   2  -1    9.40    1.30
  -9   2  -1    8.70    2.40
  -9   2  -1    5.40    1.70
  -9   2  -1    3.40    3.40
  -9   2  -1    9.60    2.70
  -9   2  -1    6.50    2.30
  -9   2  -1    8.20    1.40
   9  -2   1    6.60    2.20
   9  -2   1    9.70    3.70
   9  -2   1    7.10    2.50
   9  -2   1    4.20    2.70
   9  -2   1    9.20    2.70
 -10   2  -1   22.40    2.20
 -10   2  -1   21.40    2.80
 -10   2  -1   15.20    2.70
 -10   2  -1   22.20    3.00
  10  -2   1   22.00    3.50
  10  -2   1   16.30    3.20
  10  -2   1   19.30    3.00
  10  -2   1   23.10    3.30
  10  -2   1    9.80    2.60
 -11   2  -1    1.30    2.60
 -11   2  -1    8.60    8.80
 -11   2  -1    2.90    2.40
  11  -2   1    5.60    3.40
  11  -2   1    3.50    3.30
  11  -2   1   -2.30    3.40
  11  -2   1    2.80    3.10
 -12   2  -1    1.20    4.90
  12  -2   1    4.00    3.60
  12  -2   1    2.30    3.60
  12  -2   1    1.10    3.10
  12   1  -1    5.90    3.90
  12   1  -1    7.00    3.70
  12   1  -1    3.20    3.20
  12   1  -1    1.60    3.30
 -12  -1   1    7.20    4.90
  11   1  -1    2.70    3.60
  11   1  -1    4.30    3.20
  11   1  -1   -0.90    3.20
  11   1  -1   -2.00    3.20
  11   1  -1    3.80    2.90
 -11  -1   1   -1.20    5.10
 -11  -1   1    5.20    1.40
 -11  -1   1    5.30    3.20
 -11  -1   1    1.90    2.80
  10   1  -1   32.10    3.30
  10   1  -1   27.30    3.30
  10   1  -1   25.10    3.50
  10   1  -1   21.20    3.10
  10   1  -1   17.50    3.30
  10   1  -1   24.30    3.00
 -10  -1   1   17.80    2.90
 -10  -1   1   26.60    4.20
 -10  -1   1   30.20    2.90
 -10  -1   1   20.60    2.90
 -10  -1   1   26.40    2.30
   9   1  -1    2.60    2.50
   9   1  -1    7.80    3.30
   9   1  -1    3.00    2.50
   9   1  -1    3.10    2.50
   9   1  -1    0.70    2.10
   9   1  -1    4.20    2.40
  -9  -1   1   -1.90    2.30
  -9  -1   1    4.30    1.80
  -9  -1   1   -0.30    3.30
  -9  -1   1    2.70    2.30
  -9  -1   1    4.60    1.60
  -9  -1   1    2.10    2.20
   8   1  -1   76.49    4.20
   8   1  -1   85.09    4.70
   8   1  -1   75.49    4.60
   8   1  -1   83.39    4.30
   8   1  -1   79.19    4.60
   8   1  -1   78.89    4.50
   8   1  -1   70.59    4.10
   8   1  -1   78.49    5.20
  -8  -1   1   77.09    6.60
  -8  -1   1   81.29    4.40
  -8  -1   1   74.69    3.40
  -8  -1   1   84.99    5.30
  -8  -1   1   81.19    3.70
   7   1  -1  114.59    5.70
   7   1  -1  126.39    4.90
   7   1  -1  120.59    5.10
   7   1  -1  112.89    4.70
   7   1  -1  120.59    4.90
   7   1  -1  125.69    5.10
   7   1  -1  122.09    5.20
   7   1  -1  129.39    5.20
  -7  -1   1  110.19    4.70
  -7  -1   1  120.59    4.40
  -7  -1   1  108.19    5.10
  -7  -1   1  116.19    5.00
  -7  -1   1  120.49    6.20
  -7  -1   1  121.09    5.00
  -7  -1   1  124.99    4.60
   6   1  -1  187.58    6.60
   6   1  -1  189.28    6.50
   6   1  -1  190.08    6.40
   6   1  -1  195.28    6.60
   6   1  -1  177.78    6.40
   6   1  -1  181.18    6.70
   6   1  -1  190.08    6.70
   6   1  -1  193.38    6.60
  -6  -1   1  185.28    6.10
  -6  -1   1  187.88    6.20
  -6  -1   1  176.38    6.40
  -6  -1   1  182.58    6.90
  -6  -1   1  173.68    6.70
  -6  -1   1  188.28    6.50
  -6  -1   1  187.48    6.80
   5   1  -1    4.60    1.20
   5   1  -1    2.40    1.30
   5   1  -1    3.40    1.50
   5   1  -1    4.40    1.40
   5   1  -1    4.50    1.40
   5   1  -1    3.70    2.00
   5   1  -1    3.20    1.30
   5   1  -1    1.50    1.50
   5   1  -1    4.10    1.20
  -5  -1   1    4.20    1.30
  -5  -1   1    5.80    1.10
  -5  -1   1    1.30    0.80
  -5  -1   1    4.40    1.20
  -5  -1   1    4.20    1.50
  -5  -1   1    3.30    1.20
  -5  -1   1    2.70    1.70
  -5  -1   1    2.10    1.10
   4   1  -1  182.08    7.70
   4   1  -1  204.88    7.30
   4   1  -1  210.68    6.60
   4   1  -1  209.08    6.80
   4   1  -1  216.08    6.90
   4   1  -1  201.88    6.50
   4   1  -1  210.88    6.70
   4   1  -1  211.38    6.80
   4   1  -1  198.88    6.70
   4   1  -1  211.38    6.80
  -4  -1   1  213.48    6.90
  -4  -1   1  209.58    6.70
  -4  -1   1  206.38    6.70
  -4  -1   1  213.18    7.00
  -4  -1   1  206.88    6.60
  -4  -1   1  212.58    6.60
  -4  -1   1  201.88    6.70
   3   1  -1 1505.75   45.20
   3   1  -1 1510.55   45.60
   3   1  -1 1526.05   45.30
   3   1  -1 1515.85   45.30
   3   1  -1 1507.15   45.30
   3   1  -1 1472.05   45.30
   3   1  -1 1538.15   45.30
   3   1  -1 1503.55   45.20
   3   1  -1 1474.35   45.10
  -3  -1   1 1489.35   45.30
  -3  -1   1 1489.75   45.60
  -3  -1   1 1524.45   45.30
  -3  -1   1 1492.25   45.20
  -3  -1   1 1511.75   45.40
  -3  -1   1 1487.25   45.20
  -3  -1   1 1504.75   45.20
  -3  -1   1 1502.15   45.30
  -3  -1   1 1528.25   45.40
   2   1  -1 9999.00  311.67
   1   1  -1 3010.70   99.39
   0   1  -1    0.20    0.10
   0   1  -1    0.10    0.10
   0  -1   1    0.10    0.10
   0  -1   1    0.10    0.10
   0  -1   1    0.10    0.10
   0  -1   1    0.10    0.10
  -1   1  -1  622.04   17.60
  -1   1  -1  620.74   17.60
   1  -1   1  543.75   17.60
   1  -1   1  542.05   17.60
   2  -1   1 2742.93   96.59
   3  -1   1 2181.38   83.19
  -4   1  -1  170.18    5.50
  -4   1  -1  172.38    5.40
  -4   1  -1  177.28    5.70
  -4   1  -1  164.78    5.60
  -4   1  -1  166.68    5.40
  -4   1  -1  169.48    5.60
  -4   1  -1  168.78    5.80
   4  -1   1  166.98    5.60
   4  -1   1  173.68    5.70
   4  -1   1  161.38    5.70
   4  -1   1  164.68    5.30
   4  -1   1  173.98    5.50
   4  -1   1  170.38    5.70
   4  -1   1  171.18    5.60
   4  -1   1  160.98    5.70
  -5   1  -1  515.35   16.30
  -5   1  -1  520.25   16.50
  -5   1  -1  515.65   16.20
  -5   1  -1  533.15   16.40
  -5   1  -1  538.85   16.20
  -5   1  -1  539.95   16.10
  -5   1  -1  536.85   16.30
  -5   1  -1  528.55   16.40
   5  -1   1  512.35   16.60
   5  -1   1  520.75   16.10
   5  -1   1  533.05   16.20
   5  -1   1  519.25   16.30
   5  -1   1  522.45   16.40
   5  -1   1  528.45   16.50
   5  -1   1  529.05   16.30
   5  -1   1  534.55   16.40
   5  -1   1  528.75   16.30
  -6   1  -1   60.59    3.10
  -6   1  -1   62.89    3.30
  -6   1  -1   60.99    3.00
  -6   1  -1   67.19    3.50
  -6   1  -1   64.29    3.20
  -6   1  -1   69.69    3.80
  -6   1  -1   71.29    3.50
  -6   1  -1   61.69    2.90
   6  -1   1   63.79    3.80
   6  -1   1   61.29    3.50
   6  -1   1   64.29    3.40
   6  -1   1   62.39    2.80
   6  -1   1   69.59    3.20
   6  -1   1   67.19    3.50
   6  -1   1   60.69    3.10
   6  -1   1   63.59    3.20
   6  -1   1   63.99    3.40
   6  -1   1   57.39    3.00
  -7   1  -1   42.10    2.80
  -7   1  -1   49.30    3.50
  -7   1  -1   45.00    4.00
  -7   1  -1   47.70    2.90
  -7   1  -1   41.40    2.90
  -7   1  -1   44.60    2.50
  -7   1  -1   41.70    2.90
  -7   1  -1   47.50    3.20
   7  -1   1   46.10    2.70
   7  -1   1   59.49    3.60
   7  -1   1   45.40    3.00
   7  -1   1   48.00    3.50
   7  -1   1   50.39    3.30
   7  -1   1   44.00    3.40
   7  -1   1   45.20    3.90
   7  -1   1   42.40    2.90
  -8   1  -1   47.80    3.90
  -8   1  -1   42.60    3.40
  -8   1  -1   42.90    2.60
  -8   1  -1   35.70    3.40
  -8   1  -1   48.60    3.00
  -8   1  -1   42.60    3.60
  -8   1  -1   36.00    3.00
   8  -1   1   41.60    4.00
   8  -1   1   48.00    3.50
   8  -1   1   42.90    3.00
   8  -1   1   46.50    3.90
   8  -1   1   39.10    3.20
   8  -1   1   39.70    3.40
   8  -1   1   46.40    3.90
  -9   1  -1   44.00    4.00
  -9   1  -1   44.00    3.50
  -9   1  -1   43.50    2.80
  -9   1  -1   44.10    4.30
  -9   1  -1   49.70    3.10
  -9   1  -1   38.20    4.00
  -9   1  -1   40.00    3.50
   9  -1   1   59.39    4.10
   9  -1   1   40.50    3.30
   9  -1   1   53.49    4.60
   9  -1   1   49.99    4.50
   9  -1   1   38.90    4.00
   9  -1   1   41.70    4.30
 -10   1  -1   15.90    2.70
 -10   1  -1   20.90    2.90
 -10   1  -1   15.30    2.40
 -10   1  -1   17.80    2.20
 -10   1  -1   23.30    4.00
 -10   1  -1   27.30    2.60
  10  -1   1   18.00    3.30
  10  -1   1   19.80    2.80
  10  -1   1   12.80    3.10
  10  -1   1   20.10    3.20
  10  -1   1   19.60    3.10
 -11   1  -1    4.90    2.80
 -11   1  -1    0.30    2.80
 -11   1  -1    0.80    4.00
 -11   1  -1    4.80    1.30
 -11   1  -1    2.30    2.60
  11  -1   1   -2.70    2.60
  11  -1   1    1.20    3.30
  11  -1   1    3.30    3.50
  11  -1   1    3.80    3.00
  11  -1   1    1.90    3.30
 -12   1  -1    5.00    3.20
 -12   1  -1   -0.10    4.70
  12  -1   1    2.10    3.30
  12  -1   1    1.50    3.60
  12   0  -1    5.00    2.90
  12   0  -1    1.90    3.20
  12   0  -1    2.70    3.70
  12   0  -1    3.70    3.70
 -12   0   1    6.50    4.90
  11   0  -1    1.10    3.30
  11   0  -1    4.00    3.00
  11   0  -1    1.10    3.40
  11   0  -1    2.20    2.70
  11   0  -1   -3.00    3.10
 -11   0   1   -0.80    4.60
 -11   0   1    5.30    2.70
  10   0  -1    0.80    2.80
  10   0  -1    0.80    2.60
  10   0  -1    2.60    2.50
  10   0  -1    0.80    2.70
  10   0  -1   -1.40    3.00
  10   0  -1   -0.80    2.20
 -10   0   1   -0.20    2.30
 -10   0   1   -0.90    2.30
 -10   0   1   -1.10    3.80
   9   0  -1    8.40    2.20
   9   0  -1   15.10    2.50
   9   0  -1   14.30    2.60
   9   0  -1   12.80    2.70
   9   0  -1   15.70    2.70
   9   0  -1   10.90    5.10
  -9   0   1    9.60    2.30
  -9   0   1    9.30    3.50
  -9   0   1    9.10    2.40
  -9   0   1   12.80    1.30
  -9   0   1   13.80    2.40
  -9   0   1   13.90    1.50
   8   0  -1    0.40    2.10
   8   0  -1   -0.70    1.90
   8   0  -1   -1.80    1.90
   8   0  -1    0.60    2.00
   8   0  -1   -0.50    2.00
   8   0  -1   -1.40    2.00
   8   0  -1    0.70    2.30
  -8   0   1    1.70    1.40
  -8   0   1   -5.30    1.90
  -8   0   1    2.00    1.90
  -8   0   1   -4.50    2.80
  -8   0   1    0.10    1.90
  -8   0   1    0.90    1.20
   7   0  -1    4.50    1.80
   7   0  -1    4.70    1.90
   7   0  -1    1.90    1.60
   7   0  -1    5.60    1.90
   7   0  -1    5.80    2.20
   7   0  -1    3.30    1.60
   7   0  -1    4.80    1.90
   7   0  -1    1.40    2.00
  -7   0   1    2.50    2.80
  -7   0   1    4.60    1.70
  -7   0   1    6.50    1.40
  -7   0   1    3.90    1.20
  -7   0   1    1.80    1.80
  -7   0   1    3.40    1.40
  -7   0   1    3.40    1.70
   6   0  -1  149.19    5.40
   6   0  -1  149.49    5.30
   6   0  -1  143.79    5.70
   6   0  -1  148.49    5.40
   6   0  -1  150.18    5.40
   6   0  -1  132.19    5.40
   6   0  -1  154.58    5.40
   6   0  -1  140.69    5.20
   6   0  -1  145.99    5.10
  -6   0   1  144.29    4.80
  -6   0   1  138.09    5.10
  -6   0   1  139.29    5.40
  -6   0   1  142.49    5.90
  -6   0   1  143.09    5.30
  -6   0   1  146.79    5.30
  -6   0   1  150.78    5.00
   5   0  -1   45.80    2.50
   5   0  -1   52.29    2.60
   5   0  -1   46.70    2.60
   5   0  -1   51.89    2.70
   5   0  -1   42.00    3.50
   5   0  -1   45.80    2.30
   5   0  -1   60.39    4.20
   5   0  -1   39.60    2.90
   5   0  -1   50.49    2.50
  -5   0   1   46.30    2.50
  -5   0   1   48.90    2.60
  -5   0   1   51.59    2.50
  -5   0   1   49.20    2.50
  -5   0   1   47.10    2.10
  -5   0   1   50.39    3.20
  -5   0   1   45.30    2.40
  -5   0   1   47.50    2.20
  -5   0   1   45.90    2.70
   4   0  -1  112.09    3.90
   4   0  -1  103.89    4.50
   4   0  -1  106.59    3.80
   4   0  -1  109.39    3.90
   4   0  -1  106.89    3.80
   4   0  -1  110.69    3.90
   4   0  -1  105.49    3.70
   4   0  -1  103.29    4.10
   4   0  -1  107.49    3.70
   4   0  -1  107.59    4.00
  -4   0   1  109.99    4.20
  -4   0   1  106.89    3.60
  -4   0   1  106.09    3.80
  -4   0   1  105.19    3.70
  -4   0   1  109.39    3.80
  -4   0   1  107.99    3.90
  -4   0   1  108.29    3.60
  -4   0   1  107.59    3.80
  -4   0   1  104.09    3.80
   3   0  -1  565.14   17.30
   3   0  -1  578.54   17.40
   3   0  -1  571.44   17.40
   3   0  -1  579.94   17.80
   3   0  -1  577.64   17.40
   3   0  -1  575.74   17.50
   3   0  -1  567.24   17.50
   3   0  -1  579.74   17.40
   3   0  -1  563.14   17.40
   3   0  -1  567.44   17.30
   3   0  -1  575.24   17.30
  -3   0   1  587.34   17.80
  -3   0   1  567.64   17.30
  -3   0   1  567.74   17.50
  -3   0   1  573.54   17.30
  -3   0   1  541.55   17.40
  -3   0   1  565.94   17.30
  -3   0   1  566.54   17.50
  -3   0   1  573.34   17.20
  -3   0   1  576.54   17.40
  -3   0   1  572.04   17.50
   2   0  -1 4135.19  132.29
  -2   0   1 4034.10  131.79
   1   0  -1   25.60    1.00
   1   0  -1   19.80    0.90
   1   0  -1   23.20    1.00
   1   0  -1   23.30    0.80
   1   0  -1   22.40    0.90
   1   0  -1   20.30    0.80
   1   0  -1   19.20    0.80
   1   0  -1   21.10    0.80
  -2   0  -1  205.28    6.40
  -2   0  -1  217.78    6.40
  -2   0  -1  211.58    6.50
  -2   0  -1  205.18    6.80
  -2   0  -1  203.88    6.40
  -2   0  -1  203.38    6.40
  -2   0  -1  209.48    6.40
  -2   0  -1  202.28    6.40
   2   0   1  202.98    6.40
   2   0   1  208.08    6.40
   2   0   1  207.18    6.40
   2   0   1  199.98    6.40
   2   0   1  204.18    6.50
   2   0   1  213.48    6.50
   2   0   1  212.48    6.50
   2   0   1  210.28    6.40
   2   0   1  205.68    6.40
  -3   0  -1  160.38    5.30
  -3   0  -1  168.28    5.40
  -3   0  -1  169.48    5.30
  -3   0  -1  162.08    5.40
  -3   0  -1  171.28    5.30
  -3   0  -1  167.08    5.30
  -3   0  -1  181.08    5.90
   3   0   1  163.68    5.30
   3   0   1  164.08    5.30
   3   0   1  164.98    5.40
   3   0   1  163.78    5.30
   3   0   1  169.08    5.40
   3   0   1  167.38    5.40
   3   0   1  167.08    5.40
   3   0   1  163.78    5.50
   3   0   1  162.98    5.40
  -4   0  -1    8.20    1.00
  -4   0  -1   10.10    1.00
  -4   0  -1    9.90    1.00
  -4   0  -1   11.80    1.30
  -4   0  -1    9.00    1.10
  -4   0  -1   10.80    1.00
  -4   0  -1   11.00    1.20
   4   0   1   14.60    1.60
   4   0   1   13.50    1.30
   4   0   1    8.30    1.10
   4   0   1   12.30    1.30
   4   0   1    9.90    1.10
   4   0   1    9.00    1.00
   4   0   1   12.40    1.10
   4   0   1   10.00    1.10
   4   0   1   10.30    1.00
  -5   0  -1  505.85   15.60
  -5   0  -1  504.85   15.70
  -5   0  -1  493.45   15.50
  -5   0  -1  509.85   16.40
  -5   0  -1  498.25   15.40
  -5   0  -1  502.85   15.60
  -5   0  -1  502.65   15.50
  -5   0  -1  502.95   15.50
   5   0   1  492.05   15.60
   5   0   1  498.65   15.50
   5   0   1  488.05   15.60
   5   0   1  503.45   15.60
   5   0   1  502.65   15.60
   5   0   1  511.45   15.50
   5   0   1  506.25   15.50
   5   0   1  498.75   15.80
   5   0   1  513.25   15.60
  -6   0  -1  187.48    7.20
  -6   0  -1  186.68    6.60
  -6   0  -1  193.88    6.90
  -6   0  -1  197.28    6.40
  -6   0  -1  199.68    6.70
  -6   0  -1  206.68    6.80
  -6   0  -1  196.98    6.50
  -6   0  -1  190.68    6.40
  -6   0  -1  193.38    6.60
   6   0   1  192.78    6.60
   6   0   1  190.78    6.80
   6   0   1  195.78    6.70
   6   0   1  205.08    6.90
   6   0   1  190.18    6.60
   6   0   1  193.98    6.90
   6   0   1  187.18    7.00
   6   0   1  199.68    6.80
   6   0   1  197.68    6.60
  -7   0  -1  261.27    8.50
  -7   0  -1  233.78    8.30
  -7   0  -1  229.98    8.30
  -7   0  -1  248.98    8.10
  -7   0  -1  256.97    8.70
  -7   0  -1  216.78    8.40
  -7   0  -1  254.07    8.20
  -7   0  -1  243.28    8.30
  -7   0  -1  242.38    8.00
   7   0   1  253.67    8.80
   7   0   1  253.47    8.30
   7   0   1  240.28    8.20
   7   0   1  249.28    8.60
   7   0   1  251.97    8.50
   7   0   1  246.68    8.40
   7   0   1  245.48    8.20
   7   0   1  255.07    8.60
  -8   0  -1  153.88    5.70
  -8   0  -1  139.29    5.80
  -8   0  -1  157.78    6.30
  -8   0  -1  145.19    7.90
  -8   0  -1  152.38    5.40
  -8   0  -1  150.78    5.40
   8   0   1  140.39    5.80
   8   0   1  154.08    5.80
   8   0   1  155.98    6.30
   8   0   1  148.89    6.00
   8   0   1  152.38    6.30
   8   0   1  161.88    6.00
   8   0   1  160.68    6.30
  -9   0  -1   10.10    2.10
  -9   0  -1   17.40    2.70
  -9   0  -1   10.50    3.20
  -9   0  -1   14.40    1.80
   9   0   1   15.50    2.70
   9   0   1   13.60    2.20
   9   0   1   15.10    2.80
   9   0   1   18.20    3.00
   9   0   1   18.30    2.70
 -10   0  -1   59.99    5.10
 -10   0  -1   59.89    3.90
 -10   0  -1   61.49    6.20
 -10   0  -1   60.59    5.90
 -10   0  -1   57.99    3.40
  10   0   1   56.19    4.20
  10   0   1   49.99    5.00
  10   0   1   48.50    4.60
  10   0   1   63.39    5.30
  10   0   1   46.60    4.90
  10   0   1   63.79    5.10
 -11   0  -1   -0.40    2.50
 -11   0  -1   -2.40    2.40
 -11   0  -1    0.20    4.20
 -11   0  -1    3.70    1.70
  11   0   1   -6.20    2.50
  11   0   1    4.00    3.10
  11   0   1   -1.60    2.40
  11   0   1   -3.00    3.20
  11   0   1   -0.20    3.20
  11   0   1    2.40    3.40
 -12   0  -1    1.40    4.30
 -12   0  -1    6.30    3.10
 -12   0  -1    8.60    2.30
  12   0   1    7.60    3.40
  12   0   1    5.50    3.70
  12   0   1    4.90    4.00
  11  -1  -1    2.40    3.20
  11  -1  -1    6.00    2.60
  11  -1  -1    9.20    3.00
  11  -1  -1   10.00    3.40
  11  -1  -1    7.90    3.50
 -11   1   1   10.00    2.60
 -11   1   1    6.60    4.80
  10  -1  -1   37.10    3.60
  10  -1  -1   44.20    3.50
  10  -1  -1   38.10    3.90
  10  -1  -1   38.80    3.70
  10  -1  -1   34.30    3.50
  10  -1  -1   32.90    3.00
 -10   1   1   35.80    3.00
 -10   1   1   40.50    5.00
 -10   1   1   34.70    3.30
 -10   1   1   33.60    3.10
   9  -1  -1    3.40    2.30
   9  -1  -1    4.90    3.00
   9  -1  -1    4.60    2.60
   9  -1  -1    1.40    2.50
   9  -1  -1    4.80    2.20
   9  -1  -1   10.00    2.60
  -9   1   1    2.20    2.00
  -9   1   1    0.20    3.60
  -9   1   1    1.40    2.10
  -9   1   1    5.40    2.10
   8  -1  -1   24.70    3.60
   8  -1  -1   26.30    2.30
   8  -1  -1   23.70    2.70
   8  -1  -1   23.60    2.40
   8  -1  -1   26.20    2.50
   8  -1  -1   27.80    2.50
  -8   1   1   23.40    3.40
  -8   1   1   22.90    2.30
  -8   1   1   23.10    2.40
  -8   1   1   20.10    2.30
  -8   1   1   25.20    3.20
   7  -1  -1   22.30    2.10
   7  -1  -1   18.70    2.10
   7  -1  -1   22.20    2.30
   7  -1  -1   18.30    2.00
   7  -1  -1   22.30    2.10
   7  -1  -1   21.40    2.80
   7  -1  -1   15.80    1.90
  -7   1   1   22.60    2.00
  -7   1   1   21.50    1.80
  -7   1   1   21.80    2.00
  -7   1   1   20.00    1.40
  -7   1   1   17.00    1.50
  -7   1   1   17.20    2.10
  -7   1   1   19.40    3.20
  -7   1   1   23.70    2.40
   6  -1  -1  223.28    7.50
   6  -1  -1  210.88    7.30
   6  -1  -1  214.28    7.90
   6  -1  -1  221.18    7.20
   6  -1  -1  223.28    7.50
   6  -1  -1  231.48    7.40
   6  -1  -1  218.48    7.40
   6  -1  -1  228.38    9.00
   6  -1  -1  208.18    7.60
  -6   1   1  228.78    8.20
  -6   1   1  214.18    7.30
  -6   1   1  223.58    7.70
  -6   1   1  220.98    6.90
  -6   1   1  213.68    7.50
  -6   1   1  223.98    7.40
  -6   1   1  224.48    7.40
  -6   1   1  217.28    6.90
  -6   1   1  214.78    7.20
   5  -1  -1   66.09    3.50
   5  -1  -1   70.99    3.00
   5  -1  -1   67.89    3.00
   5  -1  -1   69.89    3.10
   5  -1  -1   64.89    3.20
   5  -1  -1   65.79    4.60
   5  -1  -1   71.19    3.00
   5  -1  -1   67.19    2.90
   5  -1  -1   66.49    3.50
   5  -1  -1   64.59    2.90
  -5   1   1   65.79    4.50
  -5   1   1   67.89    2.40
  -5   1   1   70.49    3.40
  -5   1   1   63.79    3.80
  -5   1   1   63.79    2.50
  -5   1   1   65.79    2.80
  -5   1   1   67.59    2.80
  -5   1   1   67.09    3.00
  -5   1   1   70.29    3.00
   4  -1  -1  148.09    5.50
   4  -1  -1  129.69    4.70
   4  -1  -1  130.79    4.50
   4  -1  -1  130.29    5.90
   4  -1  -1  132.49    4.40
   4  -1  -1  137.79    4.60
   4  -1  -1  136.99    4.50
   4  -1  -1  138.59    4.60
   4  -1  -1  134.19    4.40
   4  -1  -1  135.79    4.90
  -4   1   1  131.79    4.50
  -4   1   1  130.09    4.20
  -4   1   1  133.89    4.60
  -4   1   1  130.09    4.80
  -4   1   1  132.49    4.50
  -4   1   1  132.29    4.20
  -4   1   1  126.09    4.40
  -4   1   1  134.99    4.50
  -4   1   1  126.59    5.00
   3  -1  -1  167.18    5.30
   3  -1  -1  171.48    5.40
   3  -1  -1  167.98    5.60
   3  -1  -1  170.68    5.20
   3  -1  -1  168.18    5.60
   3  -1  -1  169.78    5.30
   3  -1  -1  167.88    5.30
   3  -1  -1  162.88    5.90
   3  -1  -1  171.28    5.50
   3  -1  -1  168.68    5.40
   3  -1  -1  171.38    5.60
  -3   1   1  164.58    5.30
  -3   1   1  162.78    5.90
  -3   1   1  168.78    5.10
  -3   1   1  168.68    5.10
  -3   1   1  163.08    5.30
  -3   1   1  161.08    5.30
  -3   1   1  167.88    5.70
  -3   1   1  166.48    5.40
  -3   1   1  165.78    5.40
   2  -1  -1  139.89    4.90
   2  -1  -1  141.39    5.00
   2  -1  -1  137.49    4.60
   2  -1  -1  141.39    4.70
   2  -1  -1  144.09    4.50
   2  -1  -1  141.69    4.40
   2  -1  -1  142.19    4.50
   2  -1  -1  142.49    4.40
   2  -1  -1  140.49    4.40
   2  -1  -1  146.49    4.40
   2  -1  -1  145.29    4.50
  -2   1   1  146.09    4.80
  -2   1   1  145.69    4.50
  -2   1   1  143.29    4.80
  -2   1   1  143.69    5.00
  -2   1   1  137.29    4.40
  -2   1   1  142.79    4.40
  -2   1   1  139.69    4.50
   1  -1  -1  153.58    4.70
   1  -1  -1  148.19    4.40
   1  -1  -1  157.08    4.50
   1  -1  -1  148.59    4.60
   1  -1  -1  161.88    5.10
   1  -1  -1  148.99    4.40
  -1   1   1  124.49    4.70
  -1   1   1  122.19    4.30
  -1   1   1  132.89    4.60
  -1   1   1  148.79    4.50
   0   1   1   -0.70    1.50
  -1  -1  -1    0.20    0.10
  -1  -1  -1   -0.10    0.10
   1   1   1    0.00    0.10
   1   1   1   -0.10    0.10
   1   1   1    0.10    0.10
  -2  -1  -1 1581.14   62.09
   2   1   1 1842.22   63.39
  -3  -1  -1  331.97    9.90
  -3  -1  -1  326.97    9.90
  -3  -1  -1  314.77    9.80
  -3  -1  -1  317.27    9.90
  -3  -1  -1  318.97    9.80
  -3  -1  -1  305.47    9.90
  -3  -1  -1  318.27   10.00
  -3  -1  -1  321.37    9.80
  -3  -1  -1  326.67    9.90
   3   1   1  329.77    9.90
   3   1   1  318.87    9.90
   3   1   1  316.17   10.00
   3   1   1  318.47    9.90
   3   1   1  325.37    9.90
   3   1   1  313.57    9.80
   3   1   1  316.87    9.90
   3   1   1  319.27    9.90
  -4  -1  -1    1.20    0.80
  -4  -1  -1    0.40    0.80
  -4  -1  -1    0.50    0.90
  -4  -1  -1   -0.50    0.90
  -4  -1  -1    0.80    0.80
  -4  -1  -1    1.80    0.90
  -4  -1  -1    0.70    1.20
  -4  -1  -1    1.00    0.80
  -4  -1  -1    1.20    1.10
  -4  -1  -1    1.10    0.40
   4   1   1    0.90    0.90
   4   1   1    1.70    0.90
   4   1   1    0.80    0.80
   4   1   1    0.80    0.90
   4   1   1    1.00    1.00
   4   1   1    0.00    1.10
   4   1   1    1.10    0.90
  -5  -1  -1  753.52   23.20
  -5  -1  -1  763.82   23.10
  -5  -1  -1  757.72   23.10
  -5  -1  -1  764.92   23.20
  -5  -1  -1  773.92   23.40
  -5  -1  -1  742.53   23.10
  -5  -1  -1  757.92   23.00
  -5  -1  -1  754.92   23.00
  -5  -1  -1  700.73   22.70
   5   1   1  740.23   23.00
   5   1   1  763.52   23.20
   5   1   1  763.02   23.00
   5   1   1  759.42   23.10
   5   1   1  754.12   23.10
   5   1   1  769.22   23.20
   5   1   1  788.12   23.20
   5   1   1  746.93   23.30
  -6  -1  -1   48.40    3.10
  -6  -1  -1   53.69    3.00
  -6  -1  -1   47.90    2.80
  -6  -1  -1   48.90    2.40
  -6  -1  -1   50.79    2.70
  -6  -1  -1   45.20    2.60
  -6  -1  -1   47.90    2.70
  -6  -1  -1   51.19    3.00
   6   1   1   51.19    2.80
   6   1   1   36.50    3.50
   6   1   1   47.10    2.80
   6   1   1   53.79    3.10
   6   1   1   48.40    2.90
   6   1   1   44.70    3.10
   6   1   1   48.30    2.90
   6   1   1   46.70    2.90
   6   1   1   47.90    2.70
  -7  -1  -1    6.20    1.70
  -7  -1  -1    5.70    1.50
  -7  -1  -1    5.70    1.80
  -7  -1  -1    7.30    1.90
  -7  -1  -1    8.90    1.80
  -7  -1  -1    2.90    2.00
  -7  -1  -1    5.00    1.60
  -7  -1  -1    7.10    1.60
   7   1   1    5.00    2.70
   7   1   1    5.70    1.60
   7   1   1    5.10    1.60
   7   1   1    6.60    1.70
   7   1   1    7.50    1.90
   7   1   1    7.00    1.80
   7   1   1    6.00    2.00
   7   1   1    6.00    1.90
  -8  -1  -1   10.60    1.90
  -8  -1  -1    9.00    2.20
  -8  -1  -1    8.60    2.00
  -8  -1  -1    8.60    2.50
  -8  -1  -1   10.30    2.30
  -8  -1  -1    9.30    1.70
   8   1   1   11.20    2.40
   8   1   1   12.50    2.20
   8   1   1    9.30    2.10
   8   1   1    7.30    2.70
   8   1   1    4.70    1.90
   8   1   1    9.80    2.00
   8   1   1    9.60    2.40
   8   1   1   10.90    2.40
  -9  -1  -1   20.50    2.30
  -9  -1  -1   15.20    2.50
  -9  -1  -1   14.20    2.60
  -9  -1  -1   17.10    2.00
  -9  -1  -1   14.80    3.10
   9   1   1   15.30    2.50
   9   1   1   20.10    3.10
   9   1   1   20.70    2.80
   9   1   1   15.80    2.40
   9   1   1   16.50    2.70
   9   1   1   13.30    2.80
 -10  -1  -1    7.00    3.50
 -10  -1  -1    6.20    4.90
 -10  -1  -1   10.80    2.00
 -10  -1  -1    7.00    2.30
 -10  -1  -1    3.60    4.40
 -10  -1  -1    4.00    2.30
  10   1   1    7.80    2.60
  10   1   1   12.50    3.30
  10   1   1    7.70    2.60
  10   1   1    9.50    3.30
  10   1   1    4.90    3.00
  10   1   1    8.00    2.90
 -11  -1  -1    0.20    3.00
 -11  -1  -1    3.80    2.50
 -11  -1  -1    5.00    2.30
 -11  -1  -1   -3.90    3.80
  11   1   1    3.60    2.70
  11   1   1   -2.20    3.20
  11   1   1    0.20    3.10
  11   1   1   -2.90    2.60
  11   1   1    0.80    3.20
  11   1   1    1.80    3.50
 -12  -1  -1    7.30    2.20
 -12  -1  -1    1.10    8.30
 -12  -1  -1    3.20    3.40
  12   1   1    3.30    3.50
  12   1   1    3.10    3.70
  12   1   1    2.80    2.90
  12   1   1    1.10    3.80
  11  -2  -1   37.40    3.90
  11  -2  -1   38.60    3.50
  11  -2  -1   39.50    4.40
  11  -2  -1   43.80    3.70
 -11   2   1   47.60    5.80
  10  -2  -1   13.20    3.10
  10  -2  -1    9.60    3.40
  10  -2  -1    8.40    2.70
  10  -2  -1   10.80    3.00
  10  -2  -1   11.50    2.20
  10  -2  -1   15.30    3.20
 -10   2   1    7.90    2.40
 -10   2   1   12.10    4.90
   9  -2  -1   29.80    3.20
   9  -2  -1   44.20    4.10
   9  -2  -1   32.60    3.00
   9  -2  -1   41.90    4.50
   9  -2  -1   28.70    2.70
  -9   2   1   31.40    3.40
  -9   2   1   34.30    4.20
  -9   2   1   43.30    4.90
  -9   2   1   29.20    2.70
  -9   2   1   41.20    3.50
   8  -2  -1   42.80    3.50
   8  -2  -1   41.60    3.80
   8  -2  -1   47.20    3.20
   8  -2  -1   44.00    3.60
   8  -2  -1   49.90    3.90
   8  -2  -1   36.40    3.40
   8  -2  -1   49.30    4.10
  -8   2   1   49.70    3.40
  -8   2   1   46.20    5.10
  -8   2   1   46.20    3.60
  -8   2   1   44.40    4.30
  -8   2   1   50.99    4.50
   7  -2  -1  141.79    5.70
   7  -2  -1  146.59    5.30
   7  -2  -1  143.69    5.60
   7  -2  -1  149.69    5.80
   7  -2  -1  153.98    6.70
   7  -2  -1  154.18    5.80
   7  -2  -1  135.99    5.40
   7  -2  -1  148.59    5.50
  -7   2   1  149.69    6.80
  -7   2   1  142.09    5.50
  -7   2   1  139.29    5.40
  -7   2   1  137.89    5.20
  -7   2   1  139.69    5.40
  -7   2   1  152.28    6.30
   6  -2  -1  256.47    8.10
   6  -2  -1  252.77    8.30
   6  -2  -1  254.67    8.20
   6  -2  -1  246.78    8.10
   6  -2  -1  245.48    9.60
   6  -2  -1  240.08    8.20
   6  -2  -1  255.57    8.40
   6  -2  -1  255.47    8.30
   6  -2  -1  241.88    8.50
  -6   2   1  243.98    8.20
  -6   2   1  249.88    8.90
  -6   2   1  266.07    9.40
  -6   2   1  238.58    8.00
  -6   2   1  247.78    8.20
  -6   2   1  253.87    8.60
  -6   2   1  236.68    8.00
   5  -2  -1  307.47    9.50
   5  -2  -1  300.27    9.50
   5  -2  -1  297.67    9.40
   5  -2  -1  304.07    9.70
   5  -2  -1  300.47    9.60
   5  -2  -1  302.27    9.50
   5  -2  -1  294.57    9.80
   5  -2  -1  314.87    9.60
  -5   2   1  284.07    9.40
  -5   2   1  303.37   10.10
  -5   2   1  303.77    9.60
  -5   2   1  297.47    9.50
  -5   2   1  303.57   10.20
  -5   2   1  298.67    9.40
  -5   2   1  292.07    9.50
   4  -2  -1  540.55   16.00
   4  -2  -1  514.15   16.80
   4  -2  -1  518.25   16.20
   4  -2  -1  525.55   15.90
   4  -2  -1  526.85   16.00
   4  -2  -1  521.45   16.00
   4  -2  -1  531.95   16.00
   4  -2  -1  521.85   15.90
   4  -2  -1  518.15   16.40
   4  -2  -1  524.05   15.90
  -4   2   1  514.25   15.90
  -4   2   1  537.75   16.50
  -4   2   1  506.05   16.00
  -4   2   1  507.65   16.00
  -4   2   1  515.35   15.90
  -4   2   1  521.55   16.00
  -4   2   1  525.85   16.40
   3  -2  -1  772.12   23.60
   3  -2  -1  771.82   23.80
   3  -2  -1  767.82   23.60
   3  -2  -1  785.52   23.60
   3  -2  -1  787.42   24.30
   3  -2  -1  792.12   23.60
   3  -2  -1  801.92   24.00
   3  -2  -1  776.02   23.50
   3  -2  -1  768.32   23.60
   3  -2  -1  801.12   23.60
  -3   2   1  779.72   23.60
  -3   2   1  783.62   23.60
  -3   2   1  801.52   24.10
  -3   2   1  787.32   24.00
  -3   2   1  762.92   23.60
  -3   2   1  765.72   23.60
   2  -2  -1 1067.19   32.50
   2  -2  -1 1071.49   32.60
   2  -2  -1 1063.19   32.70
   2  -2  -1 1078.99   32.50
   2  -2  -1 1056.59   32.50
   2  -2  -1 1082.09   32.60
   2  -2  -1 1101.49   32.60
   2  -2  -1 1073.69   33.00
   2  -2  -1 1107.79   32.60
   2  -2  -1 1078.79   32.90
   2  -2  -1 1079.59   32.80
  -2   2   1 1080.59   33.00
  -2   2   1 1088.19   32.80
  -2   2   1 1084.99   32.50
  -2   2   1 1076.09   32.50
  -2   2   1 1169.38   33.20
  -2   2   1 1066.09   32.50
   1  -2  -1  874.91   26.70
   1  -2  -1  901.61   26.60
   1  -2  -1  888.21   27.00
   1  -2  -1  897.41   26.90
   1  -2  -1  879.71   26.60
   1  -2  -1  901.21   26.70
   1  -2  -1  887.11   27.00
   1  -2  -1  858.71   26.70
   1  -2  -1  893.71   27.00
  -1   2   1  865.61   26.70
  -1   2   1  904.21   27.00
  -1   2   1  868.11   26.70
  -1   2   1  947.01   27.40
  -1   2   1  875.51   27.30
  -1   2   1  918.71   26.70
  -1   2   1  879.91   26.90
   0  -2  -1 9199.58  277.37
   0   2   1 8984.20  277.37
  -1  -2  -1 2463.55   84.39
   1   2   1 2579.14   84.59
  -2  -2  -1 2251.37   80.29
   2   2   1 2228.68   80.29
  -3  -2  -1   22.20    1.30
  -3  -2  -1   21.50    1.30
  -3  -2  -1   21.10    1.40
  -3  -2  -1   21.10    1.40
  -3  -2  -1   19.70    0.90
  -3  -2  -1   20.70    1.40
  -3  -2  -1   20.80    1.50
  -3  -2  -1   23.10    1.50
  -3  -2  -1   21.00    1.60
   3   2   1   18.70    1.40
   3   2   1   17.00    1.50
   3   2   1   18.50    1.40
   3   2   1   18.00    1.00
   3   2   1   20.40    1.40
   3   2   1   20.30    1.50
   3   2   1   19.70    1.40
   3   2   1   22.00    1.40
   3   2   1   18.90    1.50
  -4  -2  -1   20.20    1.80
  -4  -2  -1   21.20    2.00
  -4  -2  -1   22.90    1.70
  -4  -2  -1   20.90    1.70
  -4  -2  -1   21.80    2.00
  -4  -2  -1   21.50    1.70
  -4  -2  -1   20.40    1.50
  -4  -2  -1   19.50    2.00
   4   2   1   18.10    1.80
   4   2   1   21.70    2.00
   4   2   1   21.60    1.70
   4   2   1   22.70    1.70
   4   2   1   21.60    1.50
   4   2   1   19.20    1.70
   4   2   1   16.80    1.80
   4   2   1   22.10    1.80
  -5  -2  -1   26.00    2.30
  -5  -2  -1   24.40    2.60
  -5  -2  -1   25.80    2.40
  -5  -2  -1   27.30    2.10
  -5  -2  -1   26.80    2.10
  -5  -2  -1   26.70    1.90
  -5  -2  -1   27.00    2.00
  -5  -2  -1   26.40    2.20
  -5  -2  -1   27.00    2.20
   5   2   1   25.50    2.30
   5   2   1   27.80    2.20
   5   2   1   32.00    2.30
   5   2   1   29.50    2.40
   5   2   1   28.30    2.00
   5   2   1   29.40    2.50
   5   2   1   35.00    3.20
   5   2   1   30.50    1.90
  -6  -2  -1  107.89    4.40
  -6  -2  -1  102.79    4.40
  -6  -2  -1  103.69    5.20
  -6  -2  -1  108.19    4.50
  -6  -2  -1  108.99    4.40
  -6  -2  -1  105.09    4.00
  -6  -2  -1  101.19    4.20
  -6  -2  -1  104.39    4.20
  -6  -2  -1  107.49    4.20
   6   2   1  103.79    4.00
   6   2   1  112.19    4.40
   6   2   1  106.39    4.30
   6   2   1  101.49    4.40
   6   2   1  108.69    4.30
   6   2   1  111.39    4.50
   6   2   1  101.79    4.30
   6   2   1   95.99    4.70
   6   2   1  116.79    6.10
  -7  -2  -1   96.19    6.00
  -7  -2  -1   99.19    4.40
  -7  -2  -1   98.89    4.20
  -7  -2  -1  112.19    4.80
  -7  -2  -1   96.59    4.60
  -7  -2  -1  105.49    4.80
  -7  -2  -1  106.19    4.70
  -7  -2  -1  112.19    4.70
   7   2   1  103.59    4.60
   7   2   1  106.69    4.80
   7   2   1  114.89    4.60
   7   2   1   97.99    4.70
   7   2   1   98.79    4.30
   7   2   1  108.09    4.80
   7   2   1  110.19    5.00
  -8  -2  -1    0.60    2.20
  -8  -2  -1   -0.40    1.90
  -8  -2  -1    3.40    2.00
  -8  -2  -1    2.80    2.20
  -8  -2  -1    0.60    1.60
  -8  -2  -1    2.40    1.90
   8   2   1    1.20    2.30
   8   2   1   -0.60    1.70
   8   2   1   -0.50    2.20
   8   2   1    1.80    2.20
   8   2   1    2.70    2.10
   8   2   1    0.80    2.00
   8   2   1    2.10    2.30
   8   2   1    1.30    2.10
  -9  -2  -1    3.40    2.20
  -9  -2  -1    1.70    2.40
  -9  -2  -1   -2.50    2.00
  -9  -2  -1    4.60    3.00
  -9  -2  -1   -1.60    2.60
   9   2   1    2.20    2.70
   9   2   1    5.80    2.60
   9   2   1    2.80    2.80
   9   2   1    2.40    2.10
   9   2   1    1.40    2.50
   9   2   1    3.80    2.30
 -10  -2  -1   48.80    4.60
 -10  -2  -1   42.60    3.90
 -10  -2  -1   43.60    3.50
 -10  -2  -1   45.80    4.90
 -10  -2  -1   41.20    3.90
  10   2   1   51.59    4.70
  10   2   1   44.10    4.60
  10   2   1   35.90    5.90
  10   2   1   46.30    5.10
  10   2   1   37.80    3.70
 -11  -2  -1   13.50    3.30
 -11  -2  -1   19.00    2.70
 -11  -2  -1   20.10    2.50
 -11  -2  -1   12.30    3.10
 -11  -2  -1   14.90    4.00
  11   2   1   10.10    3.00
  11   2   1   13.50    3.50
  11   2   1   15.60    3.40
  11   2   1   11.70    3.00
  11   2   1   19.60    3.40
  11   2   1   17.20    3.70
 -12  -2  -1   14.50    2.70
 -12  -2  -1    9.60    4.10
 -12  -2  -1   13.20    3.60
  12   2   1   14.00    4.20
  12   2   1   11.30    3.70
  12   2   1   13.20    3.50
  12   2   1   14.00    3.90
 -13  -2  -1   -0.40    4.60
 -13  -2  -1   -2.60    3.60
  13   2   1   -1.40    3.70
  13   2   1    1.90    4.30
  13   2   1   -3.60    4.10
  11  -3  -1    1.70    3.30
  11  -3  -1    3.00    4.00
  11  -3  -1    8.30    2.70
 -11   3   1    0.30    4.90
  10  -3  -1    7.10    3.00
  10  -3  -1    2.00    2.90
  10  -3  -1   -2.00    2.60
  10  -3  -1    2.80    2.40
  10  -3  -1    1.10    2.90
 -10   3   1    6.30    3.30
 -10   3   1   -0.10    4.40
   9  -3  -1   12.90    2.10
   9  -3  -1   13.90    2.90
   9  -3  -1   15.10    2.50
   9  -3  -1   17.20    2.80
   9  -3  -1   17.30    2.80
   9  -3  -1    9.60    2.20
  -9   3   1   18.00    3.50
  -9   3   1   17.40    4.60
  -9   3   1   29.70    3.20
   8  -3  -1   35.60    3.30
   8  -3  -1   40.30    2.80
   8  -3  -1   36.80    3.80
   8  -3  -1   42.50    3.70
   8  -3  -1   39.20    3.40
   8  -3  -1   44.00    3.90
   8  -3  -1   46.20    4.70
  -8   3   1   49.20    5.00
  -8   3   1   36.40    3.40
  -8   3   1   40.50    4.30
   7  -3  -1    3.60    2.00
   7  -3  -1    1.80    1.90
   7  -3  -1    2.50    1.30
   7  -3  -1   -1.80    1.70
   7  -3  -1    0.80    1.50
   7  -3  -1    3.50    1.90
   7  -3  -1    1.60    1.80
  -7   3   1   -1.40    1.20
  -7   3   1    4.50    2.80
  -7   3   1   -0.40    1.70
  -7   3   1   -0.10    3.10
   6  -3  -1   88.79    3.80
   6  -3  -1   92.59    4.10
   6  -3  -1   89.09    4.10
   6  -3  -1   93.99    4.20
   6  -3  -1   92.09    4.10
   6  -3  -1   86.99    3.90
   6  -3  -1   92.39    3.50
   6  -3  -1   90.49    3.80
  -6   3   1   90.59    5.30
  -6   3   1   97.39    5.30
  -6   3   1   86.69    3.50
  -6   3   1   84.69    3.50
   5  -3  -1    9.50    1.10
   5  -3  -1    9.10    1.60
   5  -3  -1   10.00    1.50
   5  -3  -1   10.10    1.40
   5  -3  -1    9.80    1.50
   5  -3  -1    9.20    1.70
   5  -3  -1    8.90    1.20
   5  -3  -1    9.40    1.40
  -5   3   1    7.00    1.30
  -5   3   1    6.20    2.30
  -5   3   1    9.20    1.10
  -5   3   1    8.70    1.10
  -5   3   1   12.90    2.60
   4  -3  -1  134.09    4.40
   4  -3  -1  120.69    5.60
   4  -3  -1  136.99    4.60
   4  -3  -1  130.19    4.50
   4  -3  -1  136.69    4.50
   4  -3  -1  127.39    4.60
   4  -3  -1  133.99    4.80
   4  -3  -1  132.09    4.40
   4  -3  -1  137.99    5.30
  -4   3   1  128.99    4.50
  -4   3   1  133.99    5.50
  -4   3   1  132.79    5.40
  -4   3   1  131.09    4.40
  -4   3   1  129.79    4.40
   3  -3  -1    1.60    2.50
   3  -3  -1    3.30    0.80
   3  -3  -1    0.60    0.90
   3  -3  -1    0.40    0.80
   3  -3  -1    0.60    0.90
   3  -3  -1   -0.30    0.80
   3  -3  -1    1.20    1.80
   3  -3  -1    1.90    0.70
   3  -3  -1    1.50    1.00
   3  -3  -1    3.10    0.80
  -3   3   1    1.40    1.60
  -3   3   1    0.80    0.80
  -3   3   1    1.80    1.70
  -3   3   1    0.60    1.00
  -3   3   1    1.30    0.80
  -3   3   1    2.00    0.70
   2  -3  -1   21.70    1.10
   2  -3  -1   23.80    1.20
   2  -3  -1   23.00    1.30
   2  -3  -1   21.90    1.60
   2  -3  -1   23.80    1.40
   2  -3  -1   21.60    1.40
   2  -3  -1   21.90    1.30
   2  -3  -1   22.20    1.10
   2  -3  -1   22.30    2.20
   2  -3  -1   18.50    1.90
  -2   3   1   21.90    1.60
  -2   3   1   19.60    2.10
  -2   3   1   21.90    2.30
  -2   3   1   20.50    1.10
  -2   3   1   21.90    1.20
   1  -3  -1   67.59    2.30
   1  -3  -1   73.89    2.90
   1  -3  -1   73.59    2.40
   1  -3  -1   69.79    3.00
   1  -3  -1   72.89    2.60
   1  -3  -1   72.09    2.40
   1  -3  -1   69.29    2.90
   1  -3  -1   66.29    2.40
   1  -3  -1   72.39    2.40
   1  -3  -1   71.39    2.30
  -1   3   1   71.99    2.40
  -1   3   1   68.39    2.40
  -1   3   1   77.29    3.50
  -1   3   1   68.99    2.40
  -1   3   1   71.39    3.20
  -1   3   1   71.49    2.90
  -1   3   1   71.99    3.20
   0  -3  -1  279.27    8.70
   0  -3  -1  287.07    8.90
   0  -3  -1  289.07    8.80
   0  -3  -1  282.97    8.90
   0  -3  -1  280.87    9.10
   0  -3  -1  287.47    8.80
   0  -3  -1  277.87    8.90
   0  -3  -1  284.27    8.70
   0  -3  -1  283.47    8.70
   0  -3  -1  287.27    8.80
   0  -3  -1  293.67    8.70
   0   3   1  289.27    8.70
   0   3   1  291.67    8.60
   0   3   1  289.17    8.90
   0   3   1  290.77    8.70
   0   3   1  298.77    8.90
   0   3   1  286.17    9.20
   0   3   1  291.87    8.90
   0   3   1  269.17    8.70
   0   3   1  278.07    8.70
   0   3   1  281.87    8.70
  -1  -3  -1  163.98    5.10
  -1  -3  -1  165.38    5.20
  -1  -3  -1  159.48    5.40
  -1  -3  -1  163.48    5.20
  -1  -3  -1  166.38    5.20
  -1  -3  -1  164.48    5.20
  -1  -3  -1  161.68    5.20
  -1  -3  -1  165.48    5.30
  -1  -3  -1  168.08    5.10
   1   3   1  161.88    5.20
   1   3   1  167.88    5.30
   1   3   1  165.78    5.30
   1   3   1  160.68    5.20
   1   3   1  162.38    5.10
   1   3   1  167.58    5.20
   1   3   1  159.18    5.70
   1   3   1  157.98    5.00
   1   3   1  160.58    5.10
  -2  -3  -1   19.10    1.30
  -2  -3  -1   17.40    1.40
  -2  -3  -1   19.40    1.40
  -2  -3  -1   19.70    1.30
  -2  -3  -1   18.90    1.40
  -2  -3  -1   18.90    1.40
  -2  -3  -1   19.30    1.30
  -2  -3  -1   19.30    1.20
   2   3   1   17.70    1.40
   2   3   1   20.90    1.50
   2   3   1   18.70    1.20
   2   3   1   17.40    1.30
   2   3   1   18.90    1.40
   2   3   1   20.60    1.40
   2   3   1   15.70    1.50
   2   3   1   18.70    1.20
   2   3   1   16.90    1.40
  -3  -3  -1   70.99    2.90
  -3  -3  -1   69.19    2.80
  -3  -3  -1   68.79    2.80
  -3  -3  -1   70.19    2.90
  -3  -3  -1   73.69    2.90
  -3  -3  -1   74.49    2.70
  -3  -3  -1   71.59    2.60
  -3  -3  -1   69.39    2.90
   3   3   1   68.49    2.60
   3   3   1   71.69    2.80
   3   3   1   71.49    2.80
   3   3   1   70.49    2.90
   3   3   1   73.99    2.80
   3   3   1   69.79    2.70
   3   3   1   71.69    2.90
   3   3   1   70.09    2.80
   3   3   1   70.39    2.60
  -4  -3  -1 2066.79   61.59
  -4  -3  -1 2112.89   61.49
  -4  -3  -1 2074.69   61.69
  -4  -3  -1 1990.40   61.59
  -4  -3  -1 2040.80   61.59
  -4  -3  -1 2064.99   61.59
  -4  -3  -1 2004.80   61.59
  -4  -3  -1 1988.40   61.49
   4   3   1 1975.40   61.79
   4   3   1 2049.09   61.59
   4   3   1 2069.59   61.59
   4   3   1 2050.79   61.49
   4   3   1 2082.59   61.69
   4   3   1 2083.99   61.59
   4   3   1 2022.90   61.59
  -5  -3  -1  224.98    7.50
  -5  -3  -1  223.48    7.50
  -5  -3  -1  227.88    7.50
  -5  -3  -1  229.58    7.40
  -5  -3  -1  227.18    7.60
  -5  -3  -1  213.78    7.20
  -5  -3  -1  216.78    7.50
  -5  -3  -1  225.38    7.60
   5   3   1  224.98    7.50
   5   3   1  222.28    7.60
   5   3   1  232.38    7.60
   5   3   1  225.18    7.40
   5   3   1  232.48    7.60
   5   3   1  230.48    7.30
   5   3   1  222.48    7.50
   5   3   1  207.88    7.60
   5   3   1  235.78    7.60
  -6  -3  -1    1.00    1.40
  -6  -3  -1    0.40    1.40
  -6  -3  -1    0.40    1.30
  -6  -3  -1    0.60    1.60
  -6  -3  -1    2.40    1.60
  -6  -3  -1    1.50    1.70
  -6  -3  -1    0.40    1.60
  -6  -3  -1    1.00    1.80
   6   3   1    2.40    1.60
   6   3   1   -1.20    1.60
   6   3   1    2.00    1.80
   6   3   1    1.90    1.70
   6   3   1    1.90    1.80
   6   3   1    0.10    1.40
   6   3   1    0.60    1.30
   6   3   1    1.00    2.20
   6   3   1    0.70    1.70
  -7  -3  -1   38.90    2.70
  -7  -3  -1   36.40    3.40
  -7  -3  -1   41.40    3.60
  -7  -3  -1   42.10    3.50
  -7  -3  -1   43.00    3.00
  -7  -3  -1   35.80    3.20
  -7  -3  -1   36.30    3.00
  -7  -3  -1   34.10    3.80
   7   3   1   41.20    3.30
   7   3   1   41.00    3.60
   7   3   1   40.70    3.20
   7   3   1   39.30    3.30
   7   3   1   46.50    4.00
   7   3   1   34.50    3.60
   7   3   1   41.40    3.20
   7   3   1   44.10    3.50
  -8  -3  -1   44.70    4.00
  -8  -3  -1   36.10    3.50
  -8  -3  -1   47.30    4.00
  -8  -3  -1   42.70    3.40
  -8  -3  -1   36.40    3.60
  -8  -3  -1   46.10    3.80
   8   3   1   50.99    3.80
   8   3   1   40.10    3.50
   8   3   1   47.10    4.40
   8   3   1   41.30    3.90
   8   3   1   48.00    3.70
   8   3   1   40.80    3.70
   8   3   1   33.60    3.70
   8   3   1   41.50    4.10
  -9  -3  -1  138.29    5.60
  -9  -3  -1  138.09    6.50
  -9  -3  -1  148.59    6.60
  -9  -3  -1  143.99    5.80
  -9  -3  -1  140.79    6.50
   9   3   1  138.79    6.20
   9   3   1  139.39    6.40
   9   3   1  137.79    6.30
   9   3   1  149.59    6.60
   9   3   1  136.39    9.80
   9   3   1  144.09    6.20
 -10  -3  -1    0.60    3.10
 -10  -3  -1   -0.50    2.80
 -10  -3  -1    0.60    2.40
 -10  -3  -1   -0.40    2.70
  10   3   1   -1.20    3.30
  10   3   1    2.40    2.80
  10   3   1   -0.30    2.40
  10   3   1    0.90    5.10
  10   3   1   -1.90    2.90
  10   3   1    1.30    3.00
 -11  -3  -1   17.70    3.50
 -11  -3  -1   20.00    3.00
 -11  -3  -1   21.40    4.00
 -11  -3  -1   18.30    3.40
  11   3   1   17.30    3.60
  11   3   1   22.40    3.70
  11   3   1   14.40    3.30
  11   3   1   17.60    4.00
  11   3   1   22.80    3.50
 -12  -3  -1   10.70    3.50
 -12  -3  -1   11.70    4.20
 -12  -3  -1    8.90    3.30
 -12  -3  -1   14.50    2.90
  12   3   1   15.20    3.80
  12   3   1   11.30    3.80
  12   3   1   15.50    3.50
  12   3   1    8.10    4.00
 -13  -3  -1    4.80    4.50
 -13  -3  -1    4.50    4.00
 -13  -3  -1   10.40    2.80
  13   3   1    1.40    3.90
  13   3   1    3.90    3.60
  13   3   1    2.70    4.30
  13   3   1   -0.10    4.60
  10  -4  -1    5.50    3.70
  10  -4  -1    6.10    2.50
  10  -4  -1   -1.10    2.90
  10  -4  -1    4.40    3.00
 -10   4   1    6.00    4.90
 -10   4   1    6.10    3.80
   9  -4  -1   12.90    2.20
   9  -4  -1   15.60    2.90
   9  -4  -1   15.60    2.80
   9  -4  -1   11.80    2.80
   9  -4  -1   10.70    2.80
  -9   4   1   15.10    2.30
  -9   4   1    5.40    4.50
  -9   4   1   16.50    4.10
   8  -4  -1  147.39    6.20
   8  -4  -1  142.89    5.90
   8  -4  -1  127.99    5.60
   8  -4  -1  145.89    6.00
   8  -4  -1  143.49    6.20
   8  -4  -1  134.99    4.80
  -8   4   1  146.29    7.80
  -8   4   1  162.38    7.90
  -8   4   1  140.39    5.30
   7  -4  -1  158.88    6.30
   7  -4  -1  166.68    6.10
   7  -4  -1  142.29    6.40
   7  -4  -1  167.68    6.20
   7  -4  -1  158.38    5.90
   7  -4  -1  164.58    6.30
   7  -4  -1  160.28    5.30
  -7   4   1  171.18    7.90
  -7   4   1  149.39    5.60
  -7   4   1  181.38    7.90
  -7   4   1  159.08    5.80
   6  -4  -1  119.99    4.50
   6  -4  -1  118.49    4.60
   6  -4  -1  115.39    4.80
   6  -4  -1  110.19    4.60
   6  -4  -1  118.29    4.00
   6  -4  -1  120.59    4.90
   6  -4  -1  114.19    4.70
   6  -4  -1  122.39    5.00
  -6   4   1  116.39    4.40
  -6   4   1  105.29    4.20
  -6   4   1  131.49    6.50
  -6   4   1  120.99    6.20
   5  -4  -1  198.58    6.80
   5  -4  -1  196.58    6.70
   5  -4  -1  198.78    6.70
   5  -4  -1  206.08    6.90
   5  -4  -1  201.38    6.30
   5  -4  -1  201.28    6.70
   5  -4  -1  202.48    7.00
  -5   4   1  194.18    6.50
  -5   4   1  211.78    8.30
   4  -4  -1  366.16   11.60
   4  -4  -1  377.46   11.60
   4  -4  -1  393.46   11.80
   4  -4  -1  379.26   11.80
   4  -4  -1  371.46   11.70
   4  -4  -1  363.96   11.80
   4  -4  -1  362.96   11.40
  -4   4   1  375.06   12.30
  -4   4   1  361.86   11.50
  -4   4   1  369.36   11.50
  -4   4   1  375.36   11.50
  -4   4   1  383.26   12.80
   3  -4  -1  766.82   23.00
   3  -4  -1  753.02   22.90
   3  -4  -1  723.63   24.10
   3  -4  -1  742.83   23.10
   3  -4  -1  751.82   22.80
   3  -4  -1  745.33   23.00
   3  -4  -1  776.52   23.00
   3  -4  -1  762.62   23.00
   3  -4  -1  769.92   23.50
   3  -4  -1  752.82   22.90
  -3   4   1  775.42   22.90
  -3   4   1  717.13   22.90
  -3   4   1  769.82   23.50
  -3   4   1  794.82   23.90
  -3   4   1  748.53   22.90
  -3   4   1  752.62   23.10
   2  -4  -1  677.33   20.70
   2  -4  -1  643.14   20.10
   2  -4  -1  674.73   20.10
   2  -4  -1  659.83   20.20
   2  -4  -1  661.43   20.60
   2  -4  -1  693.73   20.10
   2  -4  -1  657.93   20.00
   2  -4  -1  658.13   20.10
  -2   4   1  653.83   20.20
  -2   4   1  639.04   20.20
  -2   4   1  653.23   20.50
  -2   4   1  675.53   20.90
  -2   4   1  650.53   20.10
  -2   4   1  676.23   20.00
   1  -4  -1  101.69    3.90
   1  -4  -1  105.89    3.90
   1  -4  -1   97.79    3.40
   1  -4  -1   99.19    3.90
   1  -4  -1  100.39    3.40
   1  -4  -1  103.99    3.30
   1  -4  -1  100.69    3.40
   1  -4  -1  100.79    3.50
   1  -4  -1  102.69    3.50
   1  -4  -1  104.29    3.40
  -1   4   1  101.89    3.40
  -1   4   1   97.89    3.40
  -1   4   1  101.29    4.40
  -1   4   1   99.99    3.60
  -1   4   1   99.09    3.40
   0  -4  -1   15.00    1.10
   0  -4  -1   14.40    1.30
   0  -4  -1   15.00    1.50
   0  -4  -1   15.10    1.20
   0  -4  -1   13.70    1.10
   0  -4  -1   19.30    1.30
   0  -4  -1   12.70    1.60
   0  -4  -1   15.20    1.30
   0  -4  -1   14.90    1.20
   0   4   1   14.90    1.20
   0   4   1   16.50    0.90
   0   4   1   17.10    2.20
   0   4   1   14.50    1.10
   0   4   1   15.40    1.60
   0   4   1   14.00    1.00
   0   4   1   14.80    1.20
  -1  -4  -1 1240.78   37.50
  -1  -4  -1 1221.98   37.30
  -1  -4  -1 1206.18   37.30
  -1  -4  -1 1247.48   37.30
  -1  -4  -1 1236.28   37.40
  -1  -4  -1 1251.77   37.30
  -1  -4  -1 1225.68   37.20
  -1  -4  -1 1285.87   37.40
  -1  -4  -1 1232.88   37.40
   1   4   1 1269.07   37.50
   1   4   1 1288.07   37.40
   1   4   1 1211.28   37.50
   1   4   1 1251.07   37.70
   1   4   1 1236.78   37.20
   1   4   1 1228.08   37.40
   1   4   1 1217.08   37.30
   1   4   1 1223.18   37.30
   1   4   1 1244.88   37.30
   2   4   1 2144.49   65.49
   2   4   1 2169.08   64.79
  -3  -4  -1    7.00    1.20
  -3  -4  -1    7.10    1.10
  -3  -4  -1    7.30    1.10
  -3  -4  -1   10.20    1.30
  -3  -4  -1    7.60    1.20
  -3  -4  -1    7.90    1.10
  -3  -4  -1    6.80    1.30
   3   4   1    6.50    1.00
   3   4   1    9.10    1.10
   3   4   1    7.50    1.20
   3   4   1    8.50    1.00
   3   4   1    8.70    1.30
   3   4   1    7.60    1.30
   3   4   1    7.60    1.10
   3   4   1    6.50    1.20
  -4  -4  -1  532.15   16.30
  -4  -4  -1  541.35   16.40
  -4  -4  -1  526.15   16.30
  -4  -4  -1  538.65   16.40
  -4  -4  -1  531.05   16.20
  -4  -4  -1  519.95   16.30
  -4  -4  -1  532.55   16.20
  -4  -4  -1  519.35   16.30
   4   4   1  542.25   16.40
   4   4   1  504.75   16.50
   4   4   1  508.65   16.20
   4   4   1  528.85   16.30
   4   4   1  526.55   16.20
   4   4   1  528.65   16.30
   4   4   1  523.95   16.40
   4   4   1  536.05   16.20
   4   4   1  523.95   16.30
   4   4   1  504.15   16.20
  -5  -4  -1    3.50    1.70
  -5  -4  -1    4.50    1.30
  -5  -4  -1    1.10    1.40
  -5  -4  -1    2.60    1.40
  -5  -4  -1    3.70    1.40
  -5  -4  -1    2.50    1.50
  -5  -4  -1    1.20    1.60
  -5  -4  -1    3.80    1.50
   5   4   1    2.10    1.60
   5   4   1    1.90    1.40
   5   4   1    1.60    0.90
   5   4   1    3.00    1.30
   5   4   1    3.90    1.60
   5   4   1    1.90    1.40
   5   4   1    1.50    1.40
   5   4   1    4.40    1.40
   5   4   1    4.30    1.30
   5   4   1    5.90    3.00
  -6  -4  -1   58.39    3.00
  -6  -4  -1   56.99    3.50
  -6  -4  -1   61.39    3.30
  -6  -4  -1   58.69    3.50
  -6  -4  -1   60.89    3.30
  -6  -4  -1   57.59    3.30
  -6  -4  -1   57.19    3.70
  -6  -4  -1   60.69    3.80
   6   4   1   61.39    3.70
   6   4   1   50.99    3.40
   6   4   1   54.09    3.10
   6   4   1   63.39    3.70
   6   4   1   66.39    3.80
   6   4   1   59.49    3.10
   6   4   1   56.49    3.30
   6   4   1   61.99    3.60
   6   4   1   53.99    3.30
  -7  -4  -1   37.40    3.40
  -7  -4  -1   42.60    4.60
  -7  -4  -1   41.20    2.80
  -7  -4  -1   38.40    3.20
  -7  -4  -1   46.70    3.80
  -7  -4  -1   45.00    3.20
  -7  -4  -1   41.90    3.80
  -7  -4  -1   38.70    4.00
   7   4   1   37.10    3.70
   7   4   1   42.60    3.70
   7   4   1   36.20    3.00
   7   4   1   42.30    3.50
   7   4   1   40.70    3.00
   7   4   1   39.80    3.70
   7   4   1   29.50    3.50
   7   4   1   36.50    3.20
  -8  -4  -1   23.00    2.20
  -8  -4  -1   23.40    3.10
  -8  -4  -1   17.70    2.50
  -8  -4  -1   23.30    2.60
  -8  -4  -1   22.60    2.90
  -8  -4  -1   18.10    2.60
  -8  -4  -1   25.70    2.80
   8   4   1   18.30    2.70
   8   4   1   26.40    2.70
   8   4   1   21.60    2.60
   8   4   1   18.90    2.90
   8   4   1   26.70    2.60
   8   4   1   21.40    3.00
   8   4   1   20.10    2.60
  -9  -4  -1   18.80    2.70
  -9  -4  -1   18.10    3.50
  -9  -4  -1   16.80    3.10
  -9  -4  -1   18.60    2.90
  -9  -4  -1   17.40    3.10
   9   4   1   14.80    2.80
   9   4   1   18.00    2.70
   9   4   1   15.80    2.90
   9   4   1   17.70    3.30
   9   4   1   17.20    2.80
   9   4   1   15.90    2.90
 -10  -4  -1    2.40    3.00
 -10  -4  -1   -0.90    2.60
 -10  -4  -1   -0.90    2.60
 -10  -4  -1    0.90    2.70
  10   4   1   -2.00    2.90
  10   4   1   -3.00    3.00
  10   4   1   -1.40    3.00
  10   4   1    3.30    2.80
  10   4   1   -1.20    3.40
 -11  -4  -1    2.20    3.00
 -11  -4  -1    3.50    2.80
 -11  -4  -1    0.50    3.30
 -11  -4  -1    0.60    3.50
  11   4   1    4.90    3.80
  11   4   1    1.20    3.10
  11   4   1   -2.00    3.20
  11   4   1    2.30    3.30
 -12  -4  -1    2.60    3.70
 -12  -4  -1   -3.10    3.40
 -12  -4  -1    0.70    3.50
 -12  -4  -1   -1.80    3.40
  12   4   1   -3.60    3.80
  12   4   1    3.70    3.60
  12   4   1    0.80    3.70
  12   4   1   -0.70    4.10
 -13  -4  -1    2.00    3.90
 -13  -4  -1    3.30    4.60
 -13  -4  -1    6.30    3.00
  13   4   1    1.00    3.60
  13   4   1    2.90    4.60
  13   4   1    2.30    3.90
  10  -5  -1    4.50    3.30
  10  -5  -1    8.00    3.30
  10  -5  -1    6.70    2.40
 -10   5   1    7.30    4.30
 -10   5   1    6.10    4.80
   9  -5  -1    2.10    2.70
   9  -5  -1    1.00    2.20
   9  -5  -1   -0.90    2.60
   9  -5  -1    4.00    2.60
   9  -5  -1   -2.20    1.90
  -9   5   1   -0.20    4.20
  -9   5   1    1.10    1.60
  -9   5   1   -2.60    4.30
   8  -5  -1    2.20    2.40
   8  -5  -1    2.10    2.30
   8  -5  -1    0.20    2.10
   8  -5  -1   -2.90    2.30
   8  -5  -1   -1.80    1.70
  -8   5   1    3.10    2.10
  -8   5   1   -0.50    3.80
  -8   5   1    2.70    1.50
  -8   5   1    1.80    4.00
   7  -5  -1   92.09    4.50
   7  -5  -1  101.19    4.90
   7  -5  -1   98.19    4.80
   7  -5  -1   89.19    4.20
   7  -5  -1  103.89    4.60
   7  -5  -1   90.89    4.40
  -7   5   1   96.69    3.70
  -7   5   1  111.69    7.30
  -7   5   1   98.49    4.60
  -7   5   1  102.29    6.70
  -7   5   1   84.99    3.70
   6  -5  -1    4.10    1.70
   6  -5  -1    2.60    1.80
   6  -5  -1    1.90    1.40
   6  -5  -1    2.50    1.80
   6  -5  -1    1.70    1.70
   6  -5  -1    0.00    1.70
   6  -5  -1    3.50    2.00
  -6   5   1   -0.50    3.10
  -6   5   1    0.60    3.80
  -6   5   1    3.50    1.20
   5  -5  -1   45.80    3.20
   5  -5  -1   47.20    2.90
   5  -5  -1   49.10    3.10
   5  -5  -1   45.90    2.70
   5  -5  -1   51.79    3.00
   5  -5  -1   46.20    2.80
   5  -5  -1   53.69    2.90
  -5   5   1   56.59    5.30
  -5   5   1   54.69    4.80
  -5   5   1   44.60    2.40
  -5   5   1   48.90    2.50
  -5   5   1   48.00    2.30
   4  -5  -1   33.50    2.70
   4  -5  -1   32.50    2.40
   4  -5  -1   35.40    2.30
   4  -5  -1   32.00    2.60
   4  -5  -1   32.70    2.20
   4  -5  -1   33.70    2.60
   4  -5  -1   32.80    2.30
  -4   5   1   35.00    2.60
  -4   5   1   30.60    1.90
  -4   5   1   33.20    3.60
  -4   5   1   32.00    1.90
  -4   5   1   37.40    3.80
   3  -5  -1  272.27    8.70
   3  -5  -1  272.97    8.40
   3  -5  -1  279.97    8.80
   3  -5  -1  269.87    8.80
   3  -5  -1  283.17    8.80
   3  -5  -1  261.17    9.50
   3  -5  -1  279.27    8.70
   3  -5  -1  268.77    9.20
   3  -5  -1  272.77    8.70
   3  -5  -1  269.67    8.30
  -3   5   1  259.37    8.60
  -3   5   1  266.77    8.60
  -3   5   1  276.97    8.90
  -3   5   1  275.17    8.60
  -3   5   1  292.47   10.10
   2  -5  -1    7.20    1.10
   2  -5  -1    6.70    1.20
   2  -5  -1    5.90    1.10
   2  -5  -1    5.70    1.80
   2  -5  -1    5.80    1.80
   2  -5  -1    7.80    0.80
   2  -5  -1    6.90    1.00
   2  -5  -1    7.70    1.00
  -2   5   1    8.00    1.00
  -2   5   1    7.30    2.40
  -2   5   1    5.20    0.70
  -2   5   1    6.70    1.00
  -2   5   1    8.60    1.40
  -2   5   1    7.30    1.00
   1  -5  -1   54.49    2.50
   1  -5  -1   57.69    3.10
   1  -5  -1   53.69    2.40
   1  -5  -1   56.19    2.50
   1  -5  -1   53.19    2.30
   1  -5  -1   55.39    2.90
   1  -5  -1   47.60    2.20
   1  -5  -1   56.69    2.20
   1  -5  -1   59.09    2.40
  -1   5   1   53.29    3.80
  -1   5   1   57.59    2.30
  -1   5   1   60.49    2.80
  -1   5   1   57.29    2.30
  -1   5   1   60.79    2.40
  -1   5   1   55.39    2.70
   0  -5  -1    6.20    1.20
   0  -5  -1    6.40    1.00
   0  -5  -1    4.90    0.90
   0  -5  -1    6.50    1.10
   0  -5  -1    5.90    0.90
   0  -5  -1    5.00    1.10
   0  -5  -1    4.20    0.90
   0  -5  -1    7.10    1.50
   0  -5  -1    5.80    1.00
   0   5   1    6.00    0.90
   0   5   1    5.30    1.00
   0   5   1    5.00    1.30
   0   5   1    4.30    0.90
   0   5   1    4.50    0.70
   0   5   1    4.00    0.90
   0   5   1    3.80    1.80
   0   5   1    6.20    0.70
  -1  -5  -1  923.01   29.00
  -1  -5  -1  960.60   29.00
  -1  -5  -1  957.50   29.00
  -1  -5  -1  949.80   28.80
  -1  -5  -1  978.30   29.10
  -1  -5  -1  949.90   29.00
  -1  -5  -1  958.30   28.90
  -1  -5  -1  959.40   29.20
  -1  -5  -1  950.80   29.00
   1   5   1  936.51   29.00
   1   5   1  960.40   29.20
   1   5   1  931.51   29.00
   1   5   1  975.00   28.90
   1   5   1  962.90   29.10
   1   5   1  986.70   29.00
   1   5   1  954.30   28.90
   1   5   1  987.20   29.60
  -2  -5  -1 1156.68   35.50
  -2  -5  -1 1183.18   35.50
  -2  -5  -1 1145.09   35.50
  -2  -5  -1 1128.79   35.40
  -2  -5  -1 1182.68   35.40
  -2  -5  -1 1184.88   35.60
  -2  -5  -1 1181.58   35.50
  -2  -5  -1 1181.38   35.50
   2   5   1 1218.18   35.50
   2   5   1 1156.08   35.90
   2   5   1 1195.88   35.40
   2   5   1 1177.08   35.60
   2   5   1 1192.58   35.50
   2   5   1 1175.98   35.60
   2   5   1 1141.49   35.50
   2   5   1 1122.69   35.50
   2   5   1 1213.88   35.50
  -3  -5  -1  633.04   19.20
  -3  -5  -1  630.14   19.30
  -3  -5  -1  619.74   19.00
  -3  -5  -1  623.04   19.20
  -3  -5  -1  597.54   19.40
  -3  -5  -1  614.94   19.20
  -3  -5  -1  605.64   19.20
  -3  -5  -1  621.84   19.10
   3   5   1  628.44   19.00
   3   5   1  619.14   19.10
   3   5   1  618.44   18.70
   3   5   1  625.24   19.10
   3   5   1  601.94   19.30
   3   5   1  622.24   19.20
   3   5   1  639.64   19.30
   3   5   1  629.04   19.20
   3   5   1  647.34   19.20
   3   5   1  631.14   19.20
  -4  -5  -1  578.04   18.50
  -4  -5  -1  613.04   18.40
  -4  -5  -1  593.34   18.50
  -4  -5  -1  576.74   18.30
  -4  -5  -1  604.44   18.50
  -4  -5  -1  606.94   18.50
  -4  -5  -1  610.34   18.50
  -4  -5  -1  582.74   18.50
   4   5   1  592.64   18.30
   4   5   1  593.54   18.30
   4   5   1  569.64   18.40
   4   5   1  615.14   18.60
   4   5   1  602.14   18.50
   4   5   1  609.94   18.50
   4   5   1  587.14   18.50
   4   5   1  597.04   18.50
   4   5   1  602.14   18.50
  -5  -5  -1  306.47    9.90
  -5  -5  -1  294.27    9.60
  -5  -5  -1  306.47   10.00
  -5  -5  -1  285.27   10.60
  -5  -5  -1  286.27    9.90
  -5  -5  -1  324.77   10.00
  -5  -5  -1  292.77    9.80
  -5  -5  -1  300.27    9.80
   5   5   1  293.37    9.80
   5   5   1  300.07   10.00
   5   5   1  287.17    9.80
   5   5   1  314.57   10.10
   5   5   1  300.57    9.80
   5   5   1  307.07    9.80
   5   5   1  296.37   10.10
   5   5   1  308.17    9.90
   5   5   1  291.57    9.60
   5   5   1  289.47    9.60
  -6  -5  -1  127.99    5.40
  -6  -5  -1  130.29    5.40
  -6  -5  -1  124.99    4.90
  -6  -5  -1  134.29    5.20
  -6  -5  -1  133.09    5.50
  -6  -5  -1  126.39    5.10
  -6  -5  -1  130.59    5.60
  -6  -5  -1  121.79    5.20
   6   5   1  123.49    5.00
   6   5   1  123.19    5.20
   6   5   1  120.09    5.10
   6   5   1  130.09    5.30
   6   5   1  129.19    5.20
   6   5   1  137.19    5.40
   6   5   1  130.79    5.00
   6   5   1  129.09    4.80
   6   5   1  131.39    5.60
   6   5   1  123.09    4.30
  -7  -5  -1   80.99    4.60
  -7  -5  -1   91.59    4.90
  -7  -5  -1   95.99    4.70
  -7  -5  -1   87.29    4.70
  -7  -5  -1   98.39    4.60
  -7  -5  -1  102.19    5.00
  -7  -5  -1   89.89    4.10
  -7  -5  -1   87.89    4.40
   7   5   1   96.79    4.60
   7   5   1   86.29    4.50
   7   5   1   83.99    4.20
   7   5   1  102.29    4.80
   7   5   1   84.89    4.40
   7   5   1   87.99    4.60
   7   5   1   96.49    4.30
   7   5   1   96.19    5.00
   7   5   1   93.99    5.00
  -8  -5  -1   15.50    3.00
  -8  -5  -1   20.40    2.30
  -8  -5  -1   18.60    2.90
  -8  -5  -1   16.70    2.50
  -8  -5  -1   15.70    2.60
  -8  -5  -1   16.30    2.50
  -8  -5  -1   12.70    3.90
   8   5   1   14.70    2.60
   8   5   1   13.00    2.80
   8   5   1   17.10    2.40
   8   5   1   14.90    2.90
   8   5   1   19.80    2.50
   8   5   1   15.70    2.70
  -9  -5  -1   78.69    5.20
  -9  -5  -1   85.99    5.60
  -9  -5  -1   89.59    5.80
  -9  -5  -1   86.99    5.70
  -9  -5  -1   89.89    5.00
   9   5   1   84.39    5.10
   9   5   1   89.09    5.60
   9   5   1   96.29    5.30
   9   5   1   79.69    5.20
   9   5   1   85.89    5.40
   9   5   1   90.69    5.70
 -10  -5  -1    0.20    3.40
 -10  -5  -1    2.20    3.10
 -10  -5  -1    5.80    2.80
 -10  -5  -1   -1.20    3.10
 -10  -5  -1   -0.40    3.10
  10   5   1    3.60    3.10
  10   5   1    2.40    3.10
  10   5   1    0.00    3.00
  10   5   1    2.30    2.80
  10   5   1    6.40    5.20
 -11  -5  -1    4.30    3.10
 -11  -5  -1    5.40    3.50
 -11  -5  -1    4.50    3.10
 -11  -5  -1    6.10    3.20
  11   5   1    3.20    3.60
  11   5   1   -1.90    3.40
  11   5   1    2.20    3.50
  11   5   1    8.70    3.80
  11   5   1    5.70    3.60
 -12  -5  -1   -0.10    3.90
 -12  -5  -1    0.40    3.10
 -12  -5  -1    3.00    3.80
 -12  -5  -1   -1.00    3.40
  12   5   1    3.40    3.80
  12   5   1   -4.80    4.00
  12   5   1    2.90    3.70
  12   5   1    1.50    3.70
 -13  -5  -1    0.10    4.30
 -13  -5  -1    4.10    4.30
 -13  -5  -1   -0.40    3.30
  13   5   1   -5.90    4.40
  13   5   1   -0.50    6.30
  13   5   1   -2.40    6.90
  13   5   1    4.50    4.00
   9  -6  -1    3.60    2.80
   9  -6  -1    1.10    2.70
   9  -6  -1    0.20    2.00
  -9   6   1    4.10    4.90
   8  -6  -1    1.70    2.00
   8  -6  -1    0.00    1.70
   8  -6  -1    5.50    2.60
   8  -6  -1   -0.10    2.40
   8  -6  -1    2.50    2.50
  -8   6   1    2.20    4.50
  -8   6   1    4.20    1.50
   7  -6  -1   22.20    2.20
   7  -6  -1   20.90    2.70
   7  -6  -1   18.70    2.00
   7  -6  -1   24.20    2.60
   7  -6  -1   20.70    2.60
   7  -6  -1   19.30    2.40
  -7   6   1   30.30    5.20
  -7   6   1   20.50    1.70
   6  -6  -1    3.10    1.80
   6  -6  -1    0.70    1.50
   6  -6  -1    0.60    2.00
   6  -6  -1    3.70    2.00
   6  -6  -1    5.00    2.10
   6  -6  -1    1.00    1.60
  -6   6   1    6.80    4.00
  -6   6   1    3.80    1.30
  -6   6   1    4.40    1.10
  -6   6   1    0.50    1.10
   5  -6  -1   24.10    2.10
   5  -6  -1   22.00    1.90
   5  -6  -1   23.00    2.10
   5  -6  -1   21.80    2.20
   5  -6  -1   24.50    2.00
   5  -6  -1   24.70    2.30
   5  -6  -1   25.20    2.00
  -5   6   1   21.50    1.90
  -5   6   1   25.10    2.00
  -5   6   1   21.60    1.90
  -5   6   1   29.50    4.40
   4  -6  -1  106.69    4.40
   4  -6  -1  110.99    4.20
   4  -6  -1   94.79    5.70
   4  -6  -1  104.29    4.20
   4  -6  -1  101.59    4.10
   4  -6  -1  102.09    4.00
   4  -6  -1  106.79    4.40
  -4   6   1  106.09    3.80
  -4   6   1   97.29    3.70
  -4   6   1   94.29    3.80
  -4   6   1  111.39    6.60
  -4   6   1  106.69    4.40
   3  -6  -1  173.88    5.90
   3  -6  -1  172.38    5.90
   3  -6  -1  168.08    5.60
   3  -6  -1  170.28    5.80
   3  -6  -1  167.98    5.20
   3  -6  -1  165.38    5.20
   3  -6  -1  164.08    7.30
   3  -6  -1  168.48    5.80
  -3   6   1  159.88    5.60
  -3   6   1  173.08    5.60
  -3   6   1  168.38    6.00
  -3   6   1  160.98    5.60
  -3   6   1  172.48    7.80
   2  -6  -1  163.48    6.40
   2  -6  -1  159.98    5.60
   2  -6  -1  159.88    5.10
   2  -6  -1  155.48    5.30
   2  -6  -1  165.48    5.60
   2  -6  -1  156.58    6.20
   2  -6  -1  160.28    5.40
   2  -6  -1  160.58    5.50
  -2   6   1  156.68    5.70
  -2   6   1  167.68    7.30
  -2   6   1  155.38    5.40
  -2   6   1  160.38    5.40
  -2   6   1  154.78    5.40
  -2   6   1  168.08    5.80
   1  -6  -1   94.79    3.40
   1  -6  -1   95.79    3.60
   1  -6  -1   86.69    4.20
   1  -6  -1   94.09    3.30
   1  -6  -1   94.79    3.60
   1  -6  -1   95.99    3.60
   1  -6  -1   95.59    3.70
   1  -6  -1   96.29    3.70
   1  -6  -1   90.59    4.00
   1  -6  -1   95.39    4.30
  -1   6   1   89.39    3.50
  -1   6   1   93.19    5.20
  -1   6   1   94.89    3.80
  -1   6   1   98.59    3.00
  -1   6   1   95.09    3.60
  -1   6   1   96.59    3.50
  -1   6   1   88.09    3.00
  -1   6   1   91.69    3.50
   0  -6  -1    4.50    1.30
   0  -6  -1    1.60    1.60
   0  -6  -1    2.80    1.20
   0  -6  -1    2.40    1.10
   0  -6  -1    4.10    1.00
   0  -6  -1    3.50    1.20
   0  -6  -1    4.60    1.10
   0  -6  -1    3.10    1.30
   0  -6  -1    3.10    1.00
   0   6   1    3.30    1.00
   0   6   1    5.30    0.90
   0   6   1    4.30    2.20
   0   6   1    2.80    1.10
   0   6   1    4.20    0.90
   0   6   1    4.50    1.10
   0   6   1    4.60    1.50
   0   6   1    3.60    1.20
  -1  -6  -1    5.50    1.30
  -1  -6  -1    4.60    1.10
  -1  -6  -1    5.40    1.20
  -1  -6  -1    5.60    1.70
  -1  -6  -1    5.70    1.40
  -1  -6  -1    5.30    1.20
  -1  -6  -1    6.10    1.30
  -1  -6  -1    6.30    0.90
  -1  -6  -1    5.30    1.10
   1   6   1    5.90    1.10
   1   6   1    6.30    1.60
   1   6   1    5.00    1.10
   1   6   1    5.90    2.10
   1   6   1    4.80    1.20
   1   6   1    7.10    1.30
   1   6   1    2.50    0.80
   1   6   1    5.50    1.00
  -2  -6  -1   47.50    2.70
  -2  -6  -1   46.90    2.60
  -2  -6  -1   45.00    2.80
  -2  -6  -1   44.30    2.50
  -2  -6  -1   47.60    3.00
  -2  -6  -1   48.40    2.50
  -2  -6  -1   45.70    2.70
  -2  -6  -1   44.20    2.30
   2   6   1   49.90    2.70
   2   6   1   47.30    2.30
   2   6   1   43.00    2.50
   2   6   1   44.00    2.70
   2   6   1   49.10    2.80
   2   6   1   48.00    2.30
   2   6   1   45.10    3.40
   2   6   1   45.20    2.50
   2   6   1   42.80    2.70
  -3  -6  -1   -2.50    1.30
  -3  -6  -1    0.70    1.40
  -3  -6  -1    1.20    1.30
  -3  -6  -1    2.00    1.40
  -3  -6  -1    1.70    1.60
  -3  -6  -1    1.10    1.30
  -3  -6  -1    1.20    1.40
  -3  -6  -1    0.60    1.50
   3   6   1    0.80    1.20
   3   6   1    0.60    1.70
   3   6   1    1.30    1.40
   3   6   1    0.80    1.20
   3   6   1   -2.00    1.60
   3   6   1    0.70    1.40
   3   6   1    4.80    1.50
   3   6   1    2.10    1.30
   3   6   1    0.30    1.30
  -4  -6  -1  627.24   19.20
  -4  -6  -1  547.75   17.60
  -4  -6  -1  550.44   17.30
  -4  -6  -1  555.44   17.60
  -4  -6  -1  560.34   17.60
  -4  -6  -1  540.65   17.50
   4   6   1  545.05   17.40
   4   6   1  556.24   17.50
   4   6   1  559.84   17.60
   4   6   1  535.95   16.90
   4   6   1  584.64   17.60
   4   6   1  543.05   17.50
   4   6   1  552.14   17.30
   4   6   1  558.64   17.60
   4   6   1  586.74   17.60
  -5  -6  -1    8.50    1.90
  -5  -6  -1    4.60    1.70
  -5  -6  -1    5.40    1.90
  -5  -6  -1    7.50    2.00
  -5  -6  -1    6.80    1.50
  -5  -6  -1    6.10    1.70
  -5  -6  -1    6.80    2.00
  -5  -6  -1   12.30    2.30
   5   6   1    7.40    1.90
   5   6   1    6.40    1.70
   5   6   1    3.80    1.90
   5   6   1    5.80    1.30
   5   6   1    7.70    2.00
   5   6   1    7.50    2.40
   5   6   1    7.50    1.60
   5   6   1    9.70    1.90
   5   6   1    5.90    2.20
   5   6   1    4.60    1.70
  -6  -6  -1   20.30    2.10
  -6  -6  -1   15.30    2.20
  -6  -6  -1   18.80    2.30
  -6  -6  -1   18.90    2.30
  -6  -6  -1   23.40    2.60
  -6  -6  -1   18.20    2.70
  -6  -6  -1   15.20    2.30
   6   6   1   20.30    2.30
   6   6   1   19.60    2.50
   6   6   1   18.90    2.40
   6   6   1   16.50    2.10
   6   6   1   20.80    2.60
   6   6   1   23.50    2.20
   6   6   1   18.40    2.40
   6   6   1   18.00    2.30
   6   6   1   16.40    2.10
  -7  -6  -1   27.80    2.40
  -7  -6  -1   24.00    2.90
  -7  -6  -1   30.90    3.90
  -7  -6  -1   26.50    2.70
  -7  -6  -1   25.70    2.60
  -7  -6  -1   30.80    2.90
  -7  -6  -1   25.70    2.60
   7   6   1   36.30    3.00
   7   6   1   33.20    3.10
   7   6   1   26.50    1.90
   7   6   1   25.70    3.00
   7   6   1   28.30    2.80
   7   6   1   30.40    3.00
   7   6   1   34.50    2.80
   7   6   1   32.30    3.30
   7   6   1   31.60    3.50
  -8  -6  -1   12.20    2.50
  -8  -6  -1   14.30    3.00
  -8  -6  -1   10.90    2.70
  -8  -6  -1   14.90    2.70
   8   6   1   10.70    2.30
   8   6   1   12.50    2.80
   8   6   1   12.50    2.70
   8   6   1   13.30    3.20
   8   6   1   11.30    3.00
   8   6   1   12.20    2.90
   8   6   1   12.20    2.80
  -9  -6  -1   -0.80    3.20
  -9  -6  -1    1.30    2.90
  -9  -6  -1    0.80    3.10
  -9  -6  -1    2.80    2.60
  -9  -6  -1   -2.60    2.60
   9   6   1    2.80    3.00
   9   6   1    6.40    2.90
   9   6   1    4.00    3.10
   9   6   1    2.30    2.90
   9   6   1    2.20    3.30
 -10  -6  -1   -0.30    3.00
 -10  -6  -1    1.80    4.80
 -10  -6  -1    1.50    3.00
 -10  -6  -1   -5.20    3.30
 -10  -6  -1    1.00    2.90
  10   6   1    2.00    3.10
  10   6   1    4.00    2.90
  10   6   1    3.80    3.20
  10   6   1    6.00    3.40
 -11  -6  -1    2.10    3.30
 -11  -6  -1    1.00    3.40
 -11  -6  -1    2.50    3.60
 -11  -6  -1    4.40    3.40
 -11  -6  -1    4.00    3.30
  11   6   1    3.40    3.30
  11   6   1    5.30    4.00
  11   6   1    3.30    3.50
  11   6   1    4.20    3.60
 -12  -6  -1   -0.90    4.00
 -12  -6  -1    2.90    3.40
 -12  -6  -1   -0.20    3.80
 -12  -6  -1   -6.30    6.60
  12   6   1    0.50    3.80
  12   6   1    2.70    3.80
  12   6   1   -2.10    3.90
  12   6   1    5.90    4.00
 -13  -6  -1   16.10    3.60
 -13  -6  -1   12.60    4.00
 -13  -6  -1   18.00    4.60
  13   6   1   16.00    4.50
  13   6   1   18.60    4.60
  13   6   1   11.30    4.60
  13   6   1   13.00    7.20
   9  -7  -1   22.60    5.10
   9  -7  -1   15.10    3.00
   9  -7  -1   26.30    4.10
   9  -7  -1   22.30    2.40
  -9   7   1   17.70    6.00
   8  -7  -1    6.90    2.40
   8  -7  -1    4.10    4.40
   8  -7  -1   16.20    2.80
   8  -7  -1   10.40    3.50
   8  -7  -1   10.60    2.80
  -8   7   1   10.50    5.50
   7  -7  -1   72.19    4.60
   7  -7  -1   56.59    4.50
   7  -7  -1   61.49    3.80
   7  -7  -1   54.79    3.70
   7  -7  -1   72.39    4.40
  -7   7   1   66.39    3.00
  -7   7   1   81.99    8.60
   6  -7  -1   31.30    3.00
   6  -7  -1   24.60    2.10
   6  -7  -1   30.10    2.60
   6  -7  -1   25.30    2.60
   6  -7  -1   27.40    2.40
  -6   7   1   31.40    5.20
  -6   7   1   24.60    2.20
  -6   7   1   19.30    2.00
   5  -7  -1   77.69    5.40
   5  -7  -1   73.59    4.10
   5  -7  -1   82.99    3.80
   5  -7  -1   69.09    3.70
   5  -7  -1   75.19    4.10
   5  -7  -1   69.09    3.60
  -5   7   1   89.09    7.20
  -5   7   1   63.69    3.20
  -5   7   1   74.39    3.20
  -5   7   1   72.99    2.90
   4  -7  -1  148.89    5.60
   4  -7  -1  139.09    5.40
   4  -7  -1  139.39    5.20
   4  -7  -1  141.49    5.30
   4  -7  -1  143.89    5.60
   4  -7  -1  146.99    5.40
  -4   7   1  127.59    5.00
  -4   7   1  143.69    4.90
  -4   7   1  163.38    8.20
  -4   7   1  142.69    5.50
   3  -7  -1  303.07   10.00
   3  -7  -1  303.97    9.90
   3  -7  -1  319.87   11.00
   3  -7  -1  315.17   10.10
   3  -7  -1  314.97   10.10
   3  -7  -1  304.87    9.90
   3  -7  -1  311.07   10.20
  -3   7   1  300.67    9.80
  -3   7   1  294.57    9.80
  -3   7   1  304.47   10.10
  -3   7   1  333.37   12.20
   2  -7  -1   96.89    4.10
   2  -7  -1   97.09    4.00
   2  -7  -1   95.09    4.70
   2  -7  -1   99.79    4.00
   2  -7  -1  106.49    4.20
   2  -7  -1   98.69    3.80
   2  -7  -1   96.99    3.50
   2  -7  -1  100.89    5.20
  -2   7   1   99.89    3.90
  -2   7   1   99.19    3.90
  -2   7   1   95.39    3.80
  -2   7   1  103.59    3.90
  -2   7   1  103.79    4.20
  -2   7   1  100.39    6.40
   1  -7  -1  361.66   11.20
   1  -7  -1  330.57   11.40
   1  -7  -1  348.27   11.20
   1  -7  -1  366.96   11.80
   1  -7  -1  342.97   11.00
   1  -7  -1  359.86   11.10
   1  -7  -1  337.17   10.90
   1  -7  -1  358.16   11.10
   1  -7  -1  355.96   11.10
  -1   7   1  359.16   12.70
  -1   7   1  347.97   11.30
  -1   7   1  356.76   11.00
  -1   7   1  328.47   10.60
  -1   7   1  338.17   11.10
  -1   7   1  330.67   11.00
  -1   7   1  360.96   10.60
  -1   7   1  358.46   11.10
   0  -7  -1  211.48    7.10
   0  -7  -1  201.28    6.80
   0  -7  -1  208.38    7.00
   0  -7  -1  209.28    6.90
   0  -7  -1  211.18    7.00
   0  -7  -1  215.88    7.10
   0  -7  -1  206.88    7.10
   0  -7  -1  213.98    7.10
   0  -7  -1  207.68    7.60
   0   7   1  213.08    6.70
   0   7   1  205.08    7.00
   0   7   1  216.88    7.00
   0   7   1  212.58    7.30
   0   7   1  200.98    6.70
   0   7   1  215.38    7.00
   0   7   1  201.48    6.90
   0   7   1  217.38    8.50
  -1  -7  -1  496.75   15.40
  -1  -7  -1  487.55   15.20
  -1  -7  -1  507.25   15.50
  -1  -7  -1  493.85   15.50
  -1  -7  -1  510.15   15.80
  -1  -7  -1  475.15   15.30
  -1  -7  -1  512.65   15.50
  -1  -7  -1  477.75   15.40
  -1  -7  -1  502.55   15.60
   1   7   1  486.25   15.70
   1   7   1  500.95   16.40
   1   7   1  487.15   15.40
   1   7   1  503.75   15.20
   1   7   1  485.45   15.40
   1   7   1  501.25   15.50
  -2  -7  -1    7.10    1.90
  -2  -7  -1    7.40    1.40
  -2  -7  -1    6.30    1.50
  -2  -7  -1    6.00    1.70
  -2  -7  -1    5.90    1.60
  -2  -7  -1    5.20    1.50
  -2  -7  -1    8.30    1.50
  -2  -7  -1    3.80    1.80
   2   7   1    8.80    1.30
   2   7   1    7.80    1.60
   2   7   1    4.00    1.70
   2   7   1    6.60    2.30
   2   7   1    9.20    1.40
   2   7   1    6.70    1.70
   2   7   1    5.80    1.50
   2   7   1    6.70    1.50
   2   7   1    8.90    1.50
  -3  -7  -1    8.20    1.90
  -3  -7  -1    5.70    1.90
  -3  -7  -1    6.70    1.70
  -3  -7  -1    8.50    1.90
  -3  -7  -1    5.60    1.60
  -3  -7  -1    5.70    1.40
  -3  -7  -1    8.80    2.20
  -3  -7  -1    7.90    1.60
   3   7   1    5.10    1.70
   3   7   1    6.90    1.50
   3   7   1    5.10    1.50
   3   7   1    4.70    1.70
   3   7   1    6.90    1.40
   3   7   1    4.20    1.50
   3   7   1    6.40    1.80
   3   7   1    6.80    2.30
  -4  -7  -1   13.90    1.80
  -4  -7  -1   15.10    3.40
  -4  -7  -1   14.20    2.20
  -4  -7  -1   18.40    2.50
  -4  -7  -1   13.70    1.80
  -4  -7  -1   13.60    1.90
  -4  -7  -1   13.10    2.00
  -4  -7  -1   14.60    1.90
   4   7   1   13.20    2.30
   4   7   1   15.90    2.00
   4   7   1   13.50    2.40
   4   7   1   17.50    2.30
   4   7   1   15.10    1.80
   4   7   1   14.50    1.80
   4   7   1   12.60    2.00
   4   7   1   13.40    1.90
   4   7   1   15.50    2.20
  -5  -7  -1  294.67    9.90
  -5  -7  -1  302.67   10.10
  -5  -7  -1  287.27    9.90
  -5  -7  -1  307.17    9.80
  -5  -7  -1  278.87    9.60
  -5  -7  -1  300.67   10.10
  -5  -7  -1  283.17   10.00
  -5  -7  -1  309.07   10.20
   5   7   1  281.87    9.10
   5   7   1  242.08   10.40
   5   7   1  299.17    9.80
   5   7   1  310.97   10.30
   5   7   1  292.87    9.90
   5   7   1  292.07   10.00
   5   7   1  307.47   10.20
   5   7   1  308.07   10.10
   5   7   1  289.37    9.90
  -6  -7  -1  157.88    6.00
  -6  -7  -1  145.59    6.10
  -6  -7  -1  148.59    6.40
  -6  -7  -1  140.79    5.60
  -6  -7  -1  152.28    6.50
  -6  -7  -1  144.89    6.20
  -6  -7  -1  141.59    6.30
  -6  -7  -1  145.99    6.00
   6   7   1  141.39    5.90
   6   7   1  153.18    6.40
   6   7   1  145.19    5.60
   6   7   1  137.49    5.90
   6   7   1  141.89    5.90
   6   7   1  157.88    6.50
   6   7   1  144.59    6.40
   6   7   1  151.78    5.90
   6   7   1  132.79    5.20
   6   7   1  137.39    5.60
  -7  -7  -1   11.00    2.80
  -7  -7  -1   13.30    2.60
  -7  -7  -1   11.20    2.70
  -7  -7  -1   11.60    2.70
   7   7   1   13.80    2.40
   7   7   1   11.00    2.50
   7   7   1    9.20    2.70
   7   7   1   12.20    1.90
   7   7   1   13.10    2.10
   7   7   1   13.40    2.60
   7   7   1   12.40    2.70
  -8  -7  -1   15.20    3.40
  -8  -7  -1   15.40    3.30
  -8  -7  -1    7.60    2.50
  -8  -7  -1    9.90    2.80
   8   7   1   12.30    2.80
   8   7   1   17.30    3.40
   8   7   1    6.20    2.80
   8   7   1   12.70    2.50
   8   7   1   10.40    3.00
   8   7   1   12.50    3.10
  -9  -7  -1   14.10    3.40
  -9  -7  -1   10.20    3.30
  -9  -7  -1   19.20    3.20
  -9  -7  -1   15.70    3.70
  -9  -7  -1   17.90    3.20
   9   7   1   20.20    3.50
   9   7   1   18.00    4.00
   9   7   1   17.10    3.70
   9   7   1   16.90    3.90
   9   7   1   17.40    3.40
 -10  -7  -1   -0.20    3.00
 -10  -7  -1    0.00    3.40
 -10  -7  -1   -0.80    3.20
 -10  -7  -1    0.20    3.20
 -10  -7  -1    4.30    3.30
  10   7   1    0.40    3.40
  10   7   1   -0.20    3.40
  10   7   1   -1.80    3.20
  10   7   1    0.90    3.40
  10   7   1   -0.60    3.60
 -11  -7  -1    9.10    3.80
 -11  -7  -1   17.70    4.40
 -11  -7  -1   15.10    3.60
 -11  -7  -1    8.50    4.00
  11   7   1    6.90    3.90
  11   7   1   10.40    4.00
  11   7   1   10.50    4.20
  11   7   1    9.00    4.40
  11   7   1    7.00    3.90
 -12  -7  -1   14.50    4.00
 -12  -7  -1    7.80    3.70
 -12  -7  -1   15.30    4.40
 -12  -7  -1    7.10    4.20
  12   7   1   12.20    4.30
  12   7   1   12.20    4.60
  12   7   1   11.30    3.80
  12   7   1   13.70    4.90
   8  -8  -1   14.20    2.90
   8  -8  -1   12.90    2.80
   8  -8  -1    8.50    2.00
   8  -8  -1   -0.30    2.60
  -8   8   1   15.70    6.40
   7  -8  -1    1.20    1.80
   7  -8  -1    3.60    2.60
   7  -8  -1    2.00    2.50
  -7   8   1   -2.10    5.60
   6  -8  -1    9.80    2.60
   6  -8  -1    9.00    4.30
   6  -8  -1    3.00    1.70
   6  -8  -1    9.40    2.50
   6  -8  -1   11.60    1.90
   6  -8  -1    7.80    2.60
  -6   8   1   10.60    1.40
  -6   8   1   20.30    5.90
   5  -8  -1   -0.30    1.60
   5  -8  -1   -2.70    2.10
   5  -8  -1    2.10    1.90
   5  -8  -1   -0.10    6.90
   5  -8  -1    1.40    2.20
   5  -8  -1   -0.40    1.60
  -5   8   1    2.50    4.50
  -5   8   1    0.90    1.30
  -5   8   1   -1.40    1.20
   4  -8  -1   -2.10    3.20
   4  -8  -1    2.00    1.60
   4  -8  -1    0.60    2.00
   4  -8  -1   -0.20    1.60
   4  -8  -1   -0.30    1.60
   4  -8  -1   -0.50    1.90
   4  -8  -1   -2.30    1.90
  -4   8   1   -0.20    1.20
  -4   8   1    1.00    4.10
  -4   8   1    0.20    1.20
  -4   8   1    0.80    1.90
   3  -8  -1   31.50    2.90
   3  -8  -1   29.70    2.90
   3  -8  -1   33.20    3.10
   3  -8  -1   35.40    3.10
   3  -8  -1   33.30    3.60
   3  -8  -1   33.30    2.70
   3  -8  -1   35.20    3.10
  -3   8   1   27.00    2.40
  -3   8   1   28.50    2.30
  -3   8   1   31.50    2.40
  -3   8   1   33.80    3.10
  -3   8   1   44.10    5.50
   2  -8  -1   41.10    4.50
   2  -8  -1   35.20    3.60
   2  -8  -1   40.60    3.30
   2  -8  -1   46.80    3.40
   2  -8  -1   41.60    3.10
   2  -8  -1   40.00    2.10
   2  -8  -1   40.40    3.00
   2  -8  -1   42.50    2.70
  -2   8   1   42.40    2.70
  -2   8   1   44.50    6.00
  -2   8   1   47.00    3.20
  -2   8   1   44.10    2.80
   1  -8  -1   24.30    2.70
   1  -8  -1   25.60    2.30
   1  -8  -1   21.70    2.90
   1  -8  -1   23.10    2.20
   1  -8  -1   21.20    2.90
   1  -8  -1   25.50    2.10
   1  -8  -1   25.60    2.70
   1  -8  -1   25.90    2.00
  -1   8   1   34.40    2.50
  -1   8   1   23.80    2.20
  -1   8   1   26.30    2.50
  -1   8   1   26.90    2.70
  -1   8   1   25.50    2.40
  -1   8   1   32.60    4.60
   0  -8  -1   18.20    1.90
   0  -8  -1   14.60    2.50
   0  -8  -1   14.40    2.00
   0  -8  -1   17.10    1.90
   0  -8  -1   17.10    1.70
   0  -8  -1   18.70    1.70
   0  -8  -1   17.60    2.10
   0  -8  -1   15.80    1.90
   0  -8  -1   20.70    2.00
   0   8   1   15.70    1.80
   0   8   1   16.10    4.10
   0   8   1   20.00    2.30
   0   8   1   16.40    1.60
   0   8   1   16.50    1.90
   0   8   1   16.10    1.70
   0   8   1   19.80    1.40
   0   8   1   19.20    1.70
  -1  -8  -1   31.40    3.10
  -1  -8  -1   28.70    2.90
  -1  -8  -1   24.00    2.70
  -1  -8  -1   35.70    3.50
  -1  -8  -1   26.50    2.40
  -1  -8  -1   28.60    3.00
  -1  -8  -1   28.70    2.30
   1   8   1   29.60    2.50
   1   8   1   28.90    2.10
   1   8   1   35.00    2.30
   1   8   1   32.70    2.90
   1   8   1   29.00    3.70
   1   8   1   26.00    2.40
  -2  -8  -1   29.60    2.60
  -2  -8  -1   30.50    2.60
  -2  -8  -1   28.50    2.80
  -2  -8  -1   27.20    2.40
  -2  -8  -1   30.70    2.50
  -2  -8  -1   27.90    2.30
  -2  -8  -1   27.80    2.70
  -2  -8  -1   26.80    2.80
   2   8   1   28.20    3.00
   2   8   1   34.90    4.40
   2   8   1   30.70    2.60
   2   8   1   36.20    2.90
   2   8   1   28.20    2.30
   2   8   1   34.80    2.50
   2   8   1   29.80    3.00
   2   8   1   29.40    3.00
   2   8   1   29.50    3.00
  -3  -8  -1  144.19    5.80
  -3  -8  -1  132.99    5.40
  -3  -8  -1  143.69    5.50
  -3  -8  -1  147.69    5.90
  -3  -8  -1  135.09    5.50
  -3  -8  -1  140.09    5.50
  -3  -8  -1  142.79    5.90
  -3  -8  -1  132.49    6.40
   3   8   1  131.49    6.60
   3   8   1  136.29    5.70
   3   8   1  140.09    5.40
   3   8   1  149.88    5.30
   3   8   1  140.69    5.50
   3   8   1  136.59    5.70
   3   8   1  138.79    5.20
   3   8   1  147.79    5.70
   3   8   1  136.59    5.90
  -4  -8  -1  226.88    8.20
  -4  -8  -1  238.18    8.60
  -4  -8  -1  230.78    8.20
  -4  -8  -1  238.58    8.50
  -4  -8  -1  239.28    8.70
  -4  -8  -1  223.38    7.90
  -4  -8  -1  236.28    8.40
   4   8   1  225.18    8.90
   4   8   1  233.08    8.20
   4   8   1  230.08    8.60
   4   8   1  243.88    8.00
   4   8   1  226.68    8.30
   4   8   1  242.28    8.70
   4   8   1  237.68    8.30
   4   8   1  227.68    7.90
   4   8   1  258.57   10.00
  -5  -8  -1  110.59    5.20
  -5  -8  -1  118.49    4.90
  -5  -8  -1  129.89    5.90
  -5  -8  -1  120.49    5.60
  -5  -8  -1  119.89    5.70
  -5  -8  -1  120.29    5.60
  -5  -8  -1  114.49    5.40
   5   8   1  121.89    5.70
   5   8   1  117.79    5.40
   5   8   1  115.79    5.20
   5   8   1  119.79    5.20
   5   8   1  114.59    5.20
   5   8   1  131.19    5.70
   5   8   1  118.99    4.90
   5   8   1  125.39    5.80
   5   8   1  111.29    5.70
  -6  -8  -1   74.39    5.20
  -6  -8  -1   77.09    4.60
  -6  -8  -1   79.49    5.00
  -6  -8  -1   78.09    5.10
  -6  -8  -1   73.19    4.50
  -6  -8  -1   73.39    4.80
   6   8   1   76.89    4.50
   6   8   1   78.69    4.80
   6   8   1   80.89    5.00
   6   8   1   72.79    4.30
   6   8   1   84.39    5.10
   6   8   1   72.09    4.50
  -7  -8  -1   86.39    4.70
  -7  -8  -1   85.79    5.70
  -7  -8  -1   89.39    5.50
  -7  -8  -1   84.09    5.40
  -7  -8  -1   87.09    5.70
   7   8   1   74.29    3.70
   7   8   1   81.89    5.60
   7   8   1   88.49    5.70
   7   8   1   81.29    4.40
   7   8   1   91.19    4.60
   7   8   1   87.29    4.80
   7   8   1   85.69    5.30
  -8  -8  -1   64.09    5.30
  -8  -8  -1   62.09    5.50
  -8  -8  -1   62.19    5.00
  -8  -8  -1   56.29    5.00
   8   8   1   60.19    4.60
   8   8   1   48.40    3.60
   8   8   1   67.39    5.90
   8   8   1   65.79    5.60
   8   8   1   60.89    4.90
   8   8   1   51.89    3.20
   8   8   1   60.09    5.40
  -9  -8  -1    3.40    3.00
  -9  -8  -1    3.60    3.50
  -9  -8  -1    3.50    3.80
  -9  -8  -1    3.40    3.20
   9   8   1   -0.90    3.10
   9   8   1    7.00    4.70
   9   8   1    0.20    3.60
   9   8   1    4.00    2.90
   9   8   1    6.20    3.50
 -10  -8  -1   -4.10    3.80
 -10  -8  -1   -0.50    3.40
 -10  -8  -1    3.50    3.40
 -10  -8  -1   -0.10    3.10
  10   8   1    1.90    3.70
  10   8   1    0.20    3.20
  10   8   1    2.70    3.70
  10   8   1    4.20    3.70
 -11  -8  -1    5.10    4.10
 -11  -8  -1    6.60    3.70
 -11  -8  -1    7.00    3.70
 -11  -8  -1    7.50    4.10
 -11  -8  -1    3.20    3.80
  11   8   1    9.00    4.50
  11   8   1    4.60    4.40
  11   8   1    7.10    3.90
  11   8   1    4.40    4.00
 -12  -8  -1   -1.20    3.70
 -12  -8  -1   -1.80    7.40
 -12  -8  -1   -6.10    4.40
 -12  -8  -1    0.30    3.80
 -12  -8  -1    7.40    4.80
  12   8   1    3.60    4.60
  12   8   1   -2.30    6.10
  12   8   1    7.80    6.90
  12   8   1   -1.00    4.80
   7  -9  -1   13.20    2.80
   7  -9  -1   13.40    2.10
   7  -9  -1   15.10    5.40
   7  -9  -1   17.70    3.10
   7  -9  -1    4.50    2.70
  -7   9   1   11.00   11.80
   6  -9  -1   23.90    2.50
   6  -9  -1   37.20    3.20
   6  -9  -1   33.00    3.10
   6  -9  -1   38.40    5.40
   6  -9  -1   31.70    3.30
  -6   9   1   37.30    6.50
   5  -9  -1   34.30    3.00
   5  -9  -1   26.00    4.50
   5  -9  -1   30.30    2.40
   5  -9  -1   34.80    4.80
   5  -9  -1   32.20    2.50
   5  -9  -1   36.30    3.10
  -5   9   1   36.10    6.10
  -5   9   1   31.80    2.50
   4  -9  -1   52.69    3.50
   4  -9  -1   54.09    3.50
   4  -9  -1   49.40    4.00
   4  -9  -1   45.30    3.40
   4  -9  -1   56.79    4.50
   4  -9  -1   52.89    4.80
   4  -9  -1   47.00    4.00
  -4   9   1   62.29    8.10
  -4   9   1   48.80    3.80
  -4   9   1   45.70    2.80
   3  -9  -1   74.29    3.70
   3  -9  -1   73.99    4.00
   3  -9  -1   85.29    6.20
   3  -9  -1   78.19    4.00
   3  -9  -1   73.89    4.20
   3  -9  -1   78.69    4.30
   3  -9  -1   80.09    4.20
  -3   9   1   76.49    4.10
  -3   9   1   67.09    4.90
  -3   9   1   60.99    4.00
  -3   9   1   75.79    3.50
  -3   9   1   94.49    8.10
   2  -9  -1   41.60    3.30
   2  -9  -1   50.19    5.20
   2  -9  -1   45.30    3.50
   2  -9  -1   39.90    2.20
   2  -9  -1   41.70    3.30
   2  -9  -1   43.00    3.60
  -2   9   1   44.70    3.50
  -2   9   1   44.00    3.00
  -2   9   1   40.80    2.70
  -2   9   1   50.99    7.00
  -2   9   1   41.40    3.90
   1  -9  -1   44.80    3.60
   1  -9  -1   44.10    3.80
   1  -9  -1   44.30    3.70
   1  -9  -1   38.20    2.50
   1  -9  -1   40.90    3.70
   1  -9  -1   44.10    3.20
   1  -9  -1   49.60    3.40
   1  -9  -1   41.90    3.30
   1  -9  -1   42.90    3.30
  -1   9   1   45.50    3.10
  -1   9   1   46.30    6.30
  -1   9   1   48.70    3.60
  -1   9   1   41.70    3.10
  -1   9   1   42.90    2.80
   0  -9  -1   24.70    3.30
   0  -9  -1   31.80    3.30
   0  -9  -1   26.10    2.60
   0  -9  -1   25.70    2.40
   0  -9  -1   33.50    2.40
   0  -9  -1   27.00    2.40
   0  -9  -1   27.50    2.40
   0  -9  -1   28.90    2.50
   0  -9  -1   29.70    3.20
   0   9   1   26.90    2.90
   0   9   1   36.10    3.40
   0   9   1   37.10    4.70
   0   9   1   30.00    2.10
   0   9   1   23.00    2.00
   0   9   1   26.70    2.60
   0   9   1   35.30    2.40
  -1  -9  -1  122.89    5.40
  -1  -9  -1  127.49    6.20
  -1  -9  -1  125.99    5.00
  -1  -9  -1  128.09    5.40
  -1  -9  -1  136.49    5.60
  -1  -9  -1  133.39    5.40
  -1  -9  -1  133.69    5.40
  -1  -9  -1  130.09    6.00
   1   9   1  132.29    7.40
   1   9   1  131.59    4.70
   1   9   1  120.59    4.70
   1   9   1  131.09    5.30
   1   9   1  123.69    5.10
  -2  -9  -1   -0.90    1.70
  -2  -9  -1    0.20    2.00
  -2  -9  -1    0.70    1.70
  -2  -9  -1    1.00    2.00
  -2  -9  -1    4.20    2.50
  -2  -9  -1    0.20    1.60
  -2  -9  -1   -2.50    1.90
  -2  -9  -1    0.70    2.00
   2   9   1    1.20    1.90
   2   9   1    2.50    2.00
   2   9   1    1.40    1.60
   2   9   1   -0.70    1.40
  -3  -9  -1   59.69    4.40
  -3  -9  -1   57.29    3.80
  -3  -9  -1   52.79    3.90
  -3  -9  -1   55.89    3.40
  -3  -9  -1   60.39    3.90
  -3  -9  -1   64.19    4.30
  -3  -9  -1   62.29    4.50
  -3  -9  -1   56.09    4.10
   3   9   1   61.59    4.10
   3   9   1   57.69    5.50
   3   9   1   60.29    4.20
   3   9   1   53.09    4.40
   3   9   1   55.99    3.20
   3   9   1   57.39    3.50
  -4  -9  -1    3.10    2.20
  -4  -9  -1    2.10    1.90
  -4  -9  -1    2.60    2.60
  -4  -9  -1   -1.40    2.60
  -4  -9  -1    3.40    2.30
  -4  -9  -1    1.80    2.00
  -4  -9  -1   -0.50    2.40
   4   9   1   -0.80    2.10
   4   9   1    1.90    3.00
   4   9   1   -0.50    1.80
   4   9   1    3.50    2.10
   4   9   1    0.50    2.20
   4   9   1   -2.00    2.60
  -5  -9  -1   46.00    4.60
  -5  -9  -1   44.80    4.10
  -5  -9  -1   42.60    4.40
  -5  -9  -1   43.60    4.20
  -5  -9  -1   47.80    3.90
  -5  -9  -1   48.60    4.00
   5   9   1   44.40    4.60
   5   9   1   48.10    4.60
   5   9   1   51.19    3.40
   5   9   1   45.10    4.70
   5   9   1   48.10    3.90
   5   9   1   51.69    4.10
  -6  -9  -1   11.40    2.90
  -6  -9  -1   13.90    3.10
  -6  -9  -1    9.30    2.90
  -6  -9  -1    4.90    2.80
  -6  -9  -1   10.00    2.80
   6   9   1    9.30    3.00
   6   9   1   15.60    3.20
   6   9   1    5.90    2.60
   6   9   1   10.40    2.90
   6   9   1    9.30    3.10
  -7  -9  -1   13.90    3.50
  -7  -9  -1   25.50    3.40
  -7  -9  -1   20.30    3.50
  -7  -9  -1   21.90    3.00
  -7  -9  -1   21.90    3.20
   7   9   1   20.00    3.70
   7   9   1   16.10    3.20
   7   9   1   19.50    3.10
   7   9   1   15.50    3.20
   7   9   1   20.40    3.00
  -8  -9  -1    5.60    3.20
  -8  -9  -1   10.10    3.40
  -8  -9  -1    7.60    3.30
   8   9   1    1.00    3.60
   8   9   1    7.20    1.90
   8   9   1    6.50    3.10
   8   9   1    5.50    4.60
   8   9   1    6.90    2.30
  -9  -9  -1    2.40    3.40
  -9  -9  -1   -1.50    3.40
  -9  -9  -1    5.40    4.00
  -9  -9  -1    1.20    3.70
   9   9   1   -0.30    3.70
   9   9   1    1.60    3.00
   9   9   1    2.20    3.50
   9   9   1    1.10    3.50
 -10  -9  -1    2.80    3.80
 -10  -9  -1   -2.60    3.80
 -10  -9  -1   -3.90    3.40
 -10  -9  -1   -0.70    3.70
  10   9   1   -1.30    6.30
  10   9   1    1.50    3.80
  10   9   1   -5.60    3.70
  10   9   1   -0.10    4.10
 -11  -9  -1   -0.50    3.80
 -11  -9  -1    1.30    4.40
 -11  -9  -1    1.90    4.40
 -11  -9  -1    2.10    3.80
 -11  -9  -1    0.60    4.40
  11   9   1   -2.60    4.10
  11   9   1   -6.00    4.50
  11   9   1    3.20    4.50
  11   9   1   -2.40    4.50
 -12  -9  -1    2.60    4.10
 -12  -9  -1    5.00    4.40
 -12  -9  -1    6.90    4.40
 -12  -9  -1    1.00    4.00
 -12  -9  -1    0.70    4.30
  12   9   1    1.70    4.90
  12   9   1    6.90    6.90
  12   9   1    0.80    4.50
  12   9   1   -0.10    4.50
   7 -10  -1    4.60    1.90
   7 -10  -1   -5.70    2.60
   7 -10  -1    1.20    5.30
   7 -10  -1   10.80    4.90
   7 -10  -1    5.80    4.30
  -7  10   1    1.00    7.30
   6 -10  -1    4.10    2.70
   6 -10  -1   -2.20    2.60
   6 -10  -1    6.00    4.80
   6 -10  -1    6.00    2.00
   6 -10  -1    7.20    3.00
  -6  10   1    6.30    6.30
   5 -10  -1   24.90    2.50
   5 -10  -1   24.00    3.00
   5 -10  -1   26.20    3.10
   5 -10  -1   30.10    3.30
   5 -10  -1   41.30    5.60
   5 -10  -1   32.20    2.80
  -5  10   1   32.30    6.90
  -5  10   1   24.70    2.50
   4 -10  -1   57.59    3.90
   4 -10  -1   66.79    4.00
   4 -10  -1   65.69    4.60
   4 -10  -1   70.19    4.70
   4 -10  -1   73.59    7.10
   4 -10  -1   65.99    4.50
  -4  10   1   65.79    4.20
  -4  10   1   78.79    9.40
  -4  10   1   58.69    3.40
  -4  10   1   51.29    3.90
   3 -10  -1   35.40    3.40
   3 -10  -1   38.30    3.70
   3 -10  -1   36.80    3.90
   3 -10  -1   33.50    3.50
   3 -10  -1   36.90    4.50
   3 -10  -1   38.20    4.20
  -3  10   1   36.90    3.60
  -3  10   1   42.30    6.10
  -3  10   1   29.60    2.80
   2 -10  -1   64.79    4.10
   2 -10  -1   65.79    4.20
   2 -10  -1   65.99    4.20
   2 -10  -1   52.89    2.70
   2 -10  -1   74.99    5.50
  -2  10   1   62.29    3.50
  -2  10   1   61.39    3.60
  -2  10   1   60.89    4.10
  -2  10   1   72.19    8.20
   1 -10  -1  116.09    5.10
   1 -10  -1  115.59    5.80
   1 -10  -1  118.19    4.90
   1 -10  -1  115.49    6.70
   1 -10  -1  122.79    5.60
   1 -10  -1  119.19    5.60
   1 -10  -1  110.69    4.40
   1 -10  -1  117.19    5.30
   1 -10  -1  118.69    5.30
  -1  10   1  115.29    4.90
  -1  10   1  128.89    8.80
  -1  10   1  120.29    5.00
  -1  10   1  122.39    5.40
   0 -10  -1  108.09    4.60
   0 -10  -1  105.69    5.10
   0 -10  -1  107.59    4.90
   0 -10  -1  105.29    5.10
   0 -10  -1  106.49    5.20
   0 -10  -1  102.59    4.50
   0 -10  -1  115.09    6.10
   0 -10  -1  103.79    4.40
   0 -10  -1  110.99    5.50
   0  10   1  107.39    3.90
   0  10   1  107.89    4.80
   0  10   1  108.59    8.00
   0  10   1  105.39    4.00
   0  10   1  113.29    5.20
   0  10   1  114.49    4.90
  -1 -10  -1   56.09    4.90
  -1 -10  -1   47.10    3.90
  -1 -10  -1   49.20    4.10
  -1 -10  -1   42.10    3.20
  -1 -10  -1   51.59    4.30
  -1 -10  -1   48.50    3.80
  -1 -10  -1   45.80    4.10
  -1 -10  -1   46.40    3.90
   1  10   1   52.29    6.60
   1  10   1   53.79    4.40
   1  10   1   46.40    2.90
   1  10   1   44.80    3.70
   1  10   1   46.60    2.80
  -2 -10  -1  155.38    6.60
  -2 -10  -1  159.08    6.50
  -2 -10  -1  167.38    6.80
  -2 -10  -1  159.38    6.50
  -2 -10  -1  174.08    7.90
  -2 -10  -1  166.58    7.30
  -2 -10  -1  155.48    6.40
   2  10   1  169.08    8.60
   2  10   1  168.78    6.60
   2  10   1  146.29    5.70
   2  10   1  152.28    6.50
   2  10   1  172.98    6.00
  -3 -10  -1  255.57    8.90
  -3 -10  -1  250.77    9.10
  -3 -10  -1  246.88    8.90
  -3 -10  -1  255.67    9.50
  -3 -10  -1  241.48    9.10
  -3 -10  -1  233.18    8.70
  -3 -10  -1  248.98    9.30
   3  10   1  226.58    9.30
   3  10   1  250.87    9.00
   3  10   1  240.78    8.50
   3  10   1  252.97   10.40
   3  10   1  251.67   11.50
   3  10   1  260.67    8.60
  -4 -10  -1  137.19    6.40
  -4 -10  -1  133.29    6.30
  -4 -10  -1  138.09    6.20
  -4 -10  -1  138.19    6.50
  -4 -10  -1  144.39    6.70
   4  10   1  131.29    7.40
   4  10   1  129.69    6.70
   4  10   1  142.69    6.40
   4  10   1  135.69    5.90
   4  10   1  133.49    5.40
   4  10   1  146.29    6.50
  -5 -10  -1   34.60    3.20
  -5 -10  -1   39.40    3.90
  -5 -10  -1   42.80    3.40
  -5 -10  -1   40.60    4.10
  -5 -10  -1   47.10    3.80
  -5 -10  -1   43.40    3.90
   5  10   1   47.20    3.80
   5  10   1   39.60    3.70
   5  10   1   37.50    3.80
   5  10   1   43.00    4.20
   5  10   1   36.50    4.80
  -6 -10  -1    9.50    3.10
  -6 -10  -1   12.90    2.90
  -6 -10  -1   12.10    3.30
  -6 -10  -1   13.40    3.30
  -6 -10  -1   14.90    3.50
   6  10   1   12.40    3.40
   6  10   1    9.90    2.80
   6  10   1   11.30    3.10
   6  10   1   14.20    3.70
   6  10   1    7.20    3.30
  -7 -10  -1   15.70    4.00
  -7 -10  -1   13.70    3.80
  -7 -10  -1   11.30    3.70
  -7 -10  -1   12.90    5.40
  -7 -10  -1   14.20    3.00
   7  10   1    6.70    3.60
   7  10   1   14.90    3.30
   7  10   1   14.40    3.70
   7  10   1   14.40    3.00
  -8 -10  -1   21.40    3.90
  -8 -10  -1   21.40    3.80
  -8 -10  -1   19.40    3.60
  -8 -10  -1   19.80    3.90
   8  10   1   18.10    3.20
   8  10   1   16.40    3.70
   8  10   1   17.10    5.20
   8  10   1   22.90    3.30
   8  10   1   24.00    4.30
  -9 -10  -1   17.90    4.10
  -9 -10  -1   15.70    3.80
  -9 -10  -1   11.60    3.80
  -9 -10  -1   22.10    4.50
   9  10   1   18.30    4.10
   9  10   1   17.80    2.10
   9  10   1   15.70    4.00
   9  10   1   18.30    2.50
   9  10   1   16.50    3.80
   9  10   1   15.70    4.10
 -10 -10  -1   23.20    4.70
 -10 -10  -1   10.60    4.10
 -10 -10  -1    9.80    4.70
 -10 -10  -1    8.60    3.70
  10  10   1    9.40    4.50
  10  10   1   17.90    4.60
  10  10   1    8.70    4.10
  10  10   1   11.00    7.60
 -11 -10  -1    6.40    3.90
 -11 -10  -1    0.20    3.80
 -11 -10  -1    2.90    4.50
 -11 -10  -1    3.10    4.10
 -11 -10  -1   -6.50    4.50
  11  10   1   -2.30    4.30
  11  10   1    2.20    4.60
  11  10   1   -2.90    4.30
  11  10   1   -1.10    4.30
   6 -11  -1   11.20    5.50
   6 -11  -1    9.00    2.90
   6 -11  -1   12.90    3.40
   6 -11  -1   16.80    3.40
   6 -11  -1   12.50    2.10
  -6  11   1   23.00    7.80
   5 -11  -1    7.40    2.90
   5 -11  -1    7.00    2.20
   5 -11  -1    2.70    4.00
   5 -11  -1    5.20    4.80
   5 -11  -1   11.10    3.10
  -5  11   1    9.50    6.90
   4 -11  -1   -1.10    2.00
   4 -11  -1   -0.70    2.70
   4 -11  -1   -0.40    4.50
   4 -11  -1   -0.70    2.60
   4 -11  -1   -3.30    2.70
   4 -11  -1   -1.40    2.00
  -4  11   1   -4.10    6.70
  -4  11   1   -1.20    1.60
   3 -11  -1    3.80    2.70
   3 -11  -1    7.30    2.90
   3 -11  -1    8.80    4.60
   3 -11  -1    6.50    2.10
   3 -11  -1    7.50    2.50
  -3  11   1    9.20    6.40
  -3  11   1    7.20    4.50
  -3  11   1    4.90    2.10
   2 -11  -1    4.00    2.30
   2 -11  -1    3.00    2.70
   2 -11  -1    2.30    4.00
   2 -11  -1    1.20    2.60
   2 -11  -1    3.70    1.20
   2 -11  -1    8.40    2.00
  -2  11   1    4.30    1.90
  -2  11   1    2.10    1.90
  -2  11   1    8.00    6.10
   1 -11  -1    3.60    3.60
   1 -11  -1    3.20    2.20
   1 -11  -1    1.10    3.60
   1 -11  -1    1.90    2.50
   1 -11  -1    1.10    2.20
   1 -11  -1    4.00    2.50
   1 -11  -1    1.00    1.50
   1 -11  -1    3.10    2.70
  -1  11   1   -1.30    2.00
  -1  11   1    1.40    2.70
  -1  11   1    2.20    5.00
  -1  11   1    1.50    2.00
   0 -11  -1    3.30    1.80
   0 -11  -1    2.50    2.00
   0 -11  -1    0.90    2.50
   0 -11  -1    4.80    3.10
   0 -11  -1   -1.90    2.30
   0 -11  -1    0.60    3.90
   0 -11  -1    1.00    2.30
   0 -11  -1   -2.10    1.70
   0  11   1    0.40    1.20
   0  11   1    0.70    2.00
   0  11   1    0.20    1.10
   0  11   1    2.30    2.50
   0  11   1   -1.10    2.10
   0  11   1    3.50    4.70
  -1 -11  -1    0.30    3.00
  -1 -11  -1   -0.10    2.40
  -1 -11  -1    4.10    3.30
  -1 -11  -1    0.40    2.50
  -1 -11  -1    3.70    2.20
  -1 -11  -1   -0.10    2.60
   1  11   1    0.00    1.50
   1  11   1   -1.00    2.30
   1  11   1   -1.10    2.60
   1  11   1    1.80    1.60
   1  11   1   -1.20    2.10
   1  11   1    2.40    4.90
  -2 -11  -1    0.50    2.60
  -2 -11  -1   -4.10    2.80
  -2 -11  -1   -5.80    2.60
  -2 -11  -1    1.80    2.30
  -2 -11  -1   -4.60    1.90
  -2 -11  -1    3.60    3.40
  -2 -11  -1   -0.30    2.50
   2  11   1   -0.70    1.60
   2  11   1   -0.20    1.90
   2  11   1    2.20    4.50
   2  11   1   -1.70    2.30
  -3 -11  -1   -1.70    2.30
  -3 -11  -1    1.40    2.70
  -3 -11  -1    3.90    2.80
  -3 -11  -1    1.50    2.80
  -3 -11  -1   -1.80    3.00
  -3 -11  -1   -1.30    3.20
   3  11   1    2.30    1.80
   3  11   1    2.00    2.10
   3  11   1   -0.90    2.40
   3  11   1   -0.20    4.10
   3  11   1   -2.40    2.40
  -4 -11  -1   23.30    3.90
  -4 -11  -1   17.40    2.80
  -4 -11  -1   18.10    3.20
  -4 -11  -1   13.80    2.90
  -4 -11  -1   13.60    3.20
  -4 -11  -1   15.80    3.50
   4  11   1   16.40    2.90
   4  11   1   13.10    4.20
   4  11   1   20.80    2.70
   4  11   1   13.50    3.10
   4  11   1   22.30    3.70
  -5 -11  -1   -1.60    3.40
  -5 -11  -1    3.50    3.90
  -5 -11  -1    5.60    3.10
  -5 -11  -1    3.00    2.70
   5  11   1   -4.20    3.10
   5  11   1    2.00    3.70
   5  11   1    1.60    2.60
   5  11   1    2.30    2.80
   5  11   1   -0.50    2.80
  -6 -11  -1    9.20    4.10
  -6 -11  -1   12.80    3.30
  -6 -11  -1    4.40    3.40
  -6 -11  -1    7.10    3.70
   6  11   1   12.00    3.90
   6  11   1   11.00    3.00
   6  11   1    5.10    3.50
   6  11   1    6.50    3.30
   6  11   1    4.10    5.20
  -7 -11  -1    4.30    3.40
  -7 -11  -1    5.00    3.30
  -7 -11  -1    1.70    3.50
  -7 -11  -1    1.30    3.90
  -7 -11  -1   -0.50    3.40
   7  11   1   -1.40    3.70
   7  11   1   -0.70    3.60
   7  11   1    3.90    2.90
   7  11   1   -2.30    3.50
   7  11   1    3.90    6.60
  -8 -11  -1    5.50    3.90
  -8 -11  -1    1.60    3.60
  -8 -11  -1    1.70    3.80
  -8 -11  -1    1.00    3.70
   8  11   1    1.80    4.10
   8  11   1    0.40    4.00
   8  11   1   -5.20    3.30
   8  11   1   -0.60    3.70
   8  11   1    3.50    3.20
  -9 -11  -1    1.40    4.10
  -9 -11  -1   -1.20    4.50
  -9 -11  -1   -3.70    3.80
  -9 -11  -1   -2.20    3.90
   9  11   1   -0.80    4.10
   9  11   1    0.70    2.70
   9  11   1    0.30    3.60
   9  11   1   -4.60    3.80
   9  11   1    3.00    3.90
 -10 -11  -1    2.90    4.00
 -10 -11  -1    9.40    4.50
 -10 -11  -1   -1.00    4.10
 -10 -11  -1   -0.40    5.00
  10  11   1    0.00    4.40
  10  11   1    1.00    3.90
  10  11   1   -0.10    4.30
  10  11   1    5.20    5.00
 -11 -11  -1    3.10    5.30
 -11 -11  -1   12.00    4.50
 -11 -11  -1    0.60    4.90
 -11 -11  -1   -0.20    4.70
  11  11   1   -4.00    5.10
  11  11   1   -1.90    4.50
  11  11   1    6.40    5.30
   4 -12  -1   21.00    3.80
   4 -12  -1   24.90    3.50
   4 -12  -1   24.80    2.80
   4 -12  -1   20.10    6.80
  -4  12   1   31.90    7.80
  -4  12   1   23.30    2.80
   3 -12  -1    4.90    3.10
   3 -12  -1   -1.00    5.00
   3 -12  -1   -2.40    3.00
   3 -12  -1    1.80    2.40
   3 -12  -1    2.90    2.70
  -3  12   1    3.40    2.50
  -3  12   1    2.50    6.50
   2 -12  -1   14.20    3.20
   2 -12  -1   12.10    3.10
   2 -12  -1   25.30    4.60
   2 -12  -1   15.40    2.50
   2 -12  -1   15.10    2.80
  -2  12   1   18.20    2.80
  -2  12   1   20.00    7.40
  -2  12   1   10.50    2.20
  -2  12   1   14.60    2.20
   1 -12  -1   18.20    3.00
   1 -12  -1   18.10    2.50
   1 -12  -1   20.90    4.80
   1 -12  -1   16.50    3.20
   1 -12  -1   16.60    1.90
   1 -12  -1   19.80    3.00
   1 -12  -1   23.70    3.20
   1 -12  -1   19.00    3.60
  -1  12   1   18.30    2.40
  -1  12   1   20.50    2.90
  -1  12   1   24.40    6.50
  -1  12   1   15.30    2.40
   0 -12  -1   98.59    5.80
   0 -12  -1  101.39    5.90
   0 -12  -1   90.79    4.50
   0 -12  -1  101.39    5.30
   0 -12  -1  103.99    5.70
   0 -12  -1  103.59    5.50
   0 -12  -1  108.89    7.20
   0  12   1  107.19    9.70
   0  12   1   88.89    5.00
   0  12   1   94.59    5.50
   0  12   1   95.29    5.20
  -1 -12  -1   31.60    3.70
  -1 -12  -1   36.50    3.60
  -1 -12  -1   31.00    3.50
  -1 -12  -1   35.70    4.70
  -1 -12  -1   41.10    4.20
  -1 -12  -1   33.30    2.70
  -1 -12  -1   35.00    3.30
   1  12   1   35.20    6.00
   1  12   1   33.60    2.80
   1  12   1   39.40    3.70
   1  12   1   27.00    3.00
   1  12   1   32.60    3.10
   1  12   1   34.70    2.60
  -2 -12  -1   41.30    3.90
  -2 -12  -1   51.59    4.70
  -2 -12  -1   61.69    6.10
  -2 -12  -1   49.90    5.00
  -2 -12  -1   50.29    4.80
  -2 -12  -1   54.19    4.80
   2  12   1   62.49    8.10
   2  12   1   48.70    3.60
   2  12   1   57.99    4.40
   2  12   1   48.20    3.20
   2  12   1   35.70    3.60
   2  12   1   45.10    4.80
  -3 -12  -1    4.30    2.60
  -3 -12  -1    3.40    3.10
  -3 -12  -1    2.70    3.10
  -3 -12  -1    0.70    3.30
  -3 -12  -1    4.40    3.80
  -3 -12  -1    2.20    3.40
   3  12   1    5.10    2.30
   3  12   1    1.10    2.70
   3  12   1    1.70    2.80
   3  12   1    0.50    5.20
   3  12   1    7.10    2.00
  -4 -12  -1    3.80    3.10
  -4 -12  -1    3.50    3.60
  -4 -12  -1    2.10    4.00
  -4 -12  -1   -3.20    3.40
  -4 -12  -1   -1.50    3.00
   4  12   1   -1.50    2.70
   4  12   1   -0.30    4.60
   4  12   1   -0.10    2.50
   4  12   1   -2.20    2.90
  -5 -12  -1   13.30    4.00
  -5 -12  -1   13.70    3.40
  -5 -12  -1   25.00    3.60
  -5 -12  -1   15.10    3.60
  -5 -12  -1   15.60    3.40
   5  12   1   12.20    3.00
   5  12   1   17.50    5.00
   5  12   1   17.20    3.60
   5  12   1   13.50    3.20
  -6 -12  -1   19.30    4.30
  -6 -12  -1   13.70    4.20
  -6 -12  -1   14.20    3.90
   6  12   1   12.50    3.90
   6  12   1   13.20    4.00
   6  12   1   12.10    4.40
   6  12   1   16.40    3.80
   6  12   1   15.10    4.60
  -7 -12  -1   13.90    4.50
  -7 -12  -1   18.10    4.00
  -7 -12  -1   19.30    4.40
  -7 -12  -1   12.80    3.80
   7  12   1   10.30    3.70
   7  12   1   18.10    4.50
   7  12   1   22.50    4.40
   7  12   1   16.90    3.60
  -8 -12  -1    9.80    4.60
  -8 -12  -1    9.30    4.20
  -8 -12  -1    6.50    3.90
  -8 -12  -1    8.10    4.50
   8  12   1    7.60    4.30
   8  12   1    3.00    3.90
   8  12   1   10.20    3.90
   8  12   1    5.30    3.50
   8  12   1    5.70    4.10
  -9 -12  -1   -1.30    4.70
  -9 -12  -1   -1.80    4.10
  -9 -12  -1    3.70    4.50
  -9 -12  -1    2.40    4.30
   9  12   1    1.40    4.10
   9  12   1   -0.60    4.00
   9  12   1    6.50    3.30
   9  12   1    8.10    4.50
   9  12   1    4.50    3.90
 -10 -12  -1    3.80    7.20
 -10 -12  -1    1.40    4.20
 -10 -12  -1    5.50    4.60
 -10 -12  -1    6.70    5.10
  10  12   1    4.30    5.50
  10  12   1   -0.10    4.40
  10  12   1    4.30    4.60
   3 -13  -1   -0.80    5.50
   3 -13  -1   -2.00    2.50
   3 -13  -1    2.10    3.60
   3 -13  -1    1.80    3.30
  -3  13   1    0.90    2.60
  -3  13   1   -1.90    7.70
   2 -13  -1    4.60    3.30
   2 -13  -1    2.00    3.30
   2 -13  -1   10.30    3.30
   2 -13  -1    6.10    4.70
   2 -13  -1    5.30    2.90
  -2  13   1    4.30    6.80
  -2  13   1    7.00    2.70
   1 -13  -1    2.40    3.20
   1 -13  -1   14.40    3.10
   1 -13  -1    5.70    4.60
   1 -13  -1    1.80    2.80
   1 -13  -1    1.50    3.30
  -1  13   1    6.00    7.10
  -1  13   1    6.30    2.80
  -1  13   1    2.10    2.30
   0 -13  -1   25.60    5.10
   0 -13  -1   22.30    3.00
   0 -13  -1   24.30    3.40
   0 -13  -1   19.60    3.60
   0 -13  -1   25.40    3.40
   0 -13  -1   24.70    3.60
   0  13   1   17.60    3.50
   0  13   1   17.80    3.20
   0  13   1   29.90    7.30
   0  13   1   17.70    2.80
  -1 -13  -1   55.29    4.50
  -1 -13  -1   34.20    3.60
  -1 -13  -1   44.90    3.90
  -1 -13  -1   42.90    5.20
  -1 -13  -1   32.20    4.00
   1  13   1   31.20    2.60
   1  13   1   44.60   10.90
   1  13   1   27.30    3.20
   1  13   1   36.70    3.80
   1  13   1   34.20    3.30
  -2 -13  -1   15.50    3.50
  -2 -13  -1   23.60    4.50
  -2 -13  -1   19.20    2.90
  -2 -13  -1   17.60    3.50
  -2 -13  -1   19.50    3.70
  -2 -13  -1   24.00    3.50
   2  13   1   14.40    2.30
   2  13   1   17.70    2.10
   2  13   1   18.40    3.70
   2  13   1   14.50    5.70
   2  13   1   12.90    3.10
  -3 -13  -1   34.90    4.90
  -3 -13  -1   21.90    3.70
  -3 -13  -1   22.30    6.30
  -3 -13  -1   22.00    3.80
  -3 -13  -1   20.20    3.40
   3  13   1   21.40    3.30
   3  13   1   21.20    3.40
   3  13   1   38.60    6.10
   3  13   1   33.60    2.80
   3  13   1   31.80    2.90
  -4 -13  -1   31.70    3.60
  -4 -13  -1   27.10    4.30
  -4 -13  -1   26.40    4.70
  -4 -13  -1   26.40    3.90
  -4 -13  -1   25.00    3.60
   4  13   1   20.20    3.60
   4  13   1   23.00    5.60
   4  13   1   22.70    3.00
   4  13   1   25.00    3.70
  -5 -13  -1   13.80    3.80
  -5 -13  -1   12.40    3.80
  -5 -13  -1    7.20    4.20
  -5 -13  -1    8.60    4.10
  -5 -13  -1    8.80    3.60
   5  13   1   14.30    4.90
   5  13   1    6.80    3.50
   5  13   1    8.90    4.90
   5  13   1    7.20    3.60
  -6 -13  -1   51.09    4.60
  -6 -13  -1   67.89    6.30
  -6 -13  -1   65.39    6.30
  -6 -13  -1   66.89    6.90
   6  13   1   64.19    5.30
   6  13   1   50.99    7.80
   6  13   1   53.99    5.40
   6  13   1   70.19    7.70
   6  13   1   57.69    5.10
  -7 -13  -1   27.40    5.10
  -7 -13  -1   17.90    4.40
  -7 -13  -1   10.70    4.80
  -7 -13  -1   15.50    4.30
   7  13   1   16.90    3.70
   7  13   1   12.70    4.30
   7  13   1   22.10    5.00
   7  13   1   22.80    4.20
   7  13   1   19.90    4.80
  -8 -13  -1   -2.20    4.70
  -8 -13  -1    2.20    4.50
  -8 -13  -1    3.70    4.40
  -8 -13  -1    2.40    4.30
   8  13   1   -0.30    3.90
   8  13   1   -0.60    4.80
   8  13   1   -2.50    4.50
   8  13   1    0.90    4.20
   8  13   1    0.80    3.80
  -9 -13  -1   -1.10    4.60
  -9 -13  -1    6.40    5.50
  -9 -13  -1    0.20    4.60
  -9 -13  -1    0.80    8.90
   9  13   1    5.30    3.90
   9  13   1   -1.70    4.30
   9  13   1   -1.30    8.30
   9  13   1   -0.90    4.00
   9  13   1   -2.60    4.20
   1 -14  -1   -5.80    3.50
   1 -14  -1    2.30    3.50
   1 -14  -1   -5.30    5.30
   1 -14  -1   -0.50    3.10
  -1  14   1    2.00    2.90
  -1  14   1    5.50    8.10
   0 -14  -1   25.50    7.10
   0 -14  -1   13.10    3.40
   0 -14  -1   15.30    5.90
   0 -14  -1   24.90    3.90
   0  14   1   15.20    3.30
   0  14   1   12.40    2.90
   0  14   1   18.70    8.00
  -1 -14  -1   -3.60    3.60
  -1 -14  -1   -0.30    3.20
  -1 -14  -1   -2.00    3.50
  -1 -14  -1    5.00    4.70
   1  14   1   -1.90    3.10
   1  14   1   -2.30    3.10
   1  14   1    0.10    6.30
  -2 -14  -1   -3.30    3.80
  -2 -14  -1   -2.10    3.30
  -2 -14  -1   -0.50    4.60
  -2 -14  -1   -0.20    3.50
   2  14   1   -0.70    3.00
   2  14   1   -1.30    3.40
   2  14   1    2.90    6.20
   2  14   1   -2.40    2.00
  -3 -14  -1   13.10    4.20
  -3 -14  -1    6.00    3.50
  -3 -14  -1   12.90    4.80
  -3 -14  -1    4.50    3.80
   3  14   1    6.30    3.30
   3  14   1    8.10    2.50
   3  14   1    7.20    4.10
   3  14   1   13.30    6.20
   3  14   1    5.40    3.40
  -4 -14  -1   14.10    3.90
  -4 -14  -1   11.50    4.50
  -4 -14  -1   21.90    5.30
  -4 -14  -1   11.70    3.90
   4  14   1   14.50    3.00
   4  14   1   11.10    3.40
   4  14   1    5.40    3.40
  -5 -14  -1    6.20    4.90
  -5 -14  -1    3.80    3.90
  -5 -14  -1   -0.30    3.60
  -5 -14  -1   -0.40    4.40
   5  14   1   -5.50    3.50
   5  14   1    3.10    5.80
   5  14   1    1.00    3.00
   5  14   1   -5.60    3.60
  -6 -14  -1    8.60    4.80
  -6 -14  -1   -1.90    4.50
  -6 -14  -1    2.30    3.90
   6  14   1    4.80    5.30
   6  14   1   -1.90    3.20
   6  14   1   -1.80    4.20
  -7 -14  -1    3.30    5.30
  -7 -14  -1   -2.60    7.30
  -7 -14  -1   -1.60    4.30
   7  14   1   -5.40    4.00
   7  14   1   -0.90    3.40
   7  14   1   -1.20    5.00
   7  14   1   -8.00    4.10
  -8 -14  -1   -2.40    4.30
  -8 -14  -1    7.00    4.20
  -8 -14  -1    4.80    5.30
  -8 -14  -1   -4.60    5.00
   8  14   1    0.20    4.60
   8  14   1   -5.70    4.40
   8  14   1   -9.40    4.50
   8  14   1   -3.10    3.80
   1  15   1   14.80    7.60
  -2 -15  -1    7.50    4.20
  -2 -15  -1    3.90    4.90
  -2 -15  -1    6.30    4.50
  -2 -15  -1   10.60    4.10
   2  15   1    8.70    7.00
   2  15   1    8.20    4.10
   2  15   1   -2.70    3.30
  -3 -15  -1    6.20    4.10
  -3 -15  -1    4.10    4.40
  -3 -15  -1    6.40    4.10
  -3 -15  -1    7.40    5.10
   3  15   1    5.80    3.70
   3  15   1    8.50    6.80
   3  15   1    6.90    4.90
   3  15   1    2.60    2.50
  -4 -15  -1   24.00    5.00
  -4 -15  -1   28.90    5.20
  -4 -15  -1   17.60    4.10
  -4 -15  -1   33.20    5.90
   4  15   1   33.00    6.80
   4  15   1   21.30    4.40
   4  15   1   17.90    5.00
   4  15   1   16.70    4.00
  -5 -15  -1    0.30    4.30
  -5 -15  -1   -2.20    5.20
  -5 -15  -1    2.30    4.90
   5  15   1   -2.20    3.00
   5  15   1   -0.70    4.10
   5  15   1    9.50    6.40
  -6 -15  -1    1.50    4.80
   6  15   1    1.20    6.10
   6  14  -2   -7.90    4.40
   6  14  -2   -5.50    4.50
   6  14  -2   -2.60    3.90
   6  14  -2    1.00    4.30
   6  14  -2   -0.10    5.20
  -6 -14   2   -7.50    4.50
  -6 -14   2   -4.10    4.40
  -6 -14   2    0.30    5.30
   5  14  -2   21.60    4.70
   5  14  -2    7.30    4.50
   5  14  -2    8.00    4.70
   5  14  -2   15.80    4.00
  -5 -14   2    4.40    6.70
  -5 -14   2   19.40    4.80
  -5 -14   2    9.60    5.00
   4  14  -2   14.20    4.10
   4  14  -2   15.30    4.10
   4  14  -2   24.30    6.30
   4  14  -2   13.50    3.70
   4  14  -2   24.20    4.50
  -4 -14   2   19.70    6.00
  -4 -14   2   20.10    5.10
  -4 -14   2   17.80    5.10
  -4 -14   2   22.20    4.50
   3  14  -2    5.40    3.40
   3  14  -2   14.70    6.40
   3  14  -2    8.90    4.20
   3  14  -2   16.50    4.10
   3  14  -2   13.50    4.10
  -3 -14   2   11.70    4.60
  -3 -14   2   14.70    4.80
  -3 -14   2   17.40    4.70
  -3 -14   2    4.10    4.70
   2  14  -2   -0.50    3.40
   2  14  -2    1.40    6.50
   2  14  -2   -1.50    3.70
   2  14  -2   -0.90    3.10
  -2 -14   2    2.30    4.10
  -2 -14   2    5.10    4.80
  -2 -14   2    3.70    4.30
  -2 -14   2    0.80    4.00
   1  14  -2   16.20    6.90
   1  14  -2   10.90    3.00
   1  14  -2   14.20    3.90
   1  14  -2   19.30    3.40
  -1 -14   2   14.70    4.10
  -1 -14   2   17.00    4.40
  -1 -14   2   14.70    4.90
  -1 -14   2   11.00    4.20
   0  14  -2   59.89    4.60
   0  14  -2   53.09    4.60
   0  14  -2   59.19    4.80
   0  14  -2   89.99    9.90
   0 -14   2   86.49    9.10
   0 -14   2   71.39    6.60
  -1  14  -2   47.50    9.20
  -1  14  -2   35.50    4.20
  -1  14  -2   41.20    4.10
   1 -14   2   40.30    5.60
   1 -14   2   39.00    4.90
   1 -14   2   35.70    4.70
   1 -14   2   40.50    6.30
   8  13  -2    3.00    5.30
   8  13  -2    3.00    4.70
   8  13  -2  -11.40    5.70
   8  13  -2    5.80    4.10
   8  13  -2    2.00    4.50
  -8 -13   2    1.40    4.50
  -8 -13   2   -5.00    4.40
  -8 -13   2   -5.70    5.20
  -8 -13   2   -5.10    4.60
   7  13  -2   -0.10    4.30
   7  13  -2   -1.50    4.00
   7  13  -2   -0.70    4.60
   7  13  -2    0.80    4.30
   7  13  -2   -4.60    4.40
  -7 -13   2   -6.20    4.20
  -7 -13   2    2.80    4.60
  -7 -13   2    2.70    4.20
   6  13  -2   -3.60    4.20
   6  13  -2   -6.50    3.60
   6  13  -2   -8.00    4.40
   6  13  -2    3.00    4.90
   6  13  -2   -5.90    4.30
  -6 -13   2   -9.50    4.20
  -6 -13   2    0.30    4.20
  -6 -13   2   -5.00    4.10
   5  13  -2   -5.80    3.80
   5  13  -2   -5.60    3.80
   5  13  -2    5.00    5.00
   5  13  -2    2.30    3.70
   5  13  -2   -7.40    4.10
  -5 -13   2    0.70    4.30
  -5 -13   2   -5.60    4.10
  -5 -13   2   -5.30    4.10
  -5 -13   2    2.20    4.10
   4  13  -2    0.40    5.30
   4  13  -2   -4.50    3.50
   4  13  -2    3.20    4.30
   4  13  -2   -7.70    3.30
   4  13  -2   -8.90    3.60
  -4 -13   2    5.90    3.90
  -4 -13   2   -2.40    3.80
  -4 -13   2    1.40    4.20
  -4 -13   2   -3.80    3.90
  -4 -13   2   -1.60    3.80
   3  13  -2   -1.60    5.70
   3  13  -2   -2.60    3.30
   3  13  -2   -6.90    3.70
   3  13  -2   -1.60    3.20
   3  13  -2   -1.20    5.70
  -3 -13   2   -0.30    3.60
  -3 -13   2   -0.40    4.30
  -3 -13   2    7.20    4.20
  -3 -13   2   -4.30    4.00
   2  13  -2   -0.20    3.10
   2  13  -2   -1.40    3.30
   2  13  -2   -2.80    3.50
   2  13  -2   -2.80    5.50
   2  13  -2   -2.60    3.00
  -2 -13   2    0.50    4.10
  -2 -13   2   -0.30    3.60
  -2 -13   2    2.80    4.10
  -2 -13   2    6.40    3.50
  -2 -13   2   -3.40    3.60
   1  13  -2   16.00    3.10
   1  13  -2   11.40    2.90
   1  13  -2   16.70   10.40
   1  13  -2    5.00    3.40
   1  13  -2    9.10    3.50
  -1 -13   2   13.10    4.20
  -1 -13   2   12.20    4.30
  -1 -13   2    5.40    3.70
  -1 -13   2   10.60    3.70
  -1 -13   2   14.20    3.70
   0  13  -2    2.80    2.50
   0  13  -2   -0.40    2.50
   0  13  -2   -5.00    6.50
   0  13  -2   -0.70    3.20
   0  13  -2    4.20    3.20
   0 -13   2    2.50    3.80
   0 -13   2    2.40    3.60
   0 -13   2    5.00    3.80
   0 -13   2    6.00    4.80
  -1  13  -2   29.00    3.60
  -1  13  -2   28.70    3.00
  -1  13  -2   36.50    7.80
  -1  13  -2   23.50    2.60
   1 -13   2   21.20    4.10
   1 -13   2   21.70    3.90
   1 -13   2   34.20    5.70
   1 -13   2   28.30    4.50
  -2  13  -2   -3.90    6.80
  -2  13  -2    3.20    3.10
  -2  13  -2    3.60    2.10
   2 -13   2   -1.50    3.80
   2 -13   2    1.70    3.70
   2 -13   2   -1.80    3.30
   2 -13   2   -1.50    4.60
  -3  13  -2    9.80    7.60
   3 -13   2   13.80    3.60
   3 -13   2   12.50    5.40
   3 -13   2   13.40    4.20
   3 -13   2   13.50    4.00
   9  12  -2   -5.30    4.60
   9  12  -2    0.10    3.20
   9  12  -2   -3.00    4.50
   9  12  -2   -3.50    5.00
   9  12  -2   -8.10    9.50
  -9 -12   2    0.70    4.00
  -9 -12   2   -0.70    5.10
  -9 -12   2   -5.50    4.50
  -9 -12   2   -1.30    4.60
   8  12  -2    1.40    4.20
   8  12  -2    3.20    4.60
   8  12  -2   -2.80    4.80
   8  12  -2    0.60    4.60
   8  12  -2    0.20    3.60
  -8 -12   2   -9.00    4.30
  -8 -12   2    2.40    4.30
  -8 -12   2    1.20    4.60
  -8 -12   2   -6.80    4.00
   7  12  -2   13.00    4.00
   7  12  -2   13.70    4.20
   7  12  -2   10.40    4.60
   7  12  -2   11.20    4.40
   7  12  -2    5.50    4.20
  -7 -12   2   11.50    4.30
  -7 -12   2    6.90    4.50
  -7 -12   2    9.50    4.10
  -7 -12   2   14.90    4.80
   6  12  -2   -2.20    4.30
   6  12  -2    6.30    4.30
   6  12  -2   -0.30    4.40
   6  12  -2    0.40    3.50
   6  12  -2   -5.20    4.10
  -6 -12   2    1.80    4.60
  -6 -12   2   -0.40    4.20
  -6 -12   2    3.20    4.20
   5  12  -2   18.70    4.40
   5  12  -2   15.70    3.50
   5  12  -2   24.40    5.20
   5  12  -2   21.20    4.00
   5  12  -2   15.70    3.80
  -5 -12   2   18.60    4.20
  -5 -12   2   26.90    4.50
  -5 -12   2   25.30    4.20
  -5 -12   2   19.50    3.70
   4  12  -2    9.20    3.30
   4  12  -2   14.20    3.70
   4  12  -2   14.20    3.90
   4  12  -2   14.60    5.20
   4  12  -2   15.30    5.20
  -4 -12   2   15.30    3.90
  -4 -12   2   16.00    4.30
  -4 -12   2   16.10    4.10
  -4 -12   2   20.10    3.70
  -4 -12   2   10.20    3.80
   3  12  -2   41.10    4.20
   3  12  -2   34.70    3.90
   3  12  -2   40.70    3.90
   3  12  -2   37.30    4.00
   3  12  -2   55.99    6.60
  -3 -12   2   46.50    4.30
  -3 -12   2   48.80    4.60
  -3 -12   2   52.69    4.90
  -3 -12   2   53.49    5.00
  -3 -12   2   42.40    4.70
   2  12  -2   23.90    5.50
   2  12  -2   28.90    3.90
   2  12  -2   26.50    3.20
   2  12  -2   21.20    3.50
   2  12  -2   24.90    3.50
  -2 -12   2   28.50    4.00
  -2 -12   2   19.10    3.60
  -2 -12   2   35.80    4.70
  -2 -12   2   30.00    4.30
  -2 -12   2   24.70    3.40
   1  12  -2   15.70    3.40
   1  12  -2   14.60    2.80
   1  12  -2   16.30    3.20
   1  12  -2   21.80    5.80
   1  12  -2   13.40    3.00
  -1 -12   2   24.70    3.30
  -1 -12   2   21.10    3.80
  -1 -12   2   15.50    3.50
  -1 -12   2   14.60    4.00
  -1 -12   2   17.80    3.60
   0  12  -2   95.89    9.40
   0  12  -2   75.59    4.60
   0  12  -2   78.59    5.80
   0  12  -2   79.49    4.80
   0  12  -2   80.69    4.90
   0  12  -2   74.39    5.50
   0 -12   2   79.59    6.10
   0 -12   2   82.79    6.40
   0 -12   2   86.99    6.90
   0 -12   2   76.29    4.40
   0 -12   2   85.59    5.70
   0 -12   2   86.29    5.90
   0 -12   2   87.29    7.10
  -1  12  -2   27.50    6.50
  -1  12  -2   27.70    3.40
  -1  12  -2   27.70    2.70
  -1  12  -2   30.20    2.70
  -1  12  -2   24.00    3.70
   1 -12   2   36.20    3.80
   1 -12   2   22.90    3.10
   1 -12   2   31.30    4.60
   1 -12   2   35.90    3.80
   1 -12   2   26.40    2.90
   1 -12   2   32.20    4.10
   1 -12   2   29.10    3.80
  -2  12  -2   44.80    4.80
  -2  12  -2   35.30    3.00
  -2  12  -2   42.60    3.40
  -2  12  -2   56.49    8.80
  -2  12  -2   37.60    3.60
   2 -12   2   45.10    4.50
   2 -12   2   43.90    2.40
   2 -12   2   50.19    4.30
   2 -12   2   46.10    5.30
   2 -12   2   46.10    4.10
  -3  12  -2   71.59    5.60
  -3  12  -2   75.69    4.00
  -3  12  -2  100.39   11.40
   3 -12   2   87.79    6.30
   3 -12   2   96.39    6.30
   3 -12   2   90.99    6.50
   3 -12   2   99.89    8.00
   3 -12   2   93.49    6.70
  -4  12  -2   41.20    8.90
  -4  12  -2   26.10    3.30
   4 -12   2   31.00    4.10
   4 -12   2   27.90    3.70
   4 -12   2   38.50    6.00
   4 -12   2   29.50    5.00
  -5  12  -2    9.70    7.70
   5 -12   2   10.50    3.80
   5 -12   2   10.20    3.90
   5 -12   2    5.90    5.80
   5 -12   2   10.10    3.30
  10  11  -2   -4.80    4.70
  10  11  -2    2.70    5.20
  10  11  -2   -1.70    5.30
  10  11  -2    2.30    4.70
 -10 -11   2   -1.60    7.70
 -10 -11   2    7.00    4.30
 -10 -11   2   -3.00    4.80
 -10 -11   2    0.10    5.20
   9  11  -2    2.40    2.60
   9  11  -2   -4.20    4.80
   9  11  -2    2.30    4.80
   9  11  -2   -0.80    4.40
   9  11  -2    0.30    4.40
  -9 -11   2    0.20    4.20
  -9 -11   2   -0.70    4.30
  -9 -11   2    5.50    4.10
  -9 -11   2    0.80    3.90
   8  11  -2   -1.60    7.50
   8  11  -2    0.40    3.10
   8  11  -2   -0.30    3.90
   8  11  -2   -3.60    4.50
   8  11  -2    0.70    4.10
  -8 -11   2    2.20    4.60
  -8 -11   2    1.90    4.00
  -8 -11   2    2.40    4.10
  -8 -11   2   -0.40    3.80
   7  11  -2   10.00    4.10
   7  11  -2   15.70    4.00
   7  11  -2   18.60    4.60
   7  11  -2   17.50    4.60
   7  11  -2   13.20    3.80
  -7 -11   2   12.80    4.10
  -7 -11   2   18.50    4.20
  -7 -11   2   16.20    3.70
  -7 -11   2   14.80    4.40
   6  11  -2   12.40    3.40
   6  11  -2   15.00    4.10
   6  11  -2   16.70    4.40
   6  11  -2   15.20    4.10
   6  11  -2   18.80    4.10
  -6 -11   2   17.00    3.80
  -6 -11   2   16.40    4.00
  -6 -11   2   11.80    3.90
   5  11  -2   24.30    4.70
   5  11  -2   25.00    4.60
   5  11  -2   19.00    3.80
   5  11  -2   17.10    3.80
   5  11  -2   22.60    3.60
  -5 -11   2   30.50    5.70
  -5 -11   2   22.30    3.70
  -5 -11   2   22.80    3.90
  -5 -11   2   24.00    4.30
   4  11  -2    6.10    3.40
   4  11  -2    5.40    3.10
   4  11  -2    5.00    3.20
   4  11  -2    2.20    3.70
   4  11  -2    8.60    4.40
  -4 -11   2    6.10    3.60
  -4 -11   2    9.30    3.70
  -4 -11   2    5.40    3.00
  -4 -11   2    3.40    3.40
  -4 -11   2    9.70    6.10
   3  11  -2    5.00    3.10
   3  11  -2    6.40    4.80
   3  11  -2   16.00    3.30
   3  11  -2    2.50    3.00
   3  11  -2    7.60    2.90
  -3 -11   2    2.80    3.10
  -3 -11   2   10.90    3.00
  -3 -11   2    6.80    3.60
  -3 -11   2    7.40    3.30
   2  11  -2   50.19    4.80
   2  11  -2   54.39    7.60
   2  11  -2   50.79    4.30
   2  11  -2   58.49    5.40
   2  11  -2   51.89    4.70
  -2 -11   2   62.29    5.00
  -2 -11   2   66.49    5.70
  -2 -11   2   69.29    5.40
  -2 -11   2   63.59    5.20
  -2 -11   2   50.49    4.70
   1  11  -2   21.20    3.00
   1  11  -2   23.90    3.10
   1  11  -2   28.70    3.40
   1  11  -2   29.60    5.50
   1  11  -2   26.40    2.90
  -1 -11   2   31.80    3.30
  -1 -11   2   20.70    2.50
  -1 -11   2   28.40    4.90
  -1 -11   2   23.20    3.30
  -1 -11   2   31.40    3.50
  -1 -11   2   21.40    3.70
  -1 -11   2   26.60    4.00
   0  11  -2   16.60    5.40
   0  11  -2   20.90    2.30
   0  11  -2   14.60    3.00
   0  11  -2   17.00    2.60
   0  11  -2   16.60    3.10
   0  11  -2   15.20    2.60
   0 -11   2   18.10    3.10
   0 -11   2   19.70    2.90
   0 -11   2   16.20    4.20
   0 -11   2   16.30    4.10
   0 -11   2   16.10    2.20
   0 -11   2   19.00    3.20
   0 -11   2   14.90    3.20
   0 -11   2   18.70    2.10
  -1  11  -2   33.90    3.50
  -1  11  -2   31.90    3.00
  -1  11  -2   36.30    3.50
  -1  11  -2   34.30    2.70
  -1  11  -2   32.30    5.90
   1 -11   2   35.70    4.60
   1 -11   2   32.40    3.50
   1 -11   2   37.30    3.70
   1 -11   2   31.70    3.50
   1 -11   2   25.90    3.10
   1 -11   2   28.10    2.90
   1 -11   2   29.70    3.90
   1 -11   2   37.60    3.40
  -2  11  -2    8.20    4.40
  -2  11  -2    8.90    1.80
  -2  11  -2    6.00    1.90
  -2  11  -2   11.00    2.00
  -2  11  -2    7.50    3.00
  -2  11  -2    5.60    5.80
   2 -11   2    7.10    3.00
   2 -11   2   10.40    3.00
   2 -11   2    8.90    3.10
   2 -11   2    9.40    3.50
   2 -11   2    8.50    1.60
   2 -11   2    9.40    4.20
  -3  11  -2   42.70    4.40
  -3  11  -2   40.20    2.60
  -3  11  -2   47.60    7.60
  -3  11  -2   37.90    3.40
  -3  11  -2   37.20    2.90
   3 -11   2   41.40    5.00
   3 -11   2   43.00    4.40
   3 -11   2   38.60    3.70
   3 -11   2   43.40    3.80
   3 -11   2   42.70    4.20
  -4  11  -2  115.39    6.10
  -4  11  -2  111.19    6.00
  -4  11  -2  118.39   12.70
   4 -11   2  136.99    8.50
   4 -11   2  113.99    6.50
   4 -11   2  117.69    7.10
   4 -11   2  113.69    6.10
   4 -11   2  122.49    6.60
   4 -11   2  113.49    6.30
  -5  11  -2   85.39    5.50
  -5  11  -2   94.19   11.60
   5 -11   2   96.79    6.70
   5 -11   2   83.89    7.40
   5 -11   2   96.79    6.10
   5 -11   2   93.19    6.00
   5 -11   2   97.99    8.50
  -6  11  -2   24.20    8.30
   6 -11   2   22.90    6.00
   6 -11   2   23.10    3.40
   6 -11   2   26.70    4.00
   6 -11   2   29.90    4.20
  10  10  -2   -2.70    4.50
  10  10  -2   -5.80    6.30
 -10 -10   2   -4.70    4.30
 -10 -10   2    2.30    3.80
 -10 -10   2   -8.60    3.80
 -10 -10   2   -8.00    4.50
   9  10  -2    3.20    4.20
   9  10  -2    4.30    2.00
   9  10  -2    4.80    4.20
   9  10  -2    7.20    4.30
   9  10  -2    2.50    4.20
  -9 -10   2    1.10    4.10
  -9 -10   2   -1.20    3.70
  -9 -10   2    5.60    4.00
  -9 -10   2    5.60    4.00
   8  10  -2    0.10    3.90
   8  10  -2    3.70    3.70
   8  10  -2    3.10    4.10
   8  10  -2    5.50    4.40
   8  10  -2   -1.30    2.60
  -8 -10   2   -7.00    3.60
  -8 -10   2    2.90    3.60
  -8 -10   2    0.00    3.70
  -8 -10   2   -3.40    3.80
   7  10  -2   10.10    3.30
   7  10  -2    6.70    3.70
   7  10  -2   14.00    4.20
   7  10  -2   12.00    3.30
   7  10  -2   11.60    4.20
  -7 -10   2   14.20    4.00
  -7 -10   2   14.70    3.80
  -7 -10   2    9.60    3.80
  -7 -10   2   14.80    4.20
   6  10  -2    4.70    3.30
   6  10  -2    4.20    3.40
   6  10  -2    7.60    3.60
   6  10  -2    3.40    3.40
   6  10  -2    5.70    3.20
  -6 -10   2    6.20    3.30
  -6 -10   2    6.00    5.20
  -6 -10   2    4.00    3.50
   5  10  -2    4.40    3.00
   5  10  -2    3.70    3.60
   5  10  -2    1.70    3.10
   5  10  -2    4.90    3.40
   5  10  -2    7.40    3.20
  -5 -10   2    2.10    3.20
  -5 -10   2    4.30    3.80
  -5 -10   2    0.50    3.10
  -5 -10   2    5.40    2.70
  -5 -10   2    3.40    3.10
   4  10  -2   -0.70    2.70
   4  10  -2   -1.60    2.90
   4  10  -2   -1.40    2.80
   4  10  -2    2.60    3.80
   4  10  -2   -1.30    5.40
  -4 -10   2    2.20    2.70
  -4 -10   2    2.60    3.00
  -4 -10   2    1.70    3.00
  -4 -10   2    1.30    3.30
  -4 -10   2    3.60    3.10
   3  10  -2   39.60    5.00
   3  10  -2   41.60    3.80
   3  10  -2   35.60    3.30
   3  10  -2   36.70    3.70
   3  10  -2   31.90    3.50
  -3 -10   2   38.90    4.30
  -3 -10   2   33.40    3.50
  -3 -10   2   37.10    3.60
  -3 -10   2   34.20    3.60
  -3 -10   2   27.70    3.50
   2  10  -2   59.09    4.90
   2  10  -2   65.09    6.90
   2  10  -2   76.99    5.30
   2  10  -2   72.39    4.60
   2  10  -2   72.89    5.20
  -2 -10   2   72.09    5.00
  -2 -10   2   65.79    4.80
  -2 -10   2   70.89    5.20
  -2 -10   2   68.99    4.80
  -2 -10   2   74.09    5.20
  -2 -10   2   67.79    4.10
  -2 -10   2   75.99    5.40
   1  10  -2   16.50    2.80
   1  10  -2   22.00    2.60
   1  10  -2   18.60    2.70
   1  10  -2   18.90    3.00
   1  10  -2   19.50    2.20
   1  10  -2   19.70    4.70
  -1 -10   2   17.50    3.00
  -1 -10   2   19.60    4.40
  -1 -10   2   19.00    3.30
  -1 -10   2   20.30    2.80
  -1 -10   2   20.10    3.30
  -1 -10   2   19.50    2.80
   0  10  -2   11.90    2.60
   0  10  -2   11.70    2.70
   0  10  -2   11.50    4.60
   0  10  -2   17.90    2.30
   0  10  -2   16.40    2.40
   0  10  -2   16.20    2.60
   0 -10   2   18.70    2.70
   0 -10   2   19.00    3.30
   0 -10   2   12.50    2.80
   0 -10   2   14.30    2.90
   0 -10   2   16.00    1.80
   0 -10   2   18.00    2.60
   0 -10   2   13.00    3.20
   0 -10   2   18.00    2.10
  -1  10  -2   26.40    2.30
  -1  10  -2   32.80    2.50
  -1  10  -2   28.00    2.50
  -1  10  -2   32.10    5.60
  -1  10  -2   32.10    3.20
  -1  10  -2   28.00    2.90
   1 -10   2   29.10    3.90
   1 -10   2   25.00    2.70
   1 -10   2   26.60    2.60
   1 -10   2   27.20    3.10
   1 -10   2   30.40    3.30
   1 -10   2   26.80    3.10
   1 -10   2   31.90    3.00
   1 -10   2   28.10    3.20
  -2  10  -2    1.00    2.50
  -2  10  -2   -1.20    1.80
  -2  10  -2    0.00    1.70
  -2  10  -2   -1.60    1.60
   2 -10   2   -3.60    2.60
   2 -10   2    1.50    2.60
   2 -10   2   -1.20    1.30
   2 -10   2    3.00    6.70
   2 -10   2   -2.00    2.40
   2 -10   2    0.10    2.70
  -3  10  -2   61.39    4.50
  -3  10  -2   63.79    3.20
  -3  10  -2   54.09    3.10
  -3  10  -2   63.39    4.70
  -3  10  -2   60.89    6.90
  -3  10  -2   55.19    3.30
   3 -10   2   63.29    6.50
   3 -10   2   59.09    4.70
   3 -10   2   59.69    4.70
   3 -10   2   61.89    4.50
   3 -10   2   69.39    5.20
  -4  10  -2   45.10    7.50
  -4  10  -2   35.80    3.20
  -4  10  -2   32.00    3.00
  -4  10  -2   34.20    2.40
   4 -10   2   37.70    5.20
   4 -10   2   34.70    3.90
   4 -10   2   40.10    4.20
   4 -10   2   33.30    3.40
   4 -10   2   38.80    3.50
   4 -10   2   32.50    3.60
  -5  10  -2    4.80    6.50
  -5  10  -2    7.50    2.40
   5 -10   2    4.20    4.60
   5 -10   2    6.60    3.30
   5 -10   2    6.20    3.70
   5 -10   2    7.80    2.80
   5 -10   2    4.50    2.40
  -6  10  -2    3.90    7.30
  -6  10  -2   10.70    2.50
   6 -10   2   18.60    5.50
   6 -10   2   10.70    3.60
   6 -10   2   15.50    3.60
   6 -10   2   12.20    3.30
   6 -10   2   10.60    3.00
  -7  10  -2   -3.60    6.50
   7 -10   2    2.70    5.80
   7 -10   2    3.10    6.00
   7 -10   2    0.90    3.50
   7 -10   2   -1.00    2.80
  11   9  -2    2.70    4.50
  11   9  -2   -5.20    4.50
  11   9  -2    4.60    4.90
  11   9  -2    4.10    4.40
 -11  -9   2    4.50    4.50
 -11  -9   2   -2.70    4.00
 -11  -9   2    2.30    4.20
 -11  -9   2   -2.60    4.70
 -11  -9   2    0.70    3.80
  10   9  -2    6.60    4.50
  10   9  -2   10.90    4.90
  10   9  -2    1.90    4.30
  10   9  -2    6.50    4.80
 -10  -9   2   13.40    4.00
 -10  -9   2    4.10    4.00
 -10  -9   2    2.50    4.40
 -10  -9   2    3.40    3.80
 -10  -9   2    6.50    3.70
   9   9  -2    8.60    3.90
   9   9  -2    7.90    4.50
   9   9  -2   11.80    4.20
   9   9  -2   11.70    4.50
  -9  -9   2    9.00    3.80
  -9  -9   2    9.90    4.20
  -9  -9   2   12.40    3.70
  -9  -9   2   14.70    3.80
   8   9  -2    0.70    3.70
   8   9  -2   -0.60    3.80
   8   9  -2    2.70    2.20
   8   9  -2    0.20    3.50
   8   9  -2    4.80    3.70
  -8  -9   2   -6.20    4.90
  -8  -9   2    0.60    3.30
  -8  -9   2    0.80    3.30
  -8  -9   2    0.40    3.40
   7   9  -2   -1.10    6.20
   7   9  -2    2.00    2.90
   7   9  -2    5.40    2.70
   7   9  -2    1.40    3.40
   7   9  -2    1.30    3.40
  -7  -9   2    2.00    3.50
  -7  -9   2    5.40    3.30
  -7  -9   2    4.30    3.30
  -7  -9   2    2.00    3.30
   6   9  -2   72.89    6.10
   6   9  -2   73.89    5.20
   6   9  -2   67.89    5.20
   6   9  -2   69.59    5.80
   6   9  -2   72.89    5.80
  -6  -9   2   59.59    6.00
  -6  -9   2   59.69    5.70
  -6  -9   2   66.89    5.20
   5   9  -2   97.19    6.00
   5   9  -2   82.89    7.00
   5   9  -2   93.69    5.30
   5   9  -2   89.39    5.60
   5   9  -2   91.49    5.90
   5   9  -2   92.49    5.90
  -5  -9   2   83.79    5.50
  -5  -9   2   88.39    5.70
  -5  -9   2   89.69    5.40
  -5  -9   2   83.59    5.10
  -5  -9   2   90.49    5.40
   4   9  -2   74.09    5.30
   4   9  -2   72.09    5.80
   4   9  -2   76.69    4.70
   4   9  -2   68.39    5.60
   4   9  -2   75.69    5.30
  -4  -9   2   73.19    4.90
  -4  -9   2   72.79    5.00
  -4  -9   2   74.49    5.20
  -4  -9   2   75.29    5.00
  -4  -9   2   78.69    5.30
   3   9  -2  218.38    8.60
   3   9  -2  223.88    8.70
   3   9  -2  228.88    8.20
   3   9  -2  227.58   10.40
   3   9  -2  228.08    8.80
  -3  -9   2  233.48    8.70
  -3  -9   2  223.98    8.40
  -3  -9   2  209.88    8.20
  -3  -9   2  217.38    8.60
  -3  -9   2  227.98    8.60
  -3  -9   2  228.98    8.60
  -3  -9   2  227.88    8.40
   2   9  -2  304.27   10.50
   2   9  -2  293.77   10.00
   2   9  -2  280.37    9.80
   2   9  -2  306.07   10.40
   2   9  -2  290.07   10.40
  -2  -9   2  295.37   10.20
  -2  -9   2  283.07   10.20
  -2  -9   2  306.87   12.60
  -2  -9   2  290.97   10.60
  -2  -9   2  285.17   10.40
  -2  -9   2  288.67   10.50
  -2  -9   2  297.27   10.50
   1   9  -2  460.75   14.70
   1   9  -2  452.55   14.70
   1   9  -2  454.95   14.30
   1   9  -2  437.76   14.20
   1   9  -2  430.06   14.60
  -1  -9   2  444.26   14.70
  -1  -9   2  454.85   14.50
  -1  -9   2  428.36   14.30
  -1  -9   2  457.85   14.90
  -1  -9   2  443.96   14.70
  -1  -9   2  441.26   14.60
   0   9  -2  153.08    6.40
   0   9  -2  154.28    5.90
   0   9  -2  144.89    6.00
   0   9  -2  145.19    5.60
   0   9  -2  154.28    6.40
   0  -9   2  143.39    5.60
   0  -9   2  147.99    6.40
   0  -9   2  154.18    6.20
   0  -9   2  154.38    6.50
   0  -9   2  161.28    6.80
   0  -9   2  140.19    5.40
   0  -9   2  157.08    6.70
   0  -9   2  154.58    6.20
  -1   9  -2  104.79    5.00
  -1   9  -2  102.29    4.40
  -1   9  -2  106.69    4.40
  -1   9  -2  103.59    4.50
  -1   9  -2  112.09    7.70
  -1   9  -2  101.59    5.20
  -1   9  -2   95.49    4.40
   1  -9   2  103.69    5.30
   1  -9   2   97.49    5.20
   1  -9   2  108.79    5.50
   1  -9   2  100.39    4.10
   1  -9   2  100.49    5.00
   1  -9   2  111.79    5.90
   1  -9   2   89.29    4.40
   1  -9   2  106.09    5.10
  -2   9  -2   34.50    2.70
  -2   9  -2   37.30    5.40
  -2   9  -2   31.50    2.80
  -2   9  -2   30.00    2.70
  -2   9  -2   20.60    2.60
   2  -9   2   31.50    2.90
   2  -9   2   38.20    3.10
   2  -9   2   32.40    3.00
   2  -9   2   34.00    2.80
   2  -9   2   33.20    3.10
   2  -9   2   36.90    3.80
   2  -9   2   32.00    2.20
   2  -9   2   32.60    3.20
  -3   9  -2    0.20    2.10
  -3   9  -2    1.70    1.60
  -3   9  -2    1.70    1.40
  -3   9  -2    1.20    2.10
  -3   9  -2    1.50    1.60
  -3   9  -2   -0.10    5.00
   3  -9   2    1.30    2.40
   3  -9   2    2.90    2.40
   3  -9   2    3.00    2.80
   3  -9   2    1.50    2.00
   3  -9   2    1.90    3.30
   3  -9   2    1.80    2.60
  -4   9  -2   76.49    4.60
  -4   9  -2   73.29    3.20
  -4   9  -2   72.69    4.40
  -4   9  -2   60.29    4.10
  -4   9  -2   72.99    3.10
  -4   9  -2   78.79    8.50
   4  -9   2   69.19    5.00
   4  -9   2   70.29    5.00
   4  -9   2   70.29    4.80
   4  -9   2   74.19    5.00
   4  -9   2   84.59    4.70
   4  -9   2   77.69    6.70
  -5   9  -2   59.59    7.00
  -5   9  -2   70.49    4.50
  -5   9  -2   68.59    4.50
   5  -9   2   55.89    4.50
   5  -9   2   68.99    4.80
   5  -9   2   70.99    5.60
   5  -9   2   70.19    4.80
   5  -9   2   64.69    6.80
   5  -9   2   64.59    5.50
  -6   9  -2   24.60    2.70
  -6   9  -2   26.30    2.70
  -6   9  -2   35.40    7.10
   6  -9   2   25.90    3.30
   6  -9   2   20.20    2.80
   6  -9   2   25.70    3.30
   6  -9   2   25.50    3.50
   6  -9   2   25.10    3.60
   6  -9   2   35.10    5.60
  -7   9  -2   51.49    4.30
  -7   9  -2   53.59    8.20
   7  -9   2   52.09    6.10
   7  -9   2   59.89    5.80
   7  -9   2   44.40    3.80
   7  -9   2   37.60    3.90
   7  -9   2   54.69    5.30
  -8   9  -2   16.40    6.90
   8  -9   2   22.00    3.30
   8  -9   2   26.70    3.80
   8  -9   2   22.10    5.40
  11   8  -2  -10.20    4.70
  11   8  -2   -0.60    6.20
  11   8  -2    6.30    5.90
 -11  -8   2   -4.50    4.10
 -11  -8   2   -3.60    4.00
 -11  -8   2   -7.10    4.20
 -11  -8   2    2.90    4.00
 -11  -8   2   -2.90    3.50
  10   8  -2    0.20    4.10
  10   8  -2   -0.60    4.00
  10   8  -2   -1.80    4.10
  10   8  -2    6.50    4.30
 -10  -8   2    6.90    3.70
 -10  -8   2   -1.20    4.10
 -10  -8   2   -1.10    3.30
 -10  -8   2    0.50    3.40
   9   8  -2    7.90    3.60
   9   8  -2   10.40    3.70
   9   8  -2    7.20    4.00
   9   8  -2    6.50    3.80
   9   8  -2    3.50    4.10
  -9  -8   2    3.30    3.30
  -9  -8   2    3.40    3.70
  -9  -8   2    6.60    3.50
   8   8  -2    3.20    3.50
   8   8  -2    1.30    3.20
   8   8  -2    0.50    1.70
   8   8  -2   -2.10    3.40
   8   8  -2   -1.80    3.10
   8   8  -2    0.50    3.40
  -8  -8   2    3.30    3.20
  -8  -8   2    1.60    3.30
  -8  -8   2   -2.00    3.50
   7   8  -2    0.60    2.20
   7   8  -2   -0.10    3.30
   7   8  -2    1.90    2.10
   7   8  -2    2.20    3.50
   7   8  -2   -2.40    2.90
   7   8  -2   -0.70    3.10
   7   8  -2    2.80    2.70
  -7  -8   2    1.10    3.00
  -7  -8   2    2.30    2.90
  -7  -8   2    1.90    2.80
  -7  -8   2    0.40    3.10
   6   8  -2    3.50    3.10
   6   8  -2    1.90    2.50
   6   8  -2   -1.60    3.00
   6   8  -2   -0.80    2.80
   6   8  -2    5.20    3.30
  -6  -8   2    1.00    2.80
  -6  -8   2   -0.40    2.80
  -6  -8   2   -2.90    3.10
  -6  -8   2    0.20    2.60
   5   8  -2   45.20    3.80
   5   8  -2   44.70    3.80
   5   8  -2   49.10    4.50
   5   8  -2   49.00    4.90
   5   8  -2   49.50    4.10
  -5  -8   2   42.60    5.30
  -5  -8   2   50.29    4.20
  -5  -8   2   49.00    4.20
  -5  -8   2   47.40    4.30
  -5  -8   2   52.29    4.80
   4   8  -2   25.90    3.10
   4   8  -2   24.20    2.50
   4   8  -2   28.90    3.00
   4   8  -2   31.90    3.30
   4   8  -2   33.10    3.00
  -4  -8   2   28.40    2.80
  -4  -8   2   32.50    3.00
  -4  -8   2   28.10    2.90
  -4  -8   2   35.80    3.90
  -4  -8   2   29.60    3.00
  -4  -8   2   29.20    2.70
  -4  -8   2   32.20    3.00
   3   8  -2    7.60    2.20
   3   8  -2    8.70    2.40
   3   8  -2    9.80    2.40
   3   8  -2    9.30    2.30
   3   8  -2    6.30    2.40
   3   8  -2   12.00    2.20
   3   8  -2   12.10    2.00
  -3  -8   2    7.30    2.30
  -3  -8   2   10.70    2.50
  -3  -8   2   10.20    2.80
  -3  -8   2    7.70    2.10
  -3  -8   2   10.60    2.40
  -3  -8   2    8.60    1.80
  -3  -8   2    9.30    2.40
   2   8  -2   -1.80    3.00
   2   8  -2    2.50    2.10
   2   8  -2    0.70    2.40
   2   8  -2    4.00    1.90
   2   8  -2    0.70    2.00
   2   8  -2    2.90    2.30
   2   8  -2    3.30    1.80
   2   8  -2   -0.30    2.10
  -2  -8   2   -0.10    2.00
  -2  -8   2   -0.40    2.50
  -2  -8   2   -0.10    1.60
  -2  -8   2   -0.80    2.10
  -2  -8   2    1.60    2.20
  -2  -8   2    0.30    1.80
  -2  -8   2    1.50    2.00
  -2  -8   2    2.20    2.20
   1   8  -2  107.59    4.70
   1   8  -2  111.39    4.40
   1   8  -2  105.59    5.10
   1   8  -2  107.69    4.90
   1   8  -2  106.19    4.60
   1   8  -2  111.89    5.20
   1   8  -2   99.59    5.30
  -1  -8   2  106.99    4.50
  -1  -8   2  101.59    4.60
  -1  -8   2  114.79    5.30
  -1  -8   2  102.99    4.30
  -1  -8   2  105.09    4.90
  -1  -8   2  107.49    5.00
  -1  -8   2  109.19    4.80
  -1  -8   2  107.99    5.10
   0   8  -2  186.18    7.10
   0   8  -2  195.08    7.10
   0   8  -2  179.88    6.80
   0   8  -2  174.18    6.70
   0   8  -2  181.98    6.80
   0   8  -2  192.58    6.70
   0   8  -2  189.78    6.60
   0  -8   2  193.18    7.40
   0  -8   2  187.58    6.90
   0  -8   2  195.58    7.20
   0  -8   2  185.98    6.90
   0  -8   2  187.38    7.10
   0  -8   2  187.28    6.50
   0  -8   2  189.68    6.90
   0  -8   2  185.38    6.50
  -1   8  -2   11.10    2.20
  -1   8  -2   16.90    3.40
  -1   8  -2   18.00    1.80
  -1   8  -2   11.50    1.70
  -1   8  -2   15.50    2.30
  -1   8  -2   14.40    2.20
  -1   8  -2   13.00    1.90
   1  -8   2   10.50    2.20
   1  -8   2   13.90    2.10
   1  -8   2   16.60    2.40
   1  -8   2   14.80    1.90
   1  -8   2   14.60    1.60
   1  -8   2   15.10    2.80
   1  -8   2   19.70    2.20
   1  -8   2   13.30    2.20
   1  -8   2   13.00    2.40
  -2   8  -2   39.70    3.30
  -2   8  -2   47.50    3.10
  -2   8  -2   43.60    5.20
  -2   8  -2   47.40    3.70
  -2   8  -2   48.10    2.80
  -2   8  -2   47.00    2.70
   2  -8   2   39.70    5.00
   2  -8   2   46.20    2.30
   2  -8   2   51.29    4.70
   2  -8   2   49.80    3.60
   2  -8   2   47.30    3.90
   2  -8   2   48.60    3.60
   2  -8   2   51.29    3.80
   2  -8   2   51.89    4.10
   2  -8   2   48.20    3.20
  -3   8  -2   35.50    3.50
  -3   8  -2   33.20    2.30
  -3   8  -2   32.90    2.60
  -3   8  -2   42.20    5.60
  -3   8  -2   38.00    2.70
   3  -8   2   35.10    2.90
   3  -8   2   34.40    3.10
   3  -8   2   28.60    3.60
   3  -8   2   34.40    3.30
   3  -8   2   37.90    3.60
   3  -8   2   32.90    2.90
   3  -8   2   34.00    2.90
  -4   8  -2   45.80    3.90
  -4   8  -2   57.59    6.50
  -4   8  -2   47.40    2.80
  -4   8  -2   52.19    3.80
  -4   8  -2   44.50    2.40
   4  -8   2   47.30    3.90
   4  -8   2   44.90    4.10
   4  -8   2   48.30    4.10
   4  -8   2   48.20    4.60
   4  -8   2   53.79    4.60
   4  -8   2   49.30    4.00
  -5   8  -2   29.70    1.90
  -5   8  -2   47.00    6.10
  -5   8  -2   40.10    3.90
  -5   8  -2   37.90    2.00
  -5   8  -2   36.10    3.80
   5  -8   2   41.50    4.20
   5  -8   2   42.70    4.00
   5  -8   2   42.00    4.40
   5  -8   2   40.10    3.90
  -6   8  -2    7.80    2.30
  -6   8  -2    5.00    5.60
  -6   8  -2   10.00    2.40
   6  -8   2    8.80    3.10
   6  -8   2    5.70    2.30
   6  -8   2    9.80    4.40
   6  -8   2    8.20    2.90
  -7   8  -2   16.00    2.60
  -7   8  -2   17.40    2.50
  -7   8  -2   10.20    6.10
   7  -8   2   11.10    2.60
   7  -8   2   16.60    3.10
   7  -8   2   20.20    3.30
   7  -8   2   13.90    2.80
   7  -8   2   18.00    3.50
  -8   8  -2   17.00    2.60
  -8   8  -2   22.50    6.50
   8  -8   2   12.00    3.40
   8  -8   2   15.70    3.00
   8  -8   2   16.50    3.40
   8  -8   2   12.60    3.60
  -9   8  -2   14.30    8.30
   9  -8   2    7.40    2.90
   9  -8   2    6.30    3.60
   9  -8   2   10.30    3.40
  11   7  -2   11.00    4.60
  11   7  -2    3.20    4.20
  11   7  -2    7.70    4.40
  11   7  -2    3.70    4.00
 -11  -7   2    6.90    3.40
 -11  -7   2    9.00    4.60
 -11  -7   2    1.20    4.40
 -11  -7   2    1.00    4.10
  10   7  -2   15.30    4.50
  10   7  -2    7.00    3.80
  10   7  -2   15.00    4.10
  10   7  -2   20.70    4.70
 -10  -7   2    5.40    3.40
 -10  -7   2    6.80    3.40
 -10  -7   2   13.80    3.30
 -10  -7   2   11.30    4.10
 -10  -7   2   13.10    3.90
   9   7  -2   11.10    3.60
   9   7  -2    8.50    4.00
   9   7  -2   14.20    3.50
   9   7  -2    7.50    3.70
   9   7  -2   10.70    3.50
  -9  -7   2    6.50    3.40
  -9  -7   2    9.80    3.40
  -9  -7   2    9.40    3.70
  -9  -7   2    7.10    3.20
  -9  -7   2   11.60    3.60
   8   7  -2   15.60    4.60
   8   7  -2   19.60    5.70
   8   7  -2   19.10    3.10
   8   7  -2   19.40    3.50
  -8  -7   2   23.60    3.20
  -8  -7   2   17.00    3.60
  -8  -7   2   20.60    3.10
  -8  -7   2   12.90    3.20
   7   7  -2    7.70    2.30
   7   7  -2   11.10    3.20
   7   7  -2   11.20    3.00
   7   7  -2    6.90    3.00
   7   7  -2    9.20    3.20
   7   7  -2    7.20    1.90
   7   7  -2   11.10    2.70
  -7  -7   2    7.70    2.60
  -7  -7   2    9.10    2.90
  -7  -7   2    5.50    2.90
  -7  -7   2    9.20    2.90
   6   7  -2   24.80    2.80
   6   7  -2   24.20    2.60
   6   7  -2   19.30    3.10
   6   7  -2   28.90    3.60
   6   7  -2   26.00    2.90
   6   7  -2   22.70    2.90
   6   7  -2   22.00    2.80
   6   7  -2   22.40    3.10
  -6  -7   2   25.40    2.80
  -6  -7   2   26.30    3.00
  -6  -7   2   23.90    2.90
  -6  -7   2   24.00    3.00
  -6  -7   2   23.70    3.00
   5   7  -2   53.99    4.00
   5   7  -2   55.39    4.30
   5   7  -2   55.39    4.60
   5   7  -2   54.59    3.80
   5   7  -2   57.59    4.50
   5   7  -2   49.00    4.10
  -5  -7   2   49.99    4.10
  -5  -7   2   49.50    4.40
  -5  -7   2   51.09    3.50
  -5  -7   2   55.29    4.00
  -5  -7   2   51.69    3.90
  -5  -7   2   53.59    4.00
   4   7  -2  267.67    9.20
   4   7  -2  279.37    9.40
   4   7  -2  258.17    9.40
   4   7  -2  265.97    9.40
   4   7  -2  281.17    9.70
   4   7  -2  264.57    9.30
   4   7  -2  290.47    9.80
   4   7  -2  292.07    9.90
  -4  -7   2  273.97    9.60
  -4  -7   2  269.97    9.50
  -4  -7   2  278.17    9.40
  -4  -7   2  258.17    9.40
  -4  -7   2  267.37    9.10
  -4  -7   2  270.97    9.50
  -4  -7   2  282.17    9.60
  -4  -7   2  282.97    9.50
   3   7  -2  332.37   10.70
   3   7  -2  329.67   11.00
   3   7  -2  343.27   11.10
   3   7  -2  319.17   10.90
   3   7  -2  339.07   11.20
   3   7  -2  318.57   10.80
  -3  -7   2  319.47   10.90
  -3  -7   2  331.97   11.70
  -3  -7   2  333.67   10.70
  -3  -7   2  328.87   10.90
  -3  -7   2  324.97   10.80
  -3  -7   2  343.77   11.10
  -3  -7   2  314.97   10.90
  -3  -7   2  313.07   10.90
   2   7  -2  152.68    5.90
   2   7  -2  160.48    5.70
   2   7  -2  167.88    6.00
   2   7  -2  163.88    5.90
   2   7  -2  165.58    6.40
   2   7  -2  164.28    6.30
   2   7  -2  144.39    5.90
  -2  -7   2  159.58    6.20
  -2  -7   2  162.08    8.20
  -2  -7   2  158.18    6.10
  -2  -7   2  155.68    6.00
  -2  -7   2  156.38    6.00
  -2  -7   2  155.68    5.90
  -2  -7   2  150.78    5.90
  -2  -7   2  157.08    6.20
   1   7  -2  369.26   11.70
   1   7  -2  361.76   11.60
   1   7  -2  363.46   11.90
   1   7  -2  357.56   11.80
   1   7  -2  374.56   11.90
   1   7  -2  354.66   11.80
   1   7  -2  370.16   11.90
  -1  -7   2  365.46   11.90
  -1  -7   2  352.66   11.60
  -1  -7   2  366.46   11.90
  -1  -7   2  356.56   11.80
  -1  -7   2  365.16   11.70
  -1  -7   2  360.56   11.80
  -1  -7   2  359.96   11.60
  -1  -7   2  376.26   12.00
   0   7  -2  141.09    5.50
   0   7  -2  140.59    5.20
   0   7  -2  150.08    5.70
   0   7  -2  145.39    5.80
   0   7  -2  145.09    5.50
   0   7  -2  147.39    5.40
   0   7  -2  146.49    5.80
   0  -7   2  146.49    5.60
   0  -7   2  147.29    5.90
   0  -7   2  143.99    5.30
   0  -7   2  140.89    5.20
   0  -7   2  141.79    5.50
   0  -7   2  147.89    5.70
   0  -7   2  138.79    5.50
   0  -7   2  146.89    5.70
  -1   7  -2  596.84   18.00
  -1   7  -2  601.94   18.30
  -1   7  -2  558.04   18.00
  -1   7  -2  554.04   17.90
  -1   7  -2  591.94   18.30
   1  -7   2  571.14   18.00
   1  -7   2  585.24   18.30
   1  -7   2  584.74   18.20
   1  -7   2  584.84   18.50
   1  -7   2  574.34   18.10
   1  -7   2  590.74   18.30
   1  -7   2  582.04   18.30
   1  -7   2  577.74   17.90
  -2   7  -2 1232.58   38.80
  -2   7  -2 1253.97   38.50
  -2   7  -2 1234.38   38.90
  -2   7  -2 1261.77   38.70
  -2   7  -2 1324.17   40.00
  -2   7  -2 1331.17   38.60
  -2   7  -2 1292.67   38.90
   2  -7   2 1229.28   38.40
   2  -7   2 1298.37   39.30
   2  -7   2 1270.37   38.90
   2  -7   2 1253.67   38.70
   2  -7   2 1283.07   39.00
   2  -7   2 1302.97   39.00
   2  -7   2 1284.07   39.00
   2  -7   2 1280.97   38.80
  -3   7  -2   90.99    3.80
  -3   7  -2   99.59    4.50
  -3   7  -2   93.79    3.50
  -3   7  -2   90.59    4.20
  -3   7  -2   96.09    3.90
   3  -7   2   98.79    5.40
   3  -7   2   93.69    4.70
   3  -7   2   94.19    4.60
   3  -7   2   94.89    4.40
   3  -7   2   77.49    4.80
   3  -7   2   98.29    4.40
   3  -7   2   94.39    4.60
   3  -7   2   97.89    5.50
  -4   7  -2    3.30    4.00
  -4   7  -2    4.30    1.90
  -4   7  -2    5.30    2.00
  -4   7  -2    3.80    2.30
  -4   7  -2    8.60    1.50
   4  -7   2    5.00    2.10
   4  -7   2    8.30    1.90
   4  -7   2    5.00    2.30
   4  -7   2    6.80    2.40
   4  -7   2   10.20    2.20
   4  -7   2    7.10    1.90
  -5   7  -2    0.00    2.00
  -5   7  -2   -0.80    1.20
  -5   7  -2   -3.20    4.50
  -5   7  -2    2.20    1.30
  -5   7  -2    0.50    1.90
   5  -7   2    1.40    1.90
   5  -7   2    3.10    2.30
   5  -7   2    0.10    2.20
   5  -7   2   -0.70    2.30
   5  -7   2    2.20    2.50
   5  -7   2    0.70    1.90
  -6   7  -2    2.80    4.70
  -6   7  -2   -1.00    2.10
  -6   7  -2    0.00    2.00
   6  -7   2   -1.00    2.70
   6  -7   2   -2.20    2.10
   6  -7   2    1.80    2.50
   6  -7   2   -0.20    2.20
  -7   7  -2   28.30    4.20
  -7   7  -2   25.00    5.70
  -7   7  -2   24.00    2.60
   7  -7   2   23.10    3.20
   7  -7   2   25.70    3.50
   7  -7   2   22.90    2.80
   7  -7   2   28.70    3.20
  -8   7  -2    6.00    2.20
  -8   7  -2    9.30    2.50
  -8   7  -2    6.30    5.60
   8  -7   2    2.30    2.90
   8  -7   2    9.40    3.10
   8  -7   2    9.00    3.30
   8  -7   2    6.70    2.70
  -9   7  -2    2.20    5.40
  -9   7  -2    8.70    3.10
   9  -7   2    6.80    3.30
   9  -7   2   -4.80    3.10
   9  -7   2    1.30    3.50
   9  -7   2    1.90    2.80
  12   6  -2   -5.20    4.20
  12   6  -2    0.60    4.00
  12   6  -2    1.30    4.40
 -12  -6   2   -6.50    6.80
 -12  -6   2    1.40    4.30
  11   6  -2    2.00    3.90
  11   6  -2   -0.40    3.70
  11   6  -2    6.50    4.30
  11   6  -2   -1.90    4.30
 -11  -6   2   -4.00    3.40
 -11  -6   2   -1.00    3.00
 -11  -6   2    5.20    3.70
 -11  -6   2   -3.30    4.00
  10   6  -2    0.90    3.50
  10   6  -2    1.70    3.40
  10   6  -2    5.60    3.70
  10   6  -2    5.80    4.00
  10   6  -2    1.00    4.10
 -10  -6   2    4.10    4.00
 -10  -6   2    0.20    3.10
 -10  -6   2   -0.40    2.80
 -10  -6   2    0.20    3.30
   9   6  -2   10.30    3.50
   9   6  -2    1.80    4.10
   9   6  -2    9.70    3.20
   9   6  -2    3.40    3.80
   9   6  -2   -1.40    3.10
  -9  -6   2    6.50    3.40
  -9  -6   2    5.80    3.30
  -9  -6   2    4.10    3.30
  -9  -6   2    2.80    3.10
  -9  -6   2    2.70    2.70
   8   6  -2    4.90    3.00
   8   6  -2    9.60    3.30
   8   6  -2    5.40    2.90
   8   6  -2    7.80    3.50
   8   6  -2    6.60    3.10
  -8  -6   2    6.90    2.60
  -8  -6   2    4.10    2.70
  -8  -6   2    3.90    2.80
  -8  -6   2    6.40    3.00
   7   6  -2   12.30    2.50
   7   6  -2   10.40    3.00
   7   6  -2   12.60    2.90
   7   6  -2   12.50    3.10
   7   6  -2   11.80    1.90
   7   6  -2   11.50    3.20
   7   6  -2   13.70    2.80
   7   6  -2    7.60    2.30
   7   6  -2   14.00    3.00
  -7  -6   2    9.80    2.60
  -7  -6   2   14.10    2.70
  -7  -6   2   11.20    2.70
  -7  -6   2   10.60    2.70
   6   6  -2   32.00    3.30
   6   6  -2   29.70    3.10
   6   6  -2   31.40    3.40
   6   6  -2   35.30    3.10
   6   6  -2   33.30    3.10
   6   6  -2   32.00    3.20
   6   6  -2   29.80    2.90
  -6  -6   2   29.80    3.00
  -6  -6   2   30.00    3.20
  -6  -6   2   33.50    3.00
  -6  -6   2   30.00    2.90
  -6  -6   2   31.10    3.30
  -6  -6   2   33.30    2.90
   5   6  -2   82.69    4.10
   5   6  -2   86.19    4.40
   5   6  -2   84.79    4.40
   5   6  -2   84.39    3.90
   5   6  -2   84.59    4.10
   5   6  -2   83.89    4.80
   5   6  -2   94.19    5.10
   5   6  -2   92.99    4.90
   5   6  -2   87.59    4.50
  -5  -6   2   88.39    4.50
  -5  -6   2   90.39    4.50
  -5  -6   2   86.39    4.70
  -5  -6   2   91.19    4.70
  -5  -6   2   88.89    4.10
  -5  -6   2   82.19    4.50
  -5  -6   2   84.69    4.40
  -5  -6   2   87.19    4.00
   4   6  -2   33.40    3.20
   4   6  -2   37.30    3.70
   4   6  -2   32.50    3.00
   4   6  -2   35.80    3.80
   4   6  -2   35.40    3.20
   4   6  -2   31.70    2.80
   4   6  -2   38.70    3.50
   4   6  -2   46.00    3.80
  -4  -6   2   35.90    3.70
  -4  -6   2   34.40    3.10
  -4  -6   2   36.70    2.70
  -4  -6   2   40.00    4.50
  -4  -6   2   32.60    3.10
  -4  -6   2   31.70    3.40
  -4  -6   2   33.40    3.10
  -4  -6   2   33.80    2.80
   3   6  -2  212.58    7.30
   3   6  -2  220.98    7.60
   3   6  -2  221.18    7.70
   3   6  -2  227.88    7.80
   3   6  -2  223.38    7.90
   3   6  -2  218.48    9.30
   3   6  -2  216.08    7.40
   3   6  -2  216.48    7.40
  -3  -6   2  211.78    7.00
  -3  -6   2  215.28    7.60
  -3  -6   2  215.18    7.60
  -3  -6   2  228.58    7.80
  -3  -6   2  213.98    7.70
  -3  -6   2  211.68    7.60
  -3  -6   2  222.18    7.50
  -3  -6   2  225.58    7.60
  -3  -6   2  217.08    7.40
   2   6  -2  254.47    8.10
   2   6  -2  228.68    7.90
   2   6  -2  227.28    7.90
   2   6  -2  240.88    8.10
   2   6  -2  225.68    7.80
   2   6  -2  233.78    8.00
   2   6  -2  227.68    7.60
  -2  -6   2  234.98    8.00
  -2  -6   2  228.18    7.30
  -2  -6   2  227.78    7.70
  -2  -6   2  227.98    7.90
  -2  -6   2  242.38    8.00
  -2  -6   2  232.28    7.90
  -2  -6   2  227.38    8.30
  -2  -6   2  238.98    7.90
   1   6  -2  405.56   13.50
   1   6  -2  428.56   13.60
   1   6  -2  432.36   13.60
   1   6  -2  418.66   13.50
   1   6  -2  417.96   13.60
   1   6  -2  425.56   13.40
   1   6  -2  415.36   13.30
   1   6  -2  442.96   13.70
  -1  -6   2  418.96   13.40
  -1  -6   2  435.16   13.60
  -1  -6   2  424.96   13.50
  -1  -6   2  425.86   13.50
  -1  -6   2  458.75   15.10
  -1  -6   2  440.66   13.60
  -1  -6   2  416.56   13.40
  -1  -6   2  434.96   13.70
   0   6  -2  488.85   14.80
   0   6  -2  486.15   14.90
   0   6  -2  477.15   15.00
   0   6  -2  473.05   14.90
   0   6  -2  469.85   15.00
   0   6  -2  469.65   15.00
   0   6  -2  460.45   14.70
   0  -6   2  473.85   15.00
   0  -6   2  457.95   16.20
   0  -6   2  462.05   14.80
   0  -6   2  487.65   14.80
   0  -6   2  473.35   15.00
   0  -6   2  478.05   15.00
   0  -6   2  488.55   15.10
   0  -6   2  484.95   14.90
  -1   6  -2  258.37    8.10
  -1   6  -2  245.28    8.10
  -1   6  -2  239.48    8.20
  -1   6  -2  246.78    8.40
  -1   6  -2  247.78    8.10
  -1   6  -2  249.88    8.30
  -1   6  -2  252.07    8.30
   1  -6   2  249.78    8.40
   1  -6   2  250.27    8.10
   1  -6   2  251.97    8.40
   1  -6   2  246.38    7.90
   1  -6   2  252.77    8.70
   1  -6   2  244.38    8.30
   1  -6   2  256.57    8.40
   1  -6   2  248.78    8.30
  -2   6  -2  818.02   25.00
  -2   6  -2  844.22   25.00
  -2   6  -2  812.52   25.10
  -2   6  -2  785.22   24.80
  -2   6  -2  810.52   25.20
  -2   6  -2  795.62   25.20
  -2   6  -2  848.02   25.30
   2  -6   2  810.92   24.80
   2  -6   2  829.02   25.30
   2  -6   2  828.82   25.30
   2  -6   2  823.72   25.10
   2  -6   2  852.91   25.60
   2  -6   2  827.02   25.30
   2  -6   2  789.12   26.30
   2  -6   2  819.82   25.20
  -3   6  -2 1219.78   38.10
  -3   6  -2 1233.38   37.80
  -3   6  -2 1278.47   38.10
  -3   6  -2 1222.88   38.10
  -3   6  -2 1216.78   37.60
  -3   6  -2 1276.37   37.80
   3  -6   2 1274.27   38.20
   3  -6   2 1256.77   38.10
   3  -6   2 1222.18   37.90
   3  -6   2 1272.97   38.20
   3  -6   2 1277.47   38.20
  -4   6  -2  321.87   12.30
  -4   6  -2  313.17   10.20
  -4   6  -2  320.37   10.60
  -4   6  -2  327.47   10.20
  -4   6  -2  304.87   10.60
  -4   6  -2  305.97   10.50
  -4   6  -2  322.87   10.60
   4  -6   2  317.97   10.80
   4  -6   2  331.17   10.50
   4  -6   2  309.27   10.40
   4  -6   2  321.67   10.70
   4  -6   2  332.37   10.90
   4  -6   2  323.97   10.70
  -5   6  -2    7.80    1.70
  -5   6  -2    9.10    4.10
  -5   6  -2   13.60    1.50
  -5   6  -2    8.40    2.10
  -5   6  -2    8.60    2.20
  -5   6  -2   11.70    2.00
   5  -6   2   11.70    2.30
   5  -6   2   10.90    2.10
   5  -6   2   10.80    2.30
   5  -6   2   13.70    2.00
   5  -6   2    8.90    2.40
   5  -6   2   12.20    2.40
  -6   6  -2   60.79    4.00
  -6   6  -2   51.69    2.50
  -6   6  -2   56.89    4.00
  -6   6  -2   60.89    2.70
  -6   6  -2   59.59    6.60
   6  -6   2   59.89    4.30
   6  -6   2   61.59    3.70
   6  -6   2   60.89    4.40
   6  -6   2   57.19    4.10
   6  -6   2   57.79    6.20
   6  -6   2   62.29    3.90
  -7   6  -2   35.00    2.80
  -7   6  -2   30.70    2.80
  -7   6  -2   33.90    5.20
   7  -6   2   38.60    3.10
   7  -6   2   35.00    3.10
   7  -6   2   29.30    3.80
   7  -6   2   29.40    5.30
   7  -6   2   30.80    2.80
  -8   6  -2   50.09    6.00
  -8   6  -2   51.49    4.10
   8  -6   2   49.90    5.20
   8  -6   2   40.30    3.30
   8  -6   2   38.50    3.70
   8  -6   2   52.89    4.60
   8  -6   2   51.99    4.60
  -9   6  -2   13.40    2.50
  -9   6  -2   16.70    5.30
   9  -6   2    5.50    2.70
   9  -6   2   12.20    3.30
   9  -6   2   16.70    3.00
   9  -6   2   12.00    3.40
 -10   6  -2    8.30    5.30
  10  -6   2    8.50    3.00
  10  -6   2   13.80    3.40
  12   5  -2   -1.40    3.90
  12   5  -2   -5.20    6.50
  12   5  -2    4.10    4.10
  12   5  -2   -1.30    4.20
 -12  -5   2    1.30    4.70
 -12  -5   2    1.70    2.80
 -12  -5   2   -7.60    3.60
  11   5  -2    1.60    3.70
  11   5  -2    2.30    3.90
  11   5  -2    8.60    4.20
  11   5  -2    0.60    3.90
 -11  -5   2    4.60    3.10
 -11  -5   2    2.50    3.50
 -11  -5   2    8.30    4.10
 -11  -5   2    3.40    2.80
  10   5  -2   16.70    3.50
  10   5  -2   19.70    4.10
  10   5  -2   17.60    3.60
  10   5  -2   23.90    4.30
  10   5  -2   23.20    3.80
 -10  -5   2   15.50    3.40
 -10  -5   2   15.90    4.00
 -10  -5   2   27.20    3.80
 -10  -5   2   21.80    3.00
   9   5  -2    4.90    5.10
   9   5  -2   -0.10    3.00
   9   5  -2    6.20    3.00
   9   5  -2    0.30    3.60
   9   5  -2    0.80    2.70
   9   5  -2    0.00    6.20
  -9  -5   2    1.20    2.60
  -9  -5   2    1.80    2.90
  -9  -5   2    0.50    3.40
  -9  -5   2   -3.30    2.90
  -9  -5   2    0.20    2.50
   8   5  -2   24.60    2.90
   8   5  -2   22.80    3.00
   8   5  -2   24.60    2.90
   8   5  -2   22.80    3.20
   8   5  -2   31.20    3.70
   8   5  -2   29.10    3.40
  -8  -5   2   24.60    3.00
  -8  -5   2   23.90    3.30
  -8  -5   2   23.70    3.20
  -8  -5   2   19.90    3.20
  -8  -5   2   29.40    2.90
  -8  -5   2   23.10    2.70
   7   5  -2  166.68    6.90
   7   5  -2  189.98    7.80
   7   5  -2  187.88    7.50
   7   5  -2  176.38    7.20
   7   5  -2  191.68    7.70
   7   5  -2  190.58    7.30
   7   5  -2  198.08    7.20
  -7  -5   2  186.78    7.30
  -7  -5   2  191.38    7.00
  -7  -5   2  179.48    6.70
  -7  -5   2  188.08    7.40
  -7  -5   2  178.18    7.20
   6   5  -2  125.79    5.50
   6   5  -2  120.19    5.30
   6   5  -2  108.79    4.90
   6   5  -2  124.79    5.60
   6   5  -2  106.69    4.90
   6   5  -2  115.79    5.70
   6   5  -2  106.59    5.20
   6   5  -2  120.29    5.40
   6   5  -2  128.69    5.20
  -6  -5   2  117.49    5.00
  -6  -5   2  114.89    5.10
  -6  -5   2  124.19    5.10
  -6  -5   2  109.99    5.30
  -6  -5   2  120.49    5.40
  -6  -5   2  123.99    5.60
  -6  -5   2  122.69    5.50
   5   5  -2   28.70    2.90
   5   5  -2   36.10    3.20
   5   5  -2   32.90    2.70
   5   5  -2   39.70    3.60
   5   5  -2   37.30    3.30
   5   5  -2   35.30    2.90
   5   5  -2   33.60    3.20
   5   5  -2   34.70    3.60
  -5  -5   2   34.30    3.00
  -5  -5   2   31.20    2.80
  -5  -5   2   33.90    3.20
  -5  -5   2   29.60    3.00
  -5  -5   2   32.90    3.40
  -5  -5   2   31.40    2.60
  -5  -5   2   33.00    3.90
   4   5  -2   18.50    2.20
   4   5  -2   20.70    2.20
   4   5  -2   21.70    2.10
   4   5  -2   18.00    2.10
   4   5  -2   19.40    2.00
   4   5  -2   20.80    1.90
   4   5  -2   22.30    2.30
   4   5  -2   21.60    2.30
   4   5  -2   20.40    2.00
  -4  -5   2   23.00    1.90
  -4  -5   2   20.00    2.10
  -4  -5   2   20.20    2.10
  -4  -5   2   22.90    2.20
  -4  -5   2   18.90    2.00
  -4  -5   2   21.40    2.00
  -4  -5   2   18.20    1.90
  -4  -5   2   24.90    2.50
  -4  -5   2   23.20    2.40
   3   5  -2   96.29    4.40
   3   5  -2  107.19    4.40
   3   5  -2   96.49    4.10
   3   5  -2  102.59    3.90
   3   5  -2  100.69    4.30
   3   5  -2   99.09    4.10
   3   5  -2   94.39    3.70
   3   5  -2   94.99    3.90
  -3  -5   2  100.49    3.90
  -3  -5   2   96.89    4.30
  -3  -5   2   98.59    4.00
  -3  -5   2   97.99    4.20
  -3  -5   2   99.79    4.10
  -3  -5   2   94.59    4.10
  -3  -5   2   97.59    4.10
  -3  -5   2  101.19    4.00
  -3  -5   2   98.49    4.10
   2   5  -2  262.57    8.50
   2   5  -2  264.27    8.60
   2   5  -2  250.27    8.50
   2   5  -2  249.78    8.30
   2   5  -2  256.37    8.40
   2   5  -2  258.07    8.30
   2   5  -2  255.27    8.30
   2   5  -2  257.87    8.50
  -2  -5   2  255.27    8.40
  -2  -5   2  261.87    9.80
  -2  -5   2  249.68    8.40
  -2  -5   2  251.87    8.30
  -2  -5   2  257.07    8.30
  -2  -5   2  255.97    8.40
  -2  -5   2  258.17    8.50
  -2  -5   2  249.88    8.10
  -2  -5   2  256.07    8.50
   1   5  -2   66.59    3.00
   1   5  -2   65.79    3.00
   1   5  -2   64.99    2.90
   1   5  -2   64.99    3.00
   1   5  -2   71.09    3.10
   1   5  -2   64.39    3.20
   1   5  -2   66.59    3.20
   1   5  -2   65.79    3.00
  -1  -5   2   66.19    2.90
  -1  -5   2   67.49    2.90
  -1  -5   2   64.79    3.10
  -1  -5   2   64.79    3.10
  -1  -5   2   70.29    3.10
  -1  -5   2   70.39    3.10
  -1  -5   2   67.89    3.10
  -1  -5   2   68.09    3.20
   0   5  -2  322.87   10.30
   0   5  -2  332.07   10.50
   0   5  -2  320.77   10.40
   0   5  -2  334.27   10.30
   0   5  -2  323.77   10.20
   0   5  -2  321.47   10.30
   0   5  -2  335.67   10.50
   0  -5   2  322.47   10.50
   0  -5   2  319.57   10.40
   0  -5   2  325.47   10.40
   0  -5   2  323.37   10.30
   0  -5   2  332.17   11.40
   0  -5   2  326.67   10.40
   0  -5   2  321.57   10.20
   0  -5   2  322.47   10.30
  -1   5  -2  167.38    5.90
  -1   5  -2  169.48    5.80
  -1   5  -2  175.28    6.00
  -1   5  -2  168.98    5.70
  -1   5  -2  174.38    5.70
  -1   5  -2  173.48    6.00
  -1   5  -2  175.68    6.00
   1  -5   2  167.08    5.80
   1  -5   2  172.88    6.00
   1  -5   2  168.88    6.00
   1  -5   2  170.58    6.20
   1  -5   2  169.18    5.60
   1  -5   2  172.38    5.90
   1  -5   2  185.88    6.00
   1  -5   2  176.88    6.10
  -2   5  -2  260.17    8.40
  -2   5  -2  248.08    7.90
  -2   5  -2  248.48    8.10
  -2   5  -2  250.67    8.30
  -2   5  -2  263.47    8.10
  -2   5  -2  244.08    8.30
  -2   5  -2  253.97    8.80
  -2   5  -2  253.57    7.90
   2  -5   2  258.27    8.50
   2  -5   2  255.37    8.40
   2  -5   2  248.28    8.40
   2  -5   2  256.77    8.30
   2  -5   2  254.77    8.30
   2  -5   2  247.78    7.80
   2  -5   2  251.87    8.20
  -3   5  -2   37.30    2.80
  -3   5  -2   38.70    2.50
  -3   5  -2   41.10    2.30
  -3   5  -2   38.90    2.60
  -3   5  -2   37.10    2.30
  -3   5  -2   39.30    1.70
   3  -5   2   49.60    3.40
   3  -5   2   37.40    3.00
   3  -5   2   36.50    2.50
   3  -5   2   37.40    2.80
   3  -5   2   37.30    2.80
   3  -5   2   35.80    2.70
   3  -5   2   37.20    2.60
  -4   5  -2    3.90    1.40
  -4   5  -2    5.20    1.50
  -4   5  -2    5.10    1.80
  -4   5  -2    3.30    1.60
  -4   5  -2    2.30    2.10
   4  -5   2    4.80    1.80
   4  -5   2    5.30    1.90
   4  -5   2    4.70    1.60
   4  -5   2    6.30    1.60
   4  -5   2    3.20    2.00
  -5   5  -2  189.58    6.80
  -5   5  -2  190.98    6.70
  -5   5  -2  176.28    6.60
  -5   5  -2  194.28    8.50
  -5   5  -2  181.68    6.20
  -5   5  -2  172.08    6.60
   5  -5   2  191.48    7.00
   5  -5   2  181.58    6.90
   5  -5   2  186.88    7.00
   5  -5   2  183.38    6.60
   5  -5   2  180.18    6.80
   5  -5   2  184.78    6.70
  -6   5  -2    3.20    1.30
  -6   5  -2    4.90    1.90
  -6   5  -2    3.70    2.00
  -6   5  -2    5.20    1.30
  -6   5  -2    1.40    3.60
   6  -5   2    2.40    2.10
   6  -5   2    5.20    2.10
   6  -5   2    4.00    2.30
   6  -5   2    6.30    2.20
   6  -5   2    2.50    1.80
   6  -5   2    6.50    2.40
  -7   5  -2   66.99    4.10
  -7   5  -2   64.29    4.10
  -7   5  -2   57.59    2.70
  -7   5  -2   61.99    6.30
  -7   5  -2   55.69    2.50
   7  -5   2   57.49    4.00
   7  -5   2   61.19    4.00
   7  -5   2   62.09    4.40
   7  -5   2   54.09    4.20
   7  -5   2   62.19    4.50
   7  -5   2   53.29    2.60
  -8   5  -2   76.19    4.50
  -8   5  -2   74.59    4.60
  -8   5  -2   77.79    7.10
   8  -5   2   72.99    5.10
   8  -5   2   66.49    4.60
   8  -5   2   67.19    3.10
   8  -5   2   67.19    5.20
   8  -5   2   86.19    4.70
   8  -5   2   79.29    5.10
  -9   5  -2   14.90    4.50
  -9   5  -2   18.60    2.60
   9  -5   2   16.50    3.10
   9  -5   2   16.10    1.70
   9  -5   2    7.80    2.60
   9  -5   2   19.60    3.40
   9  -5   2   17.50    3.00
   9  -5   2   14.70    3.80
 -10   5  -2   -0.70    4.30
 -10   5  -2    3.60    2.40
  10  -5   2    5.00    3.20
  10  -5   2    3.80    3.00
  10  -5   2    4.30    3.40
  10  -5   2   -9.70    3.00
 -11   5  -2   14.70    4.70
  11  -5   2   13.40    3.80
  11  -5   2   15.60    3.20
  11  -5   2   15.30    3.70
  12   4  -2    3.60    4.10
  12   4  -2    9.60    4.10
  12   4  -2    4.50    4.10
  12   4  -2   -1.50    4.30
 -12  -4   2    3.10    5.00
 -12  -4   2    2.40    3.60
 -12  -4   2   10.00    2.40
  11   4  -2   10.50    3.80
  11   4  -2    9.80    4.10
  11   4  -2    6.70    4.00
 -11  -4   2    3.20    3.20
 -11  -4   2    3.80    3.60
 -11  -4   2    8.20    4.80
 -11  -4   2    8.60    2.60
  10   4  -2    5.10    3.00
  10   4  -2    3.00    3.20
  10   4  -2    8.40    3.70
  10   4  -2    5.00    3.20
  10   4  -2    4.50    3.60
  10   4  -2    3.10    3.80
 -10  -4   2   11.30    2.50
 -10  -4   2    3.80    2.90
 -10  -4   2    7.70    4.20
 -10  -4   2    2.50    2.50
 -10  -4   2    1.80    2.80
   9   4  -2    8.70    3.20
   9   4  -2    3.90    2.90
   9   4  -2    7.20    3.30
   9   4  -2    8.00    2.60
   9   4  -2    8.70    5.30
   9   4  -2    6.40    2.70
  -9  -4   2    4.80    3.80
  -9  -4   2    9.00    2.10
  -9  -4   2    4.20    2.60
  -9  -4   2    6.70    2.70
   8   4  -2   93.09    5.40
   8   4  -2   87.79    5.40
   8   4  -2   98.19    5.60
   8   4  -2  102.29    5.10
   8   4  -2   88.49    5.10
   8   4  -2   97.69    5.80
   8   4  -2   95.29    5.20
  -8  -4   2   88.19    5.50
  -8  -4   2   99.59    4.70
  -8  -4   2   84.79    4.80
  -8  -4   2   92.09    4.30
  -8  -4   2   87.89    5.80
  -8  -4   2   91.79    5.10
   7   4  -2  264.27    9.60
   7   4  -2  266.87    9.60
   7   4  -2  277.17    9.90
   7   4  -2  272.17    9.90
   7   4  -2  288.67    9.80
   7   4  -2  287.17    9.50
  -7  -4   2  279.07    9.20
  -7  -4   2  277.27    9.90
  -7  -4   2  259.47    9.00
  -7  -4   2  271.07    9.70
  -7  -4   2  273.97    9.70
  -7  -4   2  273.77    9.80
   6   4  -2  144.09    5.50
   6   4  -2  147.29    6.20
   6   4  -2  153.98    6.10
   6   4  -2  147.69    6.10
   6   4  -2  139.69    5.00
   6   4  -2  149.39    6.20
   6   4  -2  153.18    5.90
   6   4  -2  150.18    5.70
   6   4  -2  146.59    5.60
   6   4  -2  130.59    6.10
  -6  -4   2  138.49    6.10
  -6  -4   2  149.29    5.90
  -6  -4   2  144.49    5.70
  -6  -4   2  156.98    5.70
  -6  -4   2  153.28    6.10
  -6  -4   2  151.88    5.80
  -6  -4   2  154.88    6.10
  -6  -4   2  151.58    5.40
   5   4  -2    8.70    2.10
   5   4  -2    9.60    1.90
   5   4  -2    8.90    1.70
   5   4  -2    8.70    1.70
   5   4  -2    8.20    2.00
   5   4  -2   10.70    2.00
   5   4  -2    8.90    2.00
   5   4  -2    7.50    1.70
   5   4  -2    8.00    1.90
  -5  -4   2   12.50    2.00
  -5  -4   2   10.20    2.00
  -5  -4   2   10.00    1.50
  -5  -4   2    7.70    2.00
  -5  -4   2    7.80    3.40
  -5  -4   2    8.30    1.70
  -5  -4   2    9.30    1.90
  -5  -4   2   16.10    1.80
   4   4  -2   21.90    2.00
   4   4  -2   19.30    1.80
   4   4  -2   17.30    2.30
   4   4  -2   17.60    1.90
   4   4  -2   22.20    3.80
   4   4  -2   20.10    2.10
   4   4  -2   18.80    3.30
   4   4  -2   19.10    1.90
   4   4  -2   18.90    2.00
  -4  -4   2   19.70    2.00
  -4  -4   2   17.60    1.70
  -4  -4   2   22.40    1.90
  -4  -4   2   20.90    2.50
  -4  -4   2   19.30    1.90
  -4  -4   2   20.80    2.00
  -4  -4   2   21.00    1.90
  -4  -4   2   22.00    1.70
  -4  -4   2   17.40    1.90
   3   4  -2  248.58    8.40
   3   4  -2  270.77    8.60
   3   4  -2  242.38    8.30
   3   4  -2  261.47    8.50
   3   4  -2  269.77    8.70
   3   4  -2  260.17    8.40
   3   4  -2  268.87    8.60
   3   4  -2  253.67    8.50
   3   4  -2  255.07    8.30
  -3  -4   2  256.27    8.30
  -3  -4   2  254.17    8.50
  -3  -4   2  259.57    8.40
  -3  -4   2  271.17    8.60
  -3  -4   2  258.47    8.50
  -3  -4   2  261.67    8.60
  -3  -4   2  261.87    8.30
  -3  -4   2  261.67    8.40
  -3  -4   2  258.87    8.60
   2   4  -2  566.94   17.60
   2   4  -2  601.64   17.70
   2   4  -2  558.44   17.50
   2   4  -2  582.34   17.70
   2   4  -2  569.24   17.50
   2   4  -2  570.94   17.70
   2   4  -2  592.84   17.70
   2   4  -2  591.94   17.80
  -2  -4   2  550.34   17.60
  -2  -4   2  562.04   17.70
  -2  -4   2  571.34   17.50
  -2  -4   2  564.34   17.60
  -2  -4   2  564.54   17.50
  -2  -4   2  549.74   17.50
  -2  -4   2  570.74   17.70
  -2  -4   2  581.04   17.70
  -2  -4   2  575.44   17.70
   1   4  -2  510.15   15.80
   1   4  -2  510.05   15.90
   1   4  -2  505.05   15.80
   1   4  -2  508.25   15.70
   1   4  -2  509.65   15.80
   1   4  -2  491.35   15.70
   1   4  -2  517.15   15.70
   1   4  -2  527.55   15.80
  -1  -4   2  504.75   15.70
  -1  -4   2  514.95   15.80
  -1  -4   2  512.75   15.60
  -1  -4   2  500.75   15.80
  -1  -4   2  524.05   15.90
  -1  -4   2  510.85   16.00
  -1  -4   2  529.95   15.90
  -1  -4   2  512.85   15.70
   0   4  -2  763.72   22.50
   0   4  -2  719.43   22.60
   0   4  -2  751.32   22.60
   0   4  -2  770.32   22.50
   0   4  -2  751.32   22.60
   0   4  -2  721.63   22.60
   0  -4   2  745.13   22.60
   0  -4   2  747.13   22.60
   0  -4   2  730.63   22.60
   0  -4   2  728.73   22.50
   0  -4   2  743.03   22.60
   0  -4   2  734.73   22.60
   0  -4   2  736.83   22.50
   0  -4   2  722.93   22.50
  -1   4  -2  366.56   11.50
  -1   4  -2  358.46   11.40
  -1   4  -2  375.16   11.20
  -1   4  -2  377.36   11.50
  -1   4  -2  375.46   11.30
  -1   4  -2  363.26   11.50
  -1   4  -2  345.37   11.50
   1  -4   2  368.06   11.50
   1  -4   2  362.96   11.40
   1  -4   2  356.46   11.40
   1  -4   2  368.76   11.40
   1  -4   2  361.76   11.20
   1  -4   2  363.06   11.50
   1  -4   2  365.66   11.60
   1  -4   2  363.06   11.30
  -2   4  -2   49.99    2.20
  -2   4  -2   51.99    1.80
  -2   4  -2   45.10    2.60
  -2   4  -2   48.90    1.80
  -2   4  -2   47.30    2.30
  -2   4  -2   46.20    2.50
  -2   4  -2   49.30    2.60
  -2   4  -2   43.80    2.40
   2  -4   2   48.00    1.80
   2  -4   2   46.90    2.50
   2  -4   2   44.50    2.20
   2  -4   2   44.40    2.60
   2  -4   2   48.10    2.70
   2  -4   2   43.90    2.40
  -3   4  -2  618.74   19.10
  -3   4  -2  629.94   18.90
  -3   4  -2  615.84   19.10
  -3   4  -2  606.64   19.10
  -3   4  -2  616.14   19.10
  -3   4  -2  618.54   18.60
   3  -4   2  625.04   19.20
   3  -4   2  612.24   19.00
   3  -4   2  606.94   19.10
   3  -4   2  617.04   19.10
   3  -4   2  628.14   19.00
   3  -4   2  607.54   19.10
   3  -4   2  627.84   19.70
  -4   4  -2  863.61   25.50
  -4   4  -2  801.62   25.70
  -4   4  -2  846.72   25.80
  -4   4  -2  842.02   25.80
   4  -4   2  834.92   25.60
   4  -4   2  816.02   25.90
   4  -4   2  835.52   25.70
   4  -4   2  863.51   25.90
   4  -4   2  853.21   25.90
   4  -4   2  828.72   26.00
   4  -4   2  846.52   25.80
  -5   4  -2  366.16   11.70
  -5   4  -2  353.26   11.60
  -5   4  -2  362.66   11.70
  -5   4  -2  373.26   11.40
   5  -4   2  359.06   11.80
   5  -4   2  359.16   11.60
   5  -4   2  360.56   11.70
   5  -4   2  356.76   11.50
   5  -4   2  348.47   11.10
   5  -4   2  370.96   11.90
   5  -4   2  361.16   11.80
  -6   4  -2  459.95   14.60
  -6   4  -2  436.26   14.40
  -6   4  -2  460.75   15.70
  -6   4  -2  462.55   14.60
  -6   4  -2  453.25   14.10
   6  -4   2  444.56   14.40
   6  -4   2  459.15   14.40
   6  -4   2  457.95   14.60
   6  -4   2  434.46   13.90
   6  -4   2  451.95   14.60
   6  -4   2  466.95   14.80
   6  -4   2  450.45   14.70
  -7   4  -2   40.70    5.10
  -7   4  -2   45.00    3.70
  -7   4  -2   48.20    3.70
  -7   4  -2   40.70    2.60
   7  -4   2   37.30    3.80
   7  -4   2   36.00    3.60
   7  -4   2   37.90    2.30
   7  -4   2   38.40    3.90
   7  -4   2   36.10    3.20
   7  -4   2   40.50    4.00
   7  -4   2   42.10    3.40
  -8   4  -2   15.30    3.80
  -8   4  -2   14.00    1.50
  -8   4  -2   12.10    1.30
  -8   4  -2   16.40    2.50
  -8   4  -2   16.70    2.40
   8  -4   2   16.30    2.60
   8  -4   2   13.70    1.60
   8  -4   2   11.50    2.70
   8  -4   2   11.10    2.90
   8  -4   2    9.00    2.20
   8  -4   2   14.20    2.60
  -9   4  -2   10.50    2.40
  -9   4  -2    8.90    4.80
  -9   4  -2    6.80    2.40
   9  -4   2    3.30    2.30
   9  -4   2    8.80    3.00
   9  -4   2    9.30    2.70
   9  -4   2    4.40    2.90
   9  -4   2    8.30    2.80
   9  -4   2    7.70    2.80
 -10   4  -2   11.60    2.60
 -10   4  -2    7.40    3.90
  10  -4   2   11.70    2.90
  10  -4   2   10.10    3.80
  10  -4   2   -3.00    4.50
  10  -4   2    7.70    3.30
  10  -4   2   -0.20    2.60
 -11   4  -2   16.20    3.70
 -11   4  -2   11.20    4.20
  11  -4   2   12.30    3.30
  11  -4   2   18.30    3.60
  12   3  -2   -2.50    4.10
  12   3  -2    4.70    3.80
  12   3  -2   -3.80    4.80
  12   3  -2    1.40    3.90
 -12  -3   2   -2.70    3.20
 -12  -3   2    1.40    5.10
  11   3  -2    1.20    3.70
  11   3  -2    0.20    3.40
  11   3  -2   -3.60    3.50
  11   3  -2    2.70    3.70
 -11  -3   2    0.60    2.10
 -11  -3   2    2.70    4.70
 -11  -3   2   -0.10    3.00
  10   3  -2    6.30    3.30
  10   3  -2    1.10    2.90
  10   3  -2    6.90    6.80
  10   3  -2    2.50    3.10
  10   3  -2    6.40    2.80
  10   3  -2    3.50    3.40
 -10  -3   2   -2.10    3.50
 -10  -3   2    3.90    2.20
 -10  -3   2    5.10    2.10
 -10  -3   2   -1.90    3.40
 -10  -3   2    4.20    2.70
   9   3  -2    1.70    3.00
   9   3  -2    3.20    3.50
   9   3  -2    3.80    2.80
   9   3  -2    2.40    2.30
   9   3  -2    1.70    2.50
  -9  -3   2    1.10    3.40
  -9  -3   2    5.10    1.80
  -9  -3   2    1.90    2.10
   8   3  -2   42.20    4.60
   8   3  -2   46.30    4.00
   8   3  -2   34.60    3.80
   8   3  -2   41.00    3.90
   8   3  -2   46.40    4.30
   8   3  -2   39.10    3.90
   8   3  -2   40.60    4.20
  -8  -3   2   31.80    3.70
  -8  -3   2   39.40    3.90
  -8  -3   2   46.60    3.10
  -8  -3   2   47.60    3.50
  -8  -3   2   38.90    4.10
   7   3  -2   17.40    2.60
   7   3  -2   22.10    2.40
   7   3  -2   19.90    2.50
   7   3  -2   19.30    2.80
   7   3  -2   19.60    2.30
   7   3  -2   12.40    2.00
   7   3  -2   21.30    2.60
   7   3  -2   18.40    2.40
  -7  -3   2   19.30    2.10
  -7  -3   2   16.40    1.80
  -7  -3   2   20.50    2.80
  -7  -3   2   20.40    2.30
  -7  -3   2   16.70    2.30
  -7  -3   2   19.60    3.10
   6   3  -2  112.39    4.20
   6   3  -2  117.79    5.00
   6   3  -2  135.09    5.70
   6   3  -2  121.79    4.90
   6   3  -2  134.99    5.10
   6   3  -2  126.49    5.10
   6   3  -2  125.09    5.20
   6   3  -2  130.49    5.20
   6   3  -2  135.09    5.40
  -6  -3   2  126.19    6.00
  -6  -3   2  133.69    5.60
  -6  -3   2  134.19    5.30
  -6  -3   2  133.69    5.30
  -6  -3   2  120.99    5.00
  -6  -3   2  121.09    4.70
  -6  -3   2  122.69    5.00
  -6  -3   2  134.79    6.00
  -6  -3   2  131.39    5.00
   5   3  -2    4.20    1.50
   5   3  -2    5.20    1.90
   5   3  -2    2.10    1.80
   5   3  -2    3.90    1.70
   5   3  -2    3.80    1.60
   5   3  -2    5.60    2.00
   5   3  -2    5.60    1.40
   5   3  -2    4.00    1.60
   5   3  -2    5.00    1.50
  -5  -3   2    7.00    1.80
  -5  -3   2    5.30    1.30
  -5  -3   2    5.30    1.80
  -5  -3   2    4.10    1.30
  -5  -3   2    5.50    1.70
  -5  -3   2    5.30    1.50
  -5  -3   2    6.50    1.60
   4   3  -2   84.09    3.70
   4   3  -2   74.19    3.70
   4   3  -2   82.09    3.40
   4   3  -2   75.69    3.30
   4   3  -2   80.99    3.60
   4   3  -2   76.39    3.20
   4   3  -2   84.29    3.80
   4   3  -2   82.49    3.80
   4   3  -2   76.09    3.40
  -4  -3   2   78.79    3.50
  -4  -3   2   80.79    3.70
  -4  -3   2   78.99    3.20
  -4  -3   2   79.29    3.40
  -4  -3   2   84.19    3.30
  -4  -3   2   82.59    3.90
  -4  -3   2   83.99    3.60
  -4  -3   2   82.59    3.60
   3   3  -2   10.80    1.20
   3   3  -2   10.90    1.40
   3   3  -2   11.30    1.60
   3   3  -2   12.30    1.30
   3   3  -2   16.80    1.60
   3   3  -2   15.20    1.50
   3   3  -2    9.80    1.40
   3   3  -2   16.30    1.70
   3   3  -2   10.70    1.40
  -3  -3   2    9.50    1.20
  -3  -3   2   15.40    1.50
  -3  -3   2   10.40    1.30
  -3  -3   2   15.00    1.70
  -3  -3   2   13.60    1.30
  -3  -3   2   10.50    1.50
  -3  -3   2   12.50    1.50
  -3  -3   2   13.60    1.50
  -3  -3   2   12.30    1.20
   2   3  -2   99.99    3.70
   2   3  -2  105.79    3.80
   2   3  -2  105.59    3.90
   2   3  -2   95.69    3.50
   2   3  -2   97.79    3.60
   2   3  -2   96.09    3.60
   2   3  -2   96.99    3.70
   2   3  -2   99.99    3.50
   2   3  -2  102.29    3.60
  -2  -3   2  101.29    3.60
  -2  -3   2   98.79    3.70
  -2  -3   2  104.59    3.80
  -2  -3   2  100.99    3.70
  -2  -3   2  101.19    3.70
  -2  -3   2   98.99    3.50
  -2  -3   2  101.79    3.80
  -2  -3   2  100.39    3.70
   1   3  -2  456.05   13.80
   1   3  -2  436.26   13.70
   1   3  -2  450.65   13.90
   1   3  -2  443.36   13.70
   1   3  -2  458.25   13.90
   1   3  -2  455.15   13.80
   1   3  -2  441.96   13.80
   1   3  -2  451.15   13.80
  -1  -3   2  452.05   13.70
  -1  -3   2  437.36   13.80
  -1  -3   2  446.66   13.70
  -1  -3   2  447.76   13.80
  -1  -3   2  456.85   13.90
  -1  -3   2  446.36   13.80
  -1  -3   2  440.36   13.80
  -1  -3   2  456.05   13.80
  -1  -3   2  448.76   13.80
   0   3  -2  372.56   11.50
   0   3  -2  360.06   11.50
   0   3  -2  368.66   11.40
   0   3  -2  365.26   11.40
   0   3  -2  377.76   11.50
   0   3  -2  388.96   11.40
   0   3  -2  362.36   11.40
   0  -3   2  366.76   11.50
   0  -3   2  372.26   11.40
   0  -3   2  368.06   11.50
   0  -3   2  360.56   11.40
   0  -3   2  366.56   11.50
   0  -3   2  369.26   11.40
   0  -3   2  374.46   11.40
   0  -3   2  371.46   11.50
  -1   3  -2 1104.39   33.20
  -1   3  -2 1105.39   33.10
  -1   3  -2 1088.19   33.20
  -1   3  -2 1111.19   33.20
  -1   3  -2 1122.29   33.00
  -1   3  -2 1109.99   33.10
  -1   3  -2 1084.59   33.20
   1  -3   2 1099.49   33.20
   1  -3   2 1079.79   33.00
   1  -3   2 1082.29   33.10
   1  -3   2 1085.09   33.10
   1  -3   2 1074.29   33.20
   1  -3   2 1106.29   33.20
   1  -3   2 1113.89   33.20
  -2   3  -2  449.26   13.90
  -2   3  -2  454.55   14.00
  -2   3  -2  464.95   13.60
  -2   3  -2  444.56   13.90
  -2   3  -2  466.15   14.00
  -2   3  -2  414.36   13.60
  -2   3  -2  444.36   14.00
  -2   3  -2  462.95   13.80
   2  -3   2  440.26   14.00
   2  -3   2  446.66   13.90
   2  -3   2  466.25   14.00
   2  -3   2  456.25   14.00
   2  -3   2  451.25   13.90
  -3   3  -2   43.70    2.30
  -3   3  -2   46.10    2.20
  -3   3  -2   43.90    2.50
  -3   3  -2   48.00    2.50
  -3   3  -2   45.70    2.20
  -3   3  -2   44.40    2.30
   3  -3   2   48.60    2.50
   3  -3   2   51.19    2.60
   3  -3   2   47.60    2.50
   3  -3   2   44.70    2.40
   3  -3   2   47.50    2.50
   3  -3   2   43.10    2.60
   3  -3   2   44.70    2.20
  -4   3  -2  152.28    5.10
  -4   3  -2  141.69    5.20
  -4   3  -2  144.89    5.20
  -4   3  -2  151.38    5.00
   4  -3   2  120.09    6.60
   4  -3   2  147.29    5.20
   4  -3   2  136.99    5.10
   4  -3   2  150.28    5.10
   4  -3   2  146.09    5.30
   4  -3   2  144.49    4.60
   4  -3   2  144.89    5.40
   4  -3   2  147.09    5.30
  -5   3  -2   47.40    2.80
  -5   3  -2   46.40    2.80
  -5   3  -2   53.09    3.30
  -5   3  -2   51.79    2.70
   5  -3   2   47.30    3.00
   5  -3   2   49.10    2.90
   5  -3   2   52.49    3.30
   5  -3   2   46.60    2.80
   5  -3   2   51.09    3.20
   5  -3   2   49.10    3.10
   5  -3   2   50.29    3.20
   5  -3   2   54.39    2.20
  -6   3  -2   85.79    4.10
  -6   3  -2   87.09    4.70
  -6   3  -2   90.39    5.20
  -6   3  -2   89.19    4.40
  -6   3  -2   87.19    3.50
  -6   3  -2   91.09    3.70
   6  -3   2   90.19    4.40
   6  -3   2   92.89    4.40
   6  -3   2   90.39    4.30
   6  -3   2   93.49    4.40
   6  -3   2   87.39    3.40
   6  -3   2   88.69    4.20
   6  -3   2   86.19    4.00
  -7   3  -2  104.29    4.10
  -7   3  -2   90.39    4.40
  -7   3  -2   99.79    5.70
  -7   3  -2   98.09    3.90
  -7   3  -2  101.19    5.40
  -7   3  -2  104.69    4.90
   7  -3   2  107.29    5.00
   7  -3   2  103.89    4.70
   7  -3   2  102.69    5.00
   7  -3   2   99.69    5.00
   7  -3   2   94.59    3.90
   7  -3   2  101.49    4.70
   7  -3   2   97.29    4.40
  -8   3  -2   86.29    3.80
  -8   3  -2   87.49    5.70
  -8   3  -2   82.89    3.80
  -8   3  -2   87.49    5.50
  -8   3  -2   90.59    4.90
   8  -3   2   88.19    5.00
   8  -3   2   80.39    4.90
   8  -3   2   90.19    5.10
   8  -3   2   82.29    4.60
   8  -3   2   95.09    4.60
   8  -3   2   75.19    3.70
  -9   3  -2    3.80    3.60
  -9   3  -2    7.00    2.50
  -9   3  -2    6.30    3.20
  -9   3  -2    8.90    1.60
   9  -3   2    9.30    3.00
   9  -3   2    3.90    2.30
   9  -3   2    5.30    1.70
   9  -3   2   -0.40    2.70
   9  -3   2   12.30    2.80
   9  -3   2    8.40    2.70
 -10   3  -2    6.80    4.00
 -10   3  -2    3.70    3.30
  10  -3   2   -4.30    3.00
  10  -3   2    3.10    3.40
  10  -3   2   -4.40    2.40
  10  -3   2    1.50    3.20
  10  -3   2    2.40    2.70
 -11   3  -2   13.90    5.90
 -11   3  -2    9.20    3.40
  11  -3   2   13.10    3.50
  11  -3   2   13.90    3.70
  11  -3   2    2.50    5.00
  11  -3   2   15.70    3.30
  12  -3   2   13.50    4.00
  12  -3   2   10.80    4.20
  12  -3   2   13.10    3.80
  12   2  -2    3.40    3.50
  12   2  -2    4.60    4.20
  12   2  -2    1.40    3.80
 -12  -2   2    4.70    5.10
  11   2  -2    4.80    3.50
  11   2  -2    7.40    3.30
  11   2  -2    9.70    3.80
  11   2  -2    3.50    3.40
 -11  -2   2    5.50    4.50
 -11  -2   2    3.90    5.20
 -11  -2   2    8.50    1.60
  10   2  -2    5.70    2.40
  10   2  -2    5.60    3.10
  10   2  -2    5.70    3.00
  10   2  -2   11.60    3.30
  10   2  -2    9.50    3.30
 -10  -2   2    6.90    2.70
 -10  -2   2    6.30    3.90
 -10  -2   2   11.90    1.80
 -10  -2   2    2.00    2.70
   9   2  -2   22.10    3.30
   9   2  -2   22.60    3.00
   9   2  -2   17.60    2.50
   9   2  -2   21.80    3.10
   9   2  -2   20.90    3.10
   9   2  -2   18.40    2.90
  -9  -2   2   24.30    2.00
  -9  -2   2   22.60    2.90
  -9  -2   2   19.70    2.90
  -9  -2   2   16.50    3.60
   8   2  -2   67.59    4.80
   8   2  -2   67.39    4.50
   8   2  -2   61.79    4.10
   8   2  -2   49.90    4.10
   8   2  -2   62.79    4.10
   8   2  -2   64.09    4.60
   8   2  -2   66.99    4.40
  -8  -2   2   65.29    3.30
  -8  -2   2   62.39    4.20
  -8  -2   2   57.59    5.20
  -8  -2   2   66.89    4.90
   7   2  -2    4.00    2.30
   7   2  -2   -2.00    1.80
   7   2  -2    4.00    2.10
   7   2  -2    4.10    2.20
   7   2  -2    2.90    2.00
   7   2  -2    4.90    1.70
   7   2  -2   -0.70    1.90
   7   2  -2    3.60    1.90
  -7  -2   2    1.00    1.40
  -7  -2   2    3.60    1.70
  -7  -2   2    3.80    1.40
  -7  -2   2    5.10    1.60
  -7  -2   2    1.60    2.60
  -7  -2   2   -1.60    1.90
  -7  -2   2    0.70    1.80
   6   2  -2    8.50    2.00
   6   2  -2   11.20    2.00
   6   2  -2    7.70    1.10
   6   2  -2   10.00    2.00
   6   2  -2    9.00    1.80
   6   2  -2    5.60    1.60
   6   2  -2    7.30    2.00
   6   2  -2    5.50    1.70
   6   2  -2   10.60    1.70
  -6  -2   2   11.40    1.60
  -6  -2   2   10.90    1.90
  -6  -2   2    5.40    2.30
  -6  -2   2    7.00    1.60
  -6  -2   2    9.40    1.40
  -6  -2   2    7.50    1.60
  -6  -2   2    9.10    2.00
   5   2  -2  729.53   21.90
   5   2  -2  756.92   22.20
   5   2  -2  723.13   21.90
   5   2  -2  711.53   21.90
   5   2  -2  681.43   22.30
   5   2  -2  720.23   21.80
   5   2  -2  682.83   21.80
   5   2  -2  710.63   21.90
   5   2  -2  690.53   21.60
   5   2  -2  694.73   21.80
  -5  -2   2  731.73   22.10
  -5  -2   2  701.73   22.10
  -5  -2   2  730.23   21.70
  -5  -2   2  686.93   21.80
  -5  -2   2  722.03   22.00
  -5  -2   2  686.83   21.80
  -5  -2   2  737.63   21.90
  -5  -2   2  688.83   21.60
   4   2  -2 1671.93   50.59
   4   2  -2 1680.83   50.79
   4   2  -2 1709.33   50.79
   4   2  -2 1637.74   51.09
   4   2  -2 1725.73   50.79
   4   2  -2 1709.13   50.89
   4   2  -2 1702.03   50.69
   4   2  -2 1636.84   50.59
  -4  -2   2 1628.94   50.69
  -4  -2   2 1710.23   50.69
  -4  -2   2 1672.43   51.09
  -4  -2   2 1697.73   50.79
  -4  -2   2 1682.23   50.89
  -4  -2   2 1704.13   50.59
  -4  -2   2 1668.53   50.89
  -4  -2   2 1671.53   50.69
   3   2  -2 1059.49   32.10
   3   2  -2 1059.69   32.00
   3   2  -2 1064.29   32.00
   3   2  -2 1052.49   31.90
   3   2  -2 1031.40   32.20
   3   2  -2 1043.80   31.90
   3   2  -2 1061.69   31.90
   3   2  -2 1032.20   31.80
   3   2  -2 1052.69   31.80
  -3  -2   2 1086.89   31.80
  -3  -2   2 1070.59   31.90
  -3  -2   2 1070.99   31.80
  -3  -2   2 1047.10   31.90
  -3  -2   2 1022.50   32.00
  -3  -2   2 1070.59   31.90
  -3  -2   2 1055.49   31.90
  -3  -2   2 1053.19   32.20
  -3  -2   2 1044.60   31.90
   2   2  -2    6.50    1.00
   2   2  -2    9.70    1.10
   2   2  -2    8.70    1.00
   2   2  -2    7.40    0.90
   2   2  -2   10.20    1.00
   2   2  -2    7.30    0.90
   2   2  -2    8.10    1.00
   2   2  -2    9.10    1.20
   2   2  -2    6.50    1.10
  -2  -2   2    9.10    0.80
  -2  -2   2    6.90    0.90
  -2  -2   2   10.70    1.20
  -2  -2   2    6.20    0.90
  -2  -2   2    8.50    1.10
  -2  -2   2    5.30    0.80
  -2  -2   2    6.10    0.90
  -2  -2   2    6.80    0.90
   1   2  -2   28.60    1.60
   1   2  -2   26.10    1.40
   1   2  -2   33.00    1.70
   1   2  -2   27.90    1.50
   1   2  -2   26.30    1.50
   1   2  -2   25.80    1.50
   1   2  -2   28.90    1.50
   1   2  -2   30.00    1.30
  -1  -2   2   25.40    1.50
  -1  -2   2   31.40    1.60
  -1  -2   2   30.10    1.30
  -1  -2   2   25.80    1.60
  -1  -2   2   26.60    1.40
  -1  -2   2   27.10    1.50
  -1  -2   2   29.20    1.60
  -1  -2   2   28.90    1.40
  -1  -2   2   28.40    1.50
   0   2  -2  445.66   13.40
   0   2  -2  420.86   13.40
   0   2  -2  453.05   13.40
   0   2  -2  431.06   13.40
   0   2  -2  457.25   13.40
   0   2  -2  433.96   13.30
   0   2  -2  429.26   13.30
   0  -2   2  434.46   13.30
   0  -2   2  439.16   13.30
   0  -2   2  434.76   13.40
   0  -2   2  442.26   13.40
   0  -2   2  429.26   13.30
   0  -2   2  436.96   13.30
   0  -2   2  430.86   13.40
   0  -2   2  440.96   13.40
  -1   2  -2  827.62   25.00
  -1   2  -2  831.92   24.90
  -1   2  -2  836.02   24.90
  -1   2  -2  840.62   24.90
  -1   2  -2  840.32   25.00
  -1   2  -2  809.72   25.00
  -1   2  -2  836.42   25.00
   1  -2   2  796.92   25.00
   1  -2   2  827.62   25.00
   1  -2   2  811.22   25.00
   1  -2   2  845.12   25.00
   1  -2   2  824.02   24.90
   1  -2   2  835.62   24.90
   1  -2   2  793.22   24.80
  -2   2  -2   92.09    3.20
  -2   2  -2   89.39    3.40
  -2   2  -2   91.19    3.20
  -2   2  -2   91.89    3.40
  -2   2  -2   89.59    3.30
  -2   2  -2   92.79    3.00
  -2   2  -2   91.59    3.40
   2  -2   2   91.89    3.30
   2  -2   2   88.89    3.40
   2  -2   2   96.39    3.30
   2  -2   2   93.79    3.30
   2  -2   2   93.19    3.20
   2  -2   2   95.39    3.30
  -3   2  -2   76.39    3.10
  -3   2  -2   68.19    2.90
  -3   2  -2   72.59    3.00
  -3   2  -2   73.59    2.90
  -3   2  -2   75.39    2.40
  -3   2  -2   73.59    2.80
   3  -2   2   76.39    3.00
   3  -2   2   73.89    3.00
   3  -2   2   76.29    3.10
   3  -2   2   74.49    2.90
   3  -2   2   73.19    3.00
   3  -2   2   76.99    3.00
   3  -2   2   73.69    2.90
   3  -2   2   74.79    2.40
  -4   2  -2   43.60    1.60
  -4   2  -2   40.30    2.20
  -4   2  -2   41.10    2.40
  -4   2  -2   42.90    2.60
  -4   2  -2   41.70    2.80
  -4   2  -2   42.90    2.50
  -4   2  -2   40.40    2.30
  -4   2  -2   42.50    2.00
   4  -2   2   39.80    2.40
   4  -2   2   42.10    2.50
   4  -2   2   37.80    2.60
   4  -2   2   40.70    1.70
   4  -2   2   46.40    2.30
   4  -2   2   44.20    2.40
   4  -2   2   42.40    2.30
   4  -2   2   41.40    2.20
  -5   2  -2    7.50    0.90
  -5   2  -2    7.40    1.50
  -5   2  -2    5.10    1.40
  -5   2  -2    5.30    1.30
  -5   2  -2    5.90    1.40
  -5   2  -2    9.20    1.90
  -5   2  -2    5.60    1.30
  -5   2  -2    8.50    1.40
   5  -2   2    7.30    1.40
   5  -2   2    7.60    1.50
   5  -2   2    5.80    1.60
   5  -2   2    6.40    1.90
   5  -2   2    6.90    1.00
   5  -2   2    8.90    1.60
   5  -2   2    6.30    1.40
  -6   2  -2  166.18    5.50
  -6   2  -2  177.58    6.30
  -6   2  -2  171.38    6.50
  -6   2  -2  176.18    6.70
  -6   2  -2  168.48    5.90
  -6   2  -2  172.18    5.70
  -6   2  -2  161.78    6.10
   6  -2   2  171.88    6.20
   6  -2   2  173.08    6.30
   6  -2   2  162.98    5.70
   6  -2   2  165.48    6.20
   6  -2   2  174.08    6.30
   6  -2   2  163.88    6.00
   6  -2   2  165.78    6.10
  -7   2  -2   87.89    4.20
  -7   2  -2   87.59    5.00
  -7   2  -2   94.09    3.80
  -7   2  -2  101.99    4.70
  -7   2  -2   91.19    3.60
  -7   2  -2   97.69    4.90
  -7   2  -2  100.19    4.10
   7  -2   2   87.99    3.80
   7  -2   2   95.79    4.80
   7  -2   2   99.29    4.50
   7  -2   2   92.59    4.60
   7  -2   2   99.69    5.10
   7  -2   2   91.99    4.40
   7  -2   2  101.39    4.70
  -8   2  -2   27.80    3.10
  -8   2  -2   22.10    3.20
  -8   2  -2   23.50    2.10
  -8   2  -2   21.30    1.80
  -8   2  -2   18.70    2.50
  -8   2  -2   20.50    1.80
   8  -2   2   18.10    2.20
   8  -2   2   17.60    2.70
   8  -2   2   21.50    2.80
   8  -2   2   23.20    2.90
   8  -2   2   23.30    2.60
   8  -2   2   21.00    2.60
  -9   2  -2    0.80    2.20
  -9   2  -2    3.10    1.70
  -9   2  -2    4.60    2.70
  -9   2  -2    5.60    2.40
  -9   2  -2    1.30    1.50
  -9   2  -2    0.00    3.40
   9  -2   2    3.20    2.30
   9  -2   2   -2.30    2.60
   9  -2   2    0.30    3.20
   9  -2   2    0.80    2.10
   9  -2   2    7.70    2.60
   9  -2   2    4.90    2.50
 -10   2  -2   12.10    3.90
 -10   2  -2   12.10    1.80
 -10   2  -2    8.70    1.70
 -10   2  -2    8.80    2.70
 -10   2  -2   13.10    2.90
 -10   2  -2   10.20    1.80
 -10   2  -2    4.60    2.50
  10  -2   2    5.20    2.50
  10  -2   2    9.30    3.20
  10  -2   2    7.40    3.10
  10  -2   2   11.20    3.10
  10  -2   2   11.50    3.10
 -11   2  -2    2.30    2.80
 -11   2  -2    4.50    1.40
 -11   2  -2    2.10    2.90
 -11   2  -2    1.30    2.50
 -11   2  -2    2.30    4.10
 -11   2  -2    1.00    1.40
 -11   2  -2    0.80    3.00
  11  -2   2    7.40    3.60
  11  -2   2   -6.30    3.20
  11  -2   2   -2.80    3.40
  11  -2   2    0.90    3.10
  11  -2   2    3.60    3.30
 -12   2  -2    0.60    4.20
  12  -2   2    0.50    3.70
  12  -2   2    1.80    3.30
  12  -2   2    4.90    4.10
  12   1  -2    2.50    3.20
  12   1  -2   -3.10    3.70
 -12  -1   2   -6.40    4.80
  11   1  -2    1.60    3.50
  11   1  -2    1.80    3.40
  11   1  -2    0.90    3.00
 -11  -1   2   -1.00    2.60
 -11  -1   2    4.40    4.50
  10   1  -2   -0.10    2.80
  10   1  -2    3.60    2.90
  10   1  -2    2.10    2.40
  10   1  -2    6.20    3.20
  10   1  -2    3.20    3.00
  10   1  -2    8.50    3.10
 -10  -1   2    1.80    2.50
 -10  -1   2    8.00    4.20
 -10  -1   2    3.10    2.50
   9   1  -2    4.40    2.60
   9   1  -2    1.60    2.80
   9   1  -2   -0.50    2.50
   9   1  -2    1.60    2.70
   9   1  -2   -0.60    2.00
   9   1  -2   -0.20    2.60
  -9  -1   2   -0.80    2.10
  -9  -1   2    0.10    2.20
  -9  -1   2    2.10    1.70
  -9  -1   2    2.60    1.40
  -9  -1   2   -3.00    3.40
   8   1  -2   50.49    4.00
   8   1  -2   52.79    4.20
   8   1  -2   47.20    3.90
   8   1  -2   52.09    4.30
   8   1  -2   55.49    3.90
   8   1  -2   55.89    4.10
   8   1  -2   53.59    4.10
  -8  -1   2   40.00    4.10
  -8  -1   2   51.99    3.80
  -8  -1   2   48.60    2.90
  -8  -1   2   49.20    4.30
  -8  -1   2   53.49    3.90
   7   1  -2  121.79    6.10
   7   1  -2  144.69    5.80
   7   1  -2  141.79    5.70
   7   1  -2  151.08    5.70
   7   1  -2  144.49    5.90
   7   1  -2  140.49    5.40
  -7  -1   2  140.39    5.00
  -7  -1   2  142.69    5.50
  -7  -1   2  140.79    5.50
  -7  -1   2  130.59    5.20
  -7  -1   2  135.09    6.40
  -7  -1   2  128.59    5.80
   6   1  -2  281.67    9.10
   6   1  -2  261.27    9.20
   6   1  -2  289.17    9.30
   6   1  -2  275.27    9.00
   6   1  -2  283.47    9.30
   6   1  -2  285.67    9.50
   6   1  -2  287.97    9.20
   6   1  -2  282.17    9.20
  -6  -1   2  267.87    9.10
  -6  -1   2  280.97    9.70
  -6  -1   2  258.27    9.00
  -6  -1   2  276.17    9.30
  -6  -1   2  266.87    9.40
  -6  -1   2  282.97    9.20
  -6  -1   2  286.67    8.90
   5   1  -2  206.48    6.70
   5   1  -2  187.38    6.70
   5   1  -2  196.18    6.50
   5   1  -2  197.18    6.60
   5   1  -2  182.28    7.30
   5   1  -2  192.88    6.50
   5   1  -2  212.38    8.00
   5   1  -2  197.48    6.70
   5   1  -2  202.28    6.90
   5   1  -2  184.28    6.40
  -5  -1   2  189.78    6.50
  -5  -1   2  189.58    6.60
  -5  -1   2  194.38    6.30
  -5  -1   2  202.68    6.40
  -5  -1   2  196.18    6.90
  -5  -1   2  194.48    7.10
  -5  -1   2  202.28    6.60
   4   1  -2 1298.67   39.20
   4   1  -2 1295.07   39.10
   4   1  -2 1267.77   39.20
   4   1  -2 1306.07   39.10
   4   1  -2 1309.97   39.10
   4   1  -2 1292.27   39.00
   4   1  -2 1288.17   39.60
   4   1  -2 1301.17   39.10
  -4  -1   2 1327.87   39.10
  -4  -1   2 1322.17   38.90
  -4  -1   2 1281.87   38.90
  -4  -1   2 1255.97   39.10
  -4  -1   2 1272.07   39.30
  -4  -1   2 1316.27   39.30
  -4  -1   2 1300.47   39.60
  -4  -1   2 1260.37   39.00
   3   1  -2 1139.99   33.70
   3   1  -2 1161.48   34.20
   3   1  -2 1127.49   33.70
   3   1  -2 1112.19   33.70
   3   1  -2 1100.99   34.00
   3   1  -2 1109.89   33.70
   3   1  -2 1069.39   33.60
   3   1  -2 1121.69   33.80
   3   1  -2 1120.99   33.60
   3   1  -2 1120.39   33.60
  -3  -1   2 1105.79   33.70
  -3  -1   2 1114.79   33.70
  -3  -1   2 1055.59   34.40
  -3  -1   2 1133.69   34.10
  -3  -1   2 1112.39   33.50
  -3  -1   2 1090.29   33.60
  -3  -1   2 1097.59   33.80
  -3  -1   2 1134.79   33.60
  -3  -1   2 1146.39   33.60
   2   1  -2  197.58    6.30
   2   1  -2  199.28    6.40
   2   1  -2  202.58    6.40
   2   1  -2  206.48    6.60
   2   1  -2  201.48    6.70
   2   1  -2  203.68    6.30
   2   1  -2  198.98    6.40
   2   1  -2  199.58    6.40
   2   1  -2  201.38    6.30
  -2  -1   2  204.18    6.30
  -2  -1   2  204.58    6.40
  -2  -1   2  202.18    6.40
  -2  -1   2  208.18    6.30
  -2  -1   2  201.18    6.70
  -2  -1   2  206.18    6.60
  -2  -1   2  202.78    6.40
  -2  -1   2  206.88    6.30
   1   1  -2  226.28    6.90
   1   1  -2  214.08    6.80
   1   1  -2  223.08    6.90
   1   1  -2  217.38    6.90
   1   1  -2  221.78    6.70
   1   1  -2  220.38    6.90
   1   1  -2  218.78    6.80
   1   1  -2  221.18    7.10
   1   1  -2  226.48    7.00
  -1  -1   2  226.88    6.80
  -1  -1   2  217.48    6.90
  -1  -1   2  221.58    7.10
  -1  -1   2  223.28    6.90
  -1  -1   2  218.28    6.80
  -1  -1   2  217.88    6.90
  -1  -1   2  212.48    6.90
  -1  -1   2  229.98    6.70
   0   1  -2  992.70   29.60
   0  -1   2  964.90   29.60
   0  -1   2  977.70   29.70
   0  -1   2 1006.40   29.70
  -1   1  -2 1383.86   53.69
   1  -1   2 1317.77   53.59
  -2   1  -2  802.42   24.40
  -2   1  -2  815.62   24.50
  -2   1  -2  811.62   24.50
  -2   1  -2  834.02   24.60
  -2   1  -2  795.62   24.50
  -2   1  -2  784.92   24.40
   2  -1   2  814.32   24.60
   2  -1   2  809.22   24.50
   2  -1   2  830.62   24.50
   2  -1   2  796.22   24.50
   2  -1   2  808.72   24.40
   2  -1   2  819.02   24.50
   2  -1   2  795.32   24.50
  -3   1  -2  802.52   24.50
  -3   1  -2  827.22   24.50
  -3   1  -2  820.82   24.30
  -3   1  -2  799.92   24.50
  -3   1  -2  787.72   24.40
  -3   1  -2  822.02   24.50
  -3   1  -2  803.52   24.50
  -3   1  -2  812.32   24.40
   3  -1   2  793.32   24.40
   3  -1   2  815.62   24.50
   3  -1   2  810.62   24.50
   3  -1   2  808.62   24.50
   3  -1   2  810.42   24.50
   3  -1   2  788.62   24.40
   3  -1   2  786.32   24.40
  -4   1  -2  242.58    8.00
  -4   1  -2  253.67    7.70
  -4   1  -2  241.08    8.00
  -4   1  -2  251.57    8.10
  -4   1  -2  242.18    8.00
  -4   1  -2  245.78    7.80
  -4   1  -2  250.77    7.90
  -4   1  -2  245.28    8.00
   4  -1   2  246.18    8.10
   4  -1   2  246.68    8.00
   4  -1   2  251.57    7.90
   4  -1   2  253.97    8.00
   4  -1   2  247.68    8.00
   4  -1   2  249.97    8.00
   4  -1   2  242.68    7.90
  -5   1  -2  418.96   13.00
  -5   1  -2  405.46   13.00
  -5   1  -2  397.76   12.70
  -5   1  -2  417.26   12.80
  -5   1  -2  416.46   13.00
  -5   1  -2  416.06   13.00
  -5   1  -2  399.26   13.10
  -5   1  -2  412.56   12.90
   5  -1   2  408.86   13.30
   5  -1   2  422.96   12.90
   5  -1   2  419.46   13.10
   5  -1   2  411.36   13.00
   5  -1   2  409.96   12.90
   5  -1   2  419.56   13.00
   5  -1   2  422.76   13.10
   5  -1   2  403.16   13.00
  -6   1  -2  123.89    5.10
  -6   1  -2  125.19    4.70
  -6   1  -2  128.49    5.00
  -6   1  -2  120.59    4.80
  -6   1  -2  124.39    4.50
  -6   1  -2  122.59    4.50
  -6   1  -2  121.49    4.80
   6  -1   2  123.49    4.70
   6  -1   2  126.99    5.00
   6  -1   2  129.99    5.50
   6  -1   2  127.69    5.00
   6  -1   2  127.99    4.90
   6  -1   2  129.39    4.80
   6  -1   2  121.49    4.90
   6  -1   2  125.39    5.30
  -7   1  -2  149.69    5.40
  -7   1  -2  147.79    5.80
  -7   1  -2  138.99    5.90
  -7   1  -2  145.19    5.10
  -7   1  -2  145.79    5.60
  -7   1  -2  149.19    7.10
  -7   1  -2  135.89    5.50
  -7   1  -2  135.79    5.50
   7  -1   2  136.69    6.10
   7  -1   2  133.19    5.40
   7  -1   2  147.99    5.80
   7  -1   2  142.49    5.60
   7  -1   2  140.09    5.80
   7  -1   2  146.19    5.50
   7  -1   2  148.19    5.90
  -8   1  -2   89.99    4.80
  -8   1  -2   91.79    4.40
  -8   1  -2   91.79    5.70
  -8   1  -2   89.59    7.90
  -8   1  -2   66.69    4.10
  -8   1  -2   76.49    3.80
  -8   1  -2   85.99    3.70
   8  -1   2   93.89    4.90
   8  -1   2   83.39    4.20
[truncated: 1,621,598 more chars]
