# Supplementary material for: Crystal structure, Hirshfeld surface and frontier mol­ecular orbital analysis of 9-(3-bromo-4-hy­droxy-5-meth­oxy­phen­yl)-3,3,6,6-tetra­methyl-3,4,5,6,7,9-hexa­hydro-1H-xanthene-1,8(2H)-dione
Source: Acta Crystallogr E Crystallogr Commun. 2021 Oct 29;77(Pt 11):1170–4. doi: 10.1107/S2056989021010690 (PMC8587974; doi:10.1107/S2056989021010690)
Supplement: Supplementary file 2 [file e-77-01170-Isup3.hkl]

data_I                                                                          
_shelx_title ' 5BVXN_a.res in P-1'                                              
_shelx_refln_list_code          4                                               
_shelx_F_calc_maximum      166.21                                               
_exptl_crystal_F_000       492.00                                               
_reflns_d_resolution_high  0.8409                                               
                                                                                
loop_                                                                           
 _space_group_symop_operation_xyz                                               
 'x, y, z'                                                                      
 '-x, -y, -z'                                                                   
                                                                                
_cell_length_a     9.8506                                                       
_cell_length_b    10.7629                                                       
_cell_length_c    12.3134                                                       
_cell_angle_alpha  82.380                                                       
_cell_angle_beta   66.900                                                       
_cell_angle_gamma  73.484                                                       
                                                                                
_shelx_F_squared_multiplier     1.000                                           
                                                                                
loop_                                                                           
 _refln_index_h                                                                 
 _refln_index_k                                                                 
 _refln_index_l                                                                 
 _refln_F_squared_calc                                                          
 _refln_F_squared_meas                                                          
 _refln_F_squared_sigma                                                         
 _refln_observed_status                                                         
   2   0   0       2347.55       2317.65        22.06 o                         
   3   0   0       1166.90       1085.44         7.83 o                         
   4   0   0        791.19        720.60         5.35 o                         
   5   0   0       1244.88       1227.15         8.99 o                         
   6   0   0        284.79        286.19         2.88 o                         
   7   0   0        150.05        144.38         2.08 o                         
   8   0   0        109.97        108.10         2.72 o                         
   9   0   0          5.56          7.47         1.54 o                         
  10   0   0         63.28         58.28         2.51 o                         
 -10   1   0         33.08         32.07         2.17 o                         
  -9   1   0         15.02         15.91         1.38 o                         
  -8   1   0          0.02          0.36         1.21 o                         
  -7   1   0          1.35          1.60         0.95 o                         
  -6   1   0         19.89         27.13         0.95 o                         
  -5   1   0        247.06        257.03         2.22 o                         
  -4   1   0         25.88         20.58         0.61 o                         
  -3   1   0          5.21          9.64         0.42 o                         
  -2   1   0        718.20        782.25         5.51 o                         
  -1   1   0         12.77          9.72         0.62 o                         
   2   1   0         64.48         86.15         0.93 o                         
   3   1   0       1132.76       1211.75         8.74 o                         
   4   1   0       1432.65       1599.35        11.87 o                         
   5   1   0        292.06        283.41         2.68 o                         
   6   1   0        177.15        180.54         2.16 o                         
   7   1   0         87.41         79.88         1.80 o                         
   8   1   0        138.41        125.63         2.77 o                         
   9   1   0         84.29         82.86         2.94 o                         
  10   1   0         44.10         43.22         2.14 o                         
  -9   2   0        120.88        133.18         3.17 o                         
  -8   2   0        325.97        327.56         4.87 o                         
  -7   2   0        115.33        112.51         1.85 o                         
  -6   2   0        279.57        261.75         2.50 o                         
  -5   2   0       1277.87       1284.52         9.38 o                         
  -4   2   0        542.24        526.52         3.97 o                         
  -3   2   0       1577.98       1519.48        10.62 o                         
  -2   2   0       2069.96       2069.63        14.73 o                         
  -1   2   0        167.26        223.89         1.81 o                         
   0   2   0       7744.92       7059.07       164.46 o                         
   1   2   0         38.15         38.22         0.57 o                         
   2   2   0      11935.39      11701.03       272.89 o                         
   3   2   0       5962.22       5880.99       156.58 o                         
   4   2   0       3222.04       3318.17        25.06 o                         
   5   2   0        342.65        286.26         2.57 o                         
   6   2   0         57.49         53.53         1.46 o                         
   7   2   0         51.77         51.60         1.74 o                         
   8   2   0        126.43        122.63         2.55 o                         
   9   2   0         12.03         13.68         1.71 o                         
  10   2   0          0.48         -0.21         2.12 o                         
  -9   3   0        271.39        271.82         5.02 o                         
  -8   3   0         65.84         65.50         2.14 o                         
  -7   3   0        102.50         93.85         2.56 o                         
  -6   3   0         91.44         79.36         2.63 o                         
  -5   3   0        853.68        849.19         7.20 o                         
  -4   3   0        827.99        822.20         6.51 o                         
  -3   3   0       1929.19       1951.05        14.00 o                         
  -2   3   0        213.00        173.17         1.53 o                         
  -1   3   0       3883.20       3856.66        47.35 o                         
   0   3   0       1565.06       1728.88        13.48 o                         
   1   3   0        702.42        710.11         5.49 o                         
   2   3   0       6057.00       6277.77       163.93 o                         
   3   3   0       1778.02       1862.95        14.66 o                         
   4   3   0       8313.60       8624.66       228.09 o                         
   5   3   0        127.09        116.29         1.66 o                         
   6   3   0        103.46        106.60         1.85 o                         
   7   3   0        255.34        254.44         2.90 o                         
   8   3   0        110.43        123.92         3.04 o                         
   9   3   0        142.92        142.66         3.34 o                         
  10   3   0          0.90          1.63         2.00 o                         
  -9   4   0         21.12         22.01         2.62 o                         
  -8   4   0         12.63         15.55         1.92 o                         
  -7   4   0         73.30         72.56         2.27 o                         
  -6   4   0        220.98        226.23         3.25 o                         
  -5   4   0         75.92         87.42         1.83 o                         
  -4   4   0         72.47         67.30         1.58 o                         
  -3   4   0        370.85        361.26         3.01 o                         
  -2   4   0        297.89        314.30         2.71 o                         
  -1   4   0       1635.73       1889.88        13.92 o                         
   0   4   0        311.45        378.18         3.29 o                         
   1   4   0          9.77         21.52         0.71 o                         
   2   4   0        174.58        164.81         1.76 o                         
   3   4   0         94.40        113.22         1.36 o                         
   4   4   0       3274.98       3639.10        25.94 o                         
   5   4   0          0.50          3.85         0.84 o                         
   6   4   0          8.51          8.08         1.06 o                         
   7   4   0         25.97         28.63         1.37 o                         
   8   4   0        126.45        107.56         2.65 o                         
   9   4   0         10.08         10.84         1.91 o                         
  10   4   0          0.91         -3.11         2.39 o                         
  -8   5   0          3.73          2.00         2.05 o                         
  -7   5   0        357.46        357.72         4.78 o                         
  -6   5   0        871.19        888.98        11.16 o                         
  -5   5   0       1333.93       1347.19        12.18 o                         
  -4   5   0       1133.52       1109.08         9.69 o                         
  -3   5   0       1935.78       1946.01        16.56 o                         
  -2   5   0       1450.42       1439.11        11.09 o                         
  -1   5   0      13136.87      13060.92       330.11 o                         
   0   5   0        849.41        793.68         6.28 o                         
   1   5   0        727.65        685.71         5.15 o                         
   2   5   0        414.69        386.49         3.23 o                         
   3   5   0         13.89         14.96         0.90 o                         
   4   5   0        916.47        845.26         6.59 o                         
   5   5   0        118.95        120.96         1.82 o                         
   6   5   0        380.10        379.33         3.82 o                         
   7   5   0         68.92         61.64         1.65 o                         
   8   5   0          1.34          2.14         1.76 o                         
   9   5   0         97.89         95.62         3.09 o                         
  10   5   0          0.35         -3.55         2.68 o                         
  -7   6   0          5.96          5.66         1.67 o                         
  -6   6   0        117.36        104.86         4.00 o                         
  -5   6   0        181.06        170.50         3.23 o                         
  -4   6   0          0.84          0.14         1.06 o                         
  -3   6   0         15.52         14.83         1.10 o                         
  -2   6   0         30.21         33.66         0.94 o                         
  -1   6   0        138.39        149.81         1.68 o                         
   0   6   0        110.25        106.54         1.50 o                         
   1   6   0        154.73        154.52         1.70 o                         
   2   6   0         12.83          9.90         0.84 o                         
   3   6   0       2376.38       2496.82        18.50 o                         
   4   6   0        326.49        317.92         3.01 o                         
   5   6   0        351.73        365.79         3.31 o                         
   6   6   0        113.45        113.69         2.11 o                         
   7   6   0         85.85         75.36         1.94 o                         
   8   6   0         85.39         81.25         2.64 o                         
   9   6   0          7.31         10.92         2.42 o                         
  10   6   0          5.65          4.74         2.66 o                         
  -7   7   0        132.16        123.25         8.52 o                         
  -6   7   0        138.97        125.58         4.82 o                         
  -5   7   0        195.42        195.22         3.67 o                         
  -4   7   0        268.17        277.54         3.72 o                         
  -3   7   0        569.26        570.85         5.48 o                         
  -2   7   0        488.06        476.15         4.27 o                         
  -1   7   0       2463.70       2439.92        18.64 o                         
   0   7   0        827.26        785.25         6.58 o                         
   1   7   0       1377.80       1416.38        10.41 o                         
   2   7   0        214.27        226.94         2.51 o                         
   3   7   0         15.89         15.44         1.11 o                         
   4   7   0        151.21        162.40         2.46 o                         
   5   7   0          1.54         -0.36         1.26 o                         
   6   7   0        203.02        207.10         2.86 o                         
   7   7   0         67.49         69.90         2.43 o                         
   8   7   0          1.87         -2.32         2.24 o                         
   9   7   0          0.48          1.78         2.68 o                         
  10   7   0          1.12         -2.09         2.70 o                         
  -6   8   0        102.81         98.23         3.64 o                         
  -5   8   0        164.36        165.13         5.27 o                         
  -4   8   0        163.12        175.25         3.19 o                         
  -3   8   0        224.95        220.08         3.12 o                         
  -2   8   0        541.36        550.93         4.97 o                         
  -1   8   0        319.72        311.36         3.01 o                         
   0   8   0        353.28        375.48         3.58 o                         
   1   8   0        693.13        711.50         5.75 o                         
   2   8   0        466.71        468.35         4.42 o                         
   3   8   0       2362.04       2351.09        17.62 o                         
   4   8   0         60.43         57.24         1.69 o                         
   5   8   0         24.75         24.61         1.57 o                         
   6   8   0        190.87        195.56         3.71 o                         
   7   8   0        188.28        176.55         3.58 o                         
   8   8   0        173.57        160.51         4.12 o                         
   9   8   0          7.53         11.04         2.79 o                         
  -5   9   0          4.33          2.22         2.05 o                         
  -4   9   0          6.76          7.44         1.72 o                         
  -3   9   0         29.92         34.31         1.73 o                         
  -2   9   0          0.19         -1.29         1.32 o                         
  -1   9   0          4.95          6.23         1.33 o                         
   0   9   0          0.10         -1.39         1.18 o                         
   1   9   0         62.61         61.54         1.77 o                         
   2   9   0         35.42         31.15         1.53 o                         
   3   9   0        481.33        491.04         5.67 o                         
   4   9   0          0.25          1.10         1.57 o                         
   5   9   0          5.79          4.03         1.85 o                         
   6   9   0         23.35         19.22         2.37 o                         
   7   9   0         20.15         20.90         2.43 o                         
   8   9   0         30.87         28.72         2.42 o                         
   9   9   0          2.80          0.55         2.79 o                         
  -4  10   0        172.91        159.75         3.57 o                         
  -3  10   0        230.89        238.78         4.12 o                         
  -2  10   0        493.29        504.11         8.04 o                         
  -1  10   0        163.51        157.53         2.73 o                         
   0  10   0        134.58        137.88         2.64 o                         
   1  10   0        163.56        150.27         3.00 o                         
   2  10   0         53.21         56.48         2.15 o                         
   3  10   0        178.57        170.38         3.19 o                         
   4  10   0         18.58         20.00         2.12 o                         
   5  10   0         79.75         85.53         2.95 o                         
   6  10   0          0.91          1.03         2.53 o                         
   7  10   0          0.58         -0.78         2.97 o                         
   8  10   0         13.88         13.23         2.89 o                         
  -2  11   0         91.52         97.75         3.00 o                         
  -1  11   0         53.84         48.50         1.96 o                         
   0  11   0         94.13         81.75         2.50 o                         
   1  11   0         63.59         69.71         2.30 o                         
   2  11   0        138.46        135.72         3.25 o                         
   3  11   0          9.32          9.50         2.08 o                         
   4  11   0        115.61        108.92         3.39 o                         
   5  11   0        159.64        153.61         4.64 o                         
   6  11   0        118.38        112.51         4.12 o                         
   7  11   0         28.95         30.98         3.47 o                         
   0  12   0         94.48         90.53         2.75 o                         
   1  12   0          0.92          1.43         1.81 o                         
   2  12   0          2.05          1.24         2.09 o                         
   3  12   0          1.16         -1.41         2.60 o                         
   4  12   0          3.59          2.24         2.58 o                         
   5  12   0          7.24          9.07         2.93 o                         
  -5 -12   1          0.47         -1.01         2.81 o                         
  -4 -12   1          2.92         -3.43         2.74 o                         
  -3 -12   1          5.17          3.65         2.67 o                         
  -2 -12   1          6.27          7.34         2.48 o                         
  -1 -12   1         14.12         13.06         1.93 o                         
   0 -12   1          5.37          9.99         1.99 o                         
  -7 -11   1         28.89         31.94         3.29 o                         
  -6 -11   1         43.05         41.03         3.38 o                         
  -5 -11   1        147.56        159.54         4.61 o                         
  -4 -11   1        107.84        110.96         3.57 o                         
  -3 -11   1        198.48        188.23         4.34 o                         
  -2 -11   1        504.83        509.60         6.32 o                         
  -1 -11   1        264.89        262.33         4.11 o                         
   0 -11   1        371.94        390.42         6.44 o                         
   1 -11   1        261.87        263.45         3.85 o                         
   2 -11   1         79.75         79.25         2.12 o                         
  -8 -10   1          1.51         -2.05         2.87 o                         
  -7 -10   1          0.79         -2.92         2.97 o                         
  -6 -10   1          5.61          8.44         2.65 o                         
  -5 -10   1         56.22         55.56         2.81 o                         
  -4 -10   1         30.07         32.77         2.41 o                         
  -3 -10   1         27.95         25.34         2.12 o                         
  -2 -10   1         70.29         60.12         2.76 o                         
  -1 -10   1         66.80         60.32         2.01 o                         
   0 -10   1        128.01        119.92         2.54 o                         
   1 -10   1        134.71        130.43         3.49 o                         
   2 -10   1        474.00        441.72         6.43 o                         
   3 -10   1         58.68         54.02         2.27 o                         
   4 -10   1         37.70         35.97         2.28 o                         
  -8  -9   1         21.33         16.49         2.40 o                         
  -7  -9   1          9.29          2.11         2.85 o                         
  -6  -9   1          5.81          3.84         2.39 o                         
  -5  -9   1        175.43        172.47         3.82 o                         
  -4  -9   1        233.47        237.20         3.74 o                         
  -3  -9   1         46.93         42.08         1.75 o                         
  -2  -9   1         96.84         93.85         2.61 o                         
  -1  -9   1        730.34        728.75         6.73 o                         
   0  -9   1        642.16        650.70         6.29 o                         
   1  -9   1        516.20        505.72         4.96 o                         
   2  -9   1        388.39        394.18         4.20 o                         
   3  -9   1         43.00         47.80         1.68 o                         
   4  -9   1         59.57         61.81         2.29 o                         
   5  -9   1          9.45          7.83         2.09 o                         
  -9  -8   1         18.37         18.02         3.00 o                         
  -8  -8   1        107.53        108.99         4.38 o                         
  -7  -8   1          0.64          1.43         1.93 o                         
  -6  -8   1          1.71          0.04         1.97 o                         
  -5  -8   1         69.92         63.30         2.11 o                         
  -4  -8   1         88.91         89.95         2.14 o                         
  -3  -8   1        878.59        889.91         7.46 o                         
  -2  -8   1         59.68         46.23         1.37 o                         
  -1  -8   1       1067.88       1044.29         8.73 o                         
   0  -8   1        714.40        718.54         5.86 o                         
   1  -8   1        557.88        542.35         4.98 o                         
   2  -8   1       1541.64       1594.15        12.99 o                         
   3  -8   1        705.51        687.35         6.53 o                         
   4  -8   1        507.44        483.31         5.61 o                         
   5  -8   1        339.06        327.80         6.18 o                         
   6  -8   1        163.28        166.97         4.10 o                         
  -9  -7   1          4.60          5.55         2.54 o                         
  -8  -7   1         28.49         30.99         2.57 o                         
  -7  -7   1          3.40          3.34         1.91 o                         
  -6  -7   1         50.69         39.44         1.69 o                         
  -5  -7   1         95.74         79.39         1.83 o                         
  -4  -7   1         20.25         18.89         1.39 o                         
  -3  -7   1        337.51        359.79         3.52 o                         
  -2  -7   1        253.40        257.87         2.77 o                         
  -1  -7   1         47.62         54.01         1.25 o                         
   0  -7   1         33.43         41.48         1.14 o                         
   1  -7   1          1.35          1.68         0.90 o                         
   2  -7   1        698.54        765.09         6.55 o                         
   3  -7   1        247.04        257.70         2.82 o                         
   4  -7   1        238.53        238.30         3.00 o                         
   5  -7   1         44.99         40.57         1.93 o                         
   6  -7   1         66.93         64.42         2.67 o                         
   7  -7   1         21.45         24.35         3.28 o                         
 -10  -6   1         28.08         34.85         2.99 o                         
  -9  -6   1         64.31         60.48         2.89 o                         
  -8  -6   1        115.27        118.94         3.55 o                         
  -7  -6   1        346.92        327.24         4.80 o                         
  -6  -6   1        477.57        498.94         4.68 o                         
  -5  -6   1        306.23        302.02         3.18 o                         
  -4  -6   1        279.48        279.78         2.86 o                         
  -3  -6   1       2145.14       2210.03        17.02 o                         
  -2  -6   1        769.54        739.10         6.02 o                         
  -1  -6   1       2599.82       2644.24        20.12 o                         
   0  -6   1        796.04        768.62         6.37 o                         
   1  -6   1         77.58         68.99         1.37 o                         
   2  -6   1         21.75         22.06         1.01 o                         
   3  -6   1       1820.79       1803.64        14.39 o                         
   4  -6   1       1770.79       1774.73        15.26 o                         
   5  -6   1        538.87        523.48         6.00 o                         
   6  -6   1         84.54         74.13         2.42 o                         
   7  -6   1         21.50         21.68         2.75 o                         
   8  -6   1         41.35         44.77         3.53 o                         
 -10  -5   1         16.73         12.86         2.67 o                         
  -9  -5   1         13.21         12.82         2.32 o                         
  -8  -5   1          4.68          5.25         1.80 o                         
  -7  -5   1          0.84          6.88         1.48 o                         
  -6  -5   1         95.10        105.13         1.98 o                         
  -5  -5   1         67.29         66.46         1.53 o                         
  -4  -5   1        323.29        319.34         3.18 o                         
  -3  -5   1         17.26         39.68         1.45 o                         
  -2  -5   1       1298.79       1323.81         9.92 o                         
  -1  -5   1       1306.41       1317.26        10.51 o                         
   0  -5   1        763.43        751.21         6.37 o                         
   1  -5   1       6912.51       6955.07       104.43 o                         
   2  -5   1        140.73        132.64         1.77 o                         
   3  -5   1        279.76        278.88         2.97 o                         
   4  -5   1        560.13        549.27         5.38 o                         
   5  -5   1        269.13        267.68         3.08 o                         
   6  -5   1        157.56        148.17         2.78 o                         
   7  -5   1          8.36          2.57         1.56 o                         
   8  -5   1         10.10         15.06         1.90 o                         
 -10  -4   1         10.58          8.96         2.37 o                         
  -9  -4   1         17.12         20.35         2.09 o                         
  -8  -4   1         20.61         20.07         1.76 o                         
  -7  -4   1         94.80         82.71         2.04 o                         
  -6  -4   1        484.41        495.81         4.84 o                         
  -5  -4   1       2257.31       2287.65        17.01 o                         
  -4  -4   1       1662.64       1634.97        12.23 o                         
  -3  -4   1        511.96        538.48         4.33 o                         
  -2  -4   1        780.19        816.08         6.25 o                         
  -1  -4   1       2343.49       2385.08        18.66 o                         
   0  -4   1        481.37        490.18         4.23 o                         
   1  -4   1       1369.69       1480.85        12.08 o                         
   2  -4   1        143.30        178.47         2.02 o                         
   3  -4   1        345.81        378.03         3.47 o                         
   4  -4   1          1.81          0.89         0.77 o                         
   5  -4   1         20.94         20.83         0.98 o                         
   6  -4   1        304.02        310.37         3.49 o                         
   7  -4   1        420.72        414.79         4.97 o                         
   8  -4   1         69.30         59.10         2.23 o                         
   9  -4   1          0.52         -1.07         3.60 o                         
 -10  -3   1         28.84         32.74         2.30 o                         
  -9  -3   1         10.68         10.26         2.03 o                         
  -8  -3   1         17.96         20.09         1.63 o                         
  -7  -3   1         41.77         43.59         1.35 o                         
  -6  -3   1       1454.48       1440.04        10.96 o                         
  -5  -3   1       1713.06       1679.77        12.23 o                         
  -4  -3   1       2945.18       2888.52        21.27 o                         
  -3  -3   1         13.24         30.14         0.84 o                         
  -2  -3   1       2246.73       2250.36        16.05 o                         
  -1  -3   1       2896.80       2882.50        21.71 o                         
   0  -3   1       3620.85       3606.47        48.45 o                         
   1  -3   1      21733.33      20309.49       460.02 o                         
   2  -3   1       5190.73       5263.31        79.12 o                         
   3  -3   1       4442.57       4360.25        36.40 o                         
   4  -3   1        915.58        904.62         7.38 o                         
   5  -3   1        497.70        506.68         4.60 o                         
   6  -3   1        436.44        403.08         3.94 o                         
   7  -3   1        397.09        404.02         4.42 o                         
   8  -3   1        186.83        186.20         5.13 o                         
   9  -3   1         22.64         23.06         2.60 o                         
 -10  -2   1          6.66          6.99         2.09 o                         
  -9  -2   1         10.56         10.43         1.73 o                         
  -8  -2   1          6.10          9.36         1.48 o                         
  -7  -2   1         48.71         52.07         1.39 o                         
  -6  -2   1          2.31          5.65         1.02 o                         
  -5  -2   1         84.17         99.67         1.57 o                         
  -4  -2   1        453.16        504.00         4.16 o                         
  -3  -2   1        876.91        898.90         6.79 o                         
  -2  -2   1       6302.17       6703.09       169.79 o                         
  -1  -2   1       2625.32       2772.48        34.03 o                         
   0  -2   1          0.19          4.45         0.45 o                         
   1  -2   1      13673.13      12968.11       298.01 o                         
   2  -2   1         34.44         35.20         1.15 o                         
   3  -2   1         44.54         39.69         1.04 o                         
   4  -2   1         43.80         50.44         1.13 o                         
   5  -2   1       1002.68       1061.48         7.65 o                         
   6  -2   1        125.59        136.57         1.80 o                         
   7  -2   1         61.51         69.56         1.63 o                         
   8  -2   1        133.71        128.99         2.58 o                         
   9  -2   1         16.07         19.43         1.49 o                         
  10  -2   1         43.67         49.32         2.97 o                         
 -10  -1   1         54.95         62.47         2.94 o                         
  -9  -1   1          3.34          6.85         1.62 o                         
  -8  -1   1        186.18        195.25         3.03 o                         
  -7  -1   1        290.24        296.75         3.20 o                         
  -6  -1   1        473.68        460.36         4.17 o                         
  -5  -1   1         11.88          8.97         0.76 o                         
  -4  -1   1        477.49        514.12         4.09 o                         
  -3  -1   1       3708.94       3725.60        26.44 o                         
  -2  -1   1      27091.50      24755.34       771.63 o                         
  -1  -1   1       8281.35       7453.83       246.07 o                         
   1  -1   1       2063.09       1447.82        56.10 o                         
   2  -1   1       6948.99       6790.90       239.14 o                         
   3  -1   1       5858.87       5400.62       205.96 o                         
   4  -1   1        404.58        418.32         3.57 o                         
   5  -1   1       1298.29       1304.92         9.80 o                         
   6  -1   1        183.04        158.18         1.90 o                         
   7  -1   1        108.63        114.27         1.96 o                         
   8  -1   1        111.51        106.54         2.27 o                         
   9  -1   1        117.94        112.62         3.58 o                         
  10  -1   1         46.97         48.85         2.26 o                         
 -10   0   1          1.20          0.24         2.14 o                         
  -9   0   1         31.52         31.75         1.59 o                         
  -8   0   1          0.46         -1.00         1.26 o                         
  -7   0   1         10.37          9.95         1.08 o                         
  -6   0   1        369.17        359.47         3.28 o                         
  -5   0   1        124.16        119.13         1.98 o                         
  -4   0   1        259.73        265.84         2.19 o                         
  -3   0   1       1371.71       1414.17         9.41 o                         
  -2   0   1      10214.89      10113.76       231.15 o                         
  -1   0   1         82.83         54.01         1.65 o                         
   2   0   1        522.54        513.32         3.87 o                         
   3   0   1        401.43        412.52         3.34 o                         
   4   0   1         30.00         26.30         0.92 o                         
   5   0   1       1311.39       1243.12         9.38 o                         
   6   0   1        485.12        482.63         3.92 o                         
   7   0   1        598.22        609.96         5.11 o                         
   8   0   1        386.29        376.50         4.12 o                         
   9   0   1         32.18         37.06         2.04 o                         
  10   0   1        131.05        142.11         3.82 o                         
  -9   1   1          6.96          9.92         1.88 o                         
  -8   1   1         63.58         60.35         1.94 o                         
  -7   1   1         45.58         50.16         1.37 o                         
  -6   1   1        561.55        544.67         4.36 o                         
  -5   1   1        186.31        166.85         1.75 o                         
  -4   1   1        316.37        329.96         2.63 o                         
  -3   1   1        397.13        414.53         3.00 o                         
  -2   1   1        349.94        352.41         2.67 o                         
  -1   1   1        382.77        359.86         8.76 o                         
   2   1   1       4657.93       4255.73       323.19 o                         
   3   1   1        774.09        792.56         5.94 o                         
   4   1   1          0.97          2.17         0.49 o                         
   5   1   1       1775.33       1872.70        13.88 o                         
   6   1   1        119.22        120.20         1.71 o                         
   7   1   1         12.52         15.56         1.10 o                         
   8   1   1         20.42         23.88         1.42 o                         
   9   1   1         37.35         42.24         1.91 o                         
  10   1   1         21.81         19.61         2.01 o                         
  -9   2   1         84.16         85.91         4.46 o                         
  -8   2   1        111.19        113.42         2.70 o                         
  -7   2   1        370.39        358.91         3.76 o                         
  -6   2   1        620.06        616.59         5.20 o                         
  -5   2   1        744.58        743.65         6.14 o                         
  -4   2   1       1351.60       1292.31         9.67 o                         
  -3   2   1       2025.66       1935.19        14.69 o                         
  -2   2   1       2666.50       2684.42        19.63 o                         
  -1   2   1       2274.62       2204.57        16.63 o                         
   0   2   1      27624.56      22512.69       485.58 o                         
   1   2   1       7279.28       6245.24       147.91 o                         
   2   2   1       5692.77       5545.95       140.56 o                         
   3   2   1         54.95         50.14         0.78 o                         
   4   2   1         25.39         51.78         1.09 o                         
   5   2   1         37.99         69.26         1.33 o                         
   6   2   1        256.61        262.23         2.58 o                         
   7   2   1        262.40        259.30         3.53 o                         
   8   2   1          4.59          3.10         1.33 o                         
   9   2   1          5.96          5.11         1.81 o                         
  10   2   1        107.40        108.74         3.39 o                         
  11   2   1         38.56         40.23         2.35 o                         
  -9   3   1         34.11         42.53         3.01 o                         
  -8   3   1         92.01        100.40         2.88 o                         
  -7   3   1          3.83          2.80         1.37 o                         
  -6   3   1        219.63        223.04         2.85 o                         
  -5   3   1         18.96         22.87         0.95 o                         
  -4   3   1        312.58        327.08         3.13 o                         
  -3   3   1          5.23          3.62         0.57 o                         
  -2   3   1         47.25         54.49         0.89 o                         
  -1   3   1        147.09        175.85         1.57 o                         
   0   3   1        678.75        707.70         4.76 o                         
   1   3   1        376.50        404.88         3.04 o                         
   2   3   1         33.67         46.49         0.81 o                         
   3   3   1        162.15        175.77         1.67 o                         
   4   3   1       4697.14       5065.40        39.38 o                         
   5   3   1        526.15        557.16         4.50 o                         
   6   3   1          2.46          2.39         0.95 o                         
   7   3   1        107.49         98.94         2.06 o                         
   8   3   1        115.51        106.20         2.82 o                         
   9   3   1        357.32        350.82         4.79 o                         
  10   3   1          1.55          0.32         2.26 o                         
  11   3   1         54.65         47.97         2.90 o                         
  -8   4   1        341.04        351.75         5.71 o                         
  -7   4   1        399.87        398.75         6.00 o                         
  -6   4   1        306.61        289.91         3.52 o                         
  -5   4   1        507.55        497.22         5.63 o                         
  -4   4   1        925.27        924.08         8.40 o                         
  -3   4   1       1870.02       1873.84        14.33 o                         
  -2   4   1       1640.94       1640.76        13.41 o                         
  -1   4   1        300.26        250.49         2.27 o                         
   0   4   1         51.38         37.70         0.76 o                         
   1   4   1       3051.67       3070.66        21.81 o                         
   2   4   1       5344.98       5340.23       114.03 o                         
   3   4   1         27.28         19.35         0.74 o                         
   4   4   1       1220.86       1302.94         9.51 o                         
   5   4   1          8.79          7.13         0.82 o                         
   6   4   1        138.88        145.58         2.05 o                         
   7   4   1         96.68         99.07         2.12 o                         
   8   4   1         66.30         55.25         1.77 o                         
   9   4   1         39.71         42.74         2.20 o                         
  10   4   1          0.60         -0.70         2.36 o                         
  11   4   1          5.90          4.05         2.81 o                         
  -8   5   1          0.78          1.98         1.78 o                         
  -7   5   1        249.38        237.13         4.83 o                         
  -6   5   1          1.82          5.51         1.37 o                         
  -5   5   1        123.96        120.26         2.31 o                         
  -4   5   1         79.12         81.85         1.73 o                         
  -3   5   1        675.97        676.73         5.64 o                         
  -2   5   1         10.25         17.36         0.71 o                         
  -1   5   1        172.16        138.72         1.62 o                         
   0   5   1         25.46         13.51         0.58 o                         
   1   5   1       2179.27       2371.78        17.44 o                         
   2   5   1       2786.89       2905.18        21.33 o                         
   3   5   1       1505.40       1542.28        11.18 o                         
   4   5   1       1428.92       1476.60        11.08 o                         
   5   5   1        745.10        741.38         5.77 o                         
   6   5   1        317.45        316.99         3.00 o                         
   7   5   1        233.78        227.80         3.40 o                         
   8   5   1         35.91         41.75         1.84 o                         
   9   5   1        225.42        215.78         4.03 o                         
  10   5   1          2.40          4.97         2.46 o                         
  -7   6   1         47.08         52.50         2.22 o                         
  -6   6   1          5.13          6.80         1.53 o                         
  -5   6   1         52.75         58.28         1.57 o                         
  -4   6   1        262.96        256.03         3.49 o                         
  -3   6   1        411.84        416.02         4.01 o                         
  -2   6   1        400.84        396.33         3.74 o                         
  -1   6   1        234.32        232.59         2.11 o                         
   0   6   1         13.19          9.55         0.68 o                         
   1   6   1         19.52         13.57         0.70 o                         
   2   6   1         96.15        114.39         1.57 o                         
   3   6   1          1.22          2.26         0.83 o                         
   4   6   1       1285.28       1386.84        11.23 o                         
   5   6   1         13.92         17.49         1.05 o                         
   6   6   1         60.35         47.27         1.43 o                         
   7   6   1         65.12         72.44         1.99 o                         
   8   6   1         24.63         30.92         2.05 o                         
   9   6   1          0.38          4.68         2.30 o                         
  10   6   1          1.63          4.00         2.63 o                         
  -6   7   1         61.49         64.35         3.09 o                         
  -5   7   1        180.70        181.76         4.23 o                         
  -4   7   1        366.90        353.04         4.69 o                         
  -3   7   1        785.92        764.77         7.63 o                         
  -2   7   1        238.52        246.46         2.73 o                         
  -1   7   1        854.97        865.69         6.70 o                         
   0   7   1        530.17        519.51         4.25 o                         
   1   7   1       1228.27       1226.38         9.92 o                         
   2   7   1         25.25         17.82         0.94 o                         
   3   7   1         20.49         16.19         1.04 o                         
   4   7   1         38.35         36.06         1.23 o                         
   5   7   1        732.41        728.18         7.22 o                         
   6   7   1        378.80        359.94         3.50 o                         
   7   7   1         29.62         30.35         1.84 o                         
   8   7   1         14.91         30.32         2.28 o                         
   9   7   1         34.13         42.33         2.74 o                         
  10   7   1          0.54          0.53         2.58 o                         
  -6   8   1         28.43         24.38         2.71 o                         
  -5   8   1          0.49          0.05         1.47 o                         
  -4   8   1          0.29         -0.09         1.27 o                         
  -3   8   1         76.32         79.58         2.23 o                         
  -2   8   1        104.06        104.44         2.19 o                         
  -1   8   1         64.81         64.30         1.66 o                         
   0   8   1         39.37         43.71         1.13 o                         
   1   8   1         71.03         73.53         1.83 o                         
   2   8   1         77.08         74.30         1.62 o                         
   3   8   1        332.68        347.22         3.40 o                         
   4   8   1        587.78        580.86         5.21 o                         
   5   8   1        297.18        295.52         3.35 o                         
   6   8   1        198.46        189.84         3.40 o                         
   7   8   1        224.02        209.76         3.54 o                         
   8   8   1        164.13        144.81         3.82 o                         
   9   8   1          7.78          8.02         2.79 o                         
  10   8   1          4.63          2.38         3.04 o                         
  -5   9   1         83.50         80.75         2.72 o                         
  -4   9   1        116.82        124.43         3.51 o                         
  -3   9   1        197.53        187.12         4.21 o                         
  -2   9   1        108.62        105.80         2.47 o                         
  -1   9   1        117.41        108.16         2.21 o                         
   0   9   1         82.20         72.34         2.21 o                         
   1   9   1        341.32        318.95         3.71 o                         
   2   9   1          2.51          1.34         1.29 o                         
   3   9   1        140.77        143.84         2.64 o                         
   4   9   1          2.33          2.67         1.53 o                         
   5   9   1        117.90        117.18         2.97 o                         
   6   9   1         22.37         25.61         2.28 o                         
   7   9   1         41.27         49.70         2.55 o                         
   8   9   1         11.21         16.10         2.51 o                         
   9   9   1          2.27          3.61         3.06 o                         
  -4  10   1        140.88        157.12         5.40 o                         
  -3  10   1         82.58         88.22         3.08 o                         
  -2  10   1        160.38        154.29         4.28 o                         
  -1  10   1        290.49        291.83         3.70 o                         
   0  10   1        248.12        266.92         3.12 o                         
   1  10   1        120.08        118.25         2.60 o                         
   2  10   1        394.32        400.38         5.66 o                         
   3  10   1        609.84        612.76         6.32 o                         
   4  10   1        348.90        340.22         4.74 o                         
   5  10   1        101.54        102.43         2.85 o                         
   6  10   1         30.00         29.53         2.51 o                         
   7  10   1         28.60         33.41         2.95 o                         
   8  10   1         56.85         50.43         3.12 o                         
  -2  11   1         11.50         10.35         1.72 o                         
  -1  11   1          3.93          4.32         1.69 o                         
   0  11   1          3.73          2.00         1.27 o                         
   1  11   1          4.33          1.60         1.62 o                         
   2  11   1          0.62         -2.69         1.88 o                         
   3  11   1          2.82          0.87         1.88 o                         
   4  11   1         46.79         43.66         2.41 o                         
   5  11   1          1.22          3.20         2.51 o                         
   6  11   1         23.65         20.84         2.96 o                         
   7  11   1          0.98          3.72         2.79 o                         
   0  12   1        225.82        243.40         4.31 o                         
   1  12   1         76.97         84.56         2.30 o                         
   2  12   1        124.70        122.42         4.37 o                         
   3  12   1          6.88          8.50         2.14 o                         
   4  12   1          1.58         -0.12         2.60 o                         
   5  12   1         32.96         40.72         2.93 o                         
   6  12   1         30.57         36.74         3.60 o                         
  -4 -12   2         38.94         36.87         3.13 o                         
  -3 -12   2        107.02        110.81         5.06 o                         
  -2 -12   2         72.10         65.56         2.99 o                         
  -1 -12   2         39.74         43.98         2.71 o                         
   0 -12   2        201.56        200.37         3.87 o                         
  -6 -11   2         36.25         38.53         3.45 o                         
  -5 -11   2         46.55         56.47         3.39 o                         
  -4 -11   2         13.33         14.54         2.79 o                         
  -3 -11   2         17.64         19.50         2.70 o                         
  -2 -11   2        134.73        143.29         5.15 o                         
  -1 -11   2         65.04         64.26         2.52 o                         
   0 -11   2         39.86         43.63         1.90 o                         
   1 -11   2         83.33         81.57         2.36 o                         
   2 -11   2         19.32         21.57         1.80 o                         
  -7 -10   2         30.93         29.83         3.12 o                         
  -6 -10   2         14.17         12.83         3.07 o                         
  -5 -10   2          5.73          9.36         2.49 o                         
  -4 -10   2          0.70          2.28         2.42 o                         
  -3 -10   2         80.74         88.20         2.90 o                         
  -2 -10   2        177.90        174.25         3.58 o                         
  -1 -10   2         45.50         47.99         2.11 o                         
   0 -10   2         33.61         39.94         1.71 o                         
   1 -10   2         66.76         71.24         1.95 o                         
   2 -10   2          0.32         -1.78         1.59 o                         
   3 -10   2        166.99        149.40         3.17 o                         
   4 -10   2         88.18         87.62         2.76 o                         
  -8  -9   2          1.02          1.77         2.74 o                         
  -7  -9   2          9.81          6.91         2.75 o                         
  -6  -9   2        170.31        169.40         4.89 o                         
  -5  -9   2        214.56        221.76         4.22 o                         
  -4  -9   2        168.82        184.12         4.06 o                         
  -3  -9   2        543.93        556.30         6.17 o                         
  -2  -9   2        702.81        725.90         7.47 o                         
  -1  -9   2       1103.03       1104.64        10.87 o                         
   0  -9   2        372.75        373.00         4.20 o                         
   1  -9   2        261.79        253.34         3.14 o                         
   2  -9   2         88.39         80.50         2.01 o                         
   3  -9   2         11.10          3.92         1.49 o                         
   4  -9   2        172.29        180.94         3.18 o                         
   5  -9   2        148.66        165.24         4.23 o                         
  -8  -8   2          5.31          1.25         2.39 o                         
  -7  -8   2          9.38          2.36         2.07 o                         
  -6  -8   2          4.91          1.58         2.36 o                         
  -5  -8   2        118.61        118.79         3.38 o                         
  -4  -8   2         68.77         73.89         2.12 o                         
  -3  -8   2         20.36         23.73         1.50 o                         
  -2  -8   2          3.45          2.67         1.28 o                         
  -1  -8   2        267.46        265.16         3.08 o                         
   0  -8   2        477.40        464.04         4.39 o                         
   1  -8   2         28.35         36.54         1.30 o                         
   2  -8   2        134.27        117.32         2.18 o                         
   3  -8   2         90.13         85.75         2.18 o                         
   4  -8   2        119.32        118.87         2.77 o                         
   5  -8   2         99.33         92.47         3.77 o                         
   6  -8   2         24.02         20.06         2.67 o                         
  -9  -7   2         28.76         24.26         2.77 o                         
  -8  -7   2         50.59         47.54         3.09 o                         
  -7  -7   2         21.12         21.56         2.00 o                         
  -6  -7   2         60.24         59.98         2.02 o                         
  -5  -7   2        135.85        131.46         2.91 o                         
  -4  -7   2        658.17        678.37         5.86 o                         
  -3  -7   2        867.46        812.54         7.25 o                         
  -2  -7   2        400.60        391.86         3.91 o                         
  -1  -7   2        871.21        900.38         7.54 o                         
   0  -7   2        352.50        357.98         3.54 o                         
   1  -7   2       1418.29       1438.93        12.47 o                         
   2  -7   2       3109.73       3159.06        24.86 o                         
   3  -7   2        235.89        232.85         3.01 o                         
   4  -7   2         26.44         16.89         1.54 o                         
   5  -7   2          4.82          1.61         1.39 o                         
   6  -7   2          1.29         -0.57         2.21 o                         
   7  -7   2         67.47         62.38         3.09 o                         
  -9  -6   2          3.53         11.22         2.58 o                         
  -8  -6   2          9.15         15.06         2.44 o                         
  -7  -6   2         23.79         29.30         1.82 o                         
  -6  -6   2         70.59         78.53         2.13 o                         
  -5  -6   2        223.86        215.29         2.65 o                         
  -4  -6   2         82.58         87.56         2.01 o                         
  -3  -6   2        544.53        541.37         4.58 o                         
  -2  -6   2        603.19        577.55         5.04 o                         
  -1  -6   2       1063.96       1058.46         8.42 o                         
   0  -6   2       1163.76       1177.97         9.59 o                         
   1  -6   2        651.60        617.46         5.28 o                         
   2  -6   2       2031.16       2030.52        16.13 o                         
   3  -6   2       3085.63       3096.01        28.37 o                         
   4  -6   2        818.42        791.17         7.32 o                         
   5  -6   2         27.32         27.89         1.50 o                         
   6  -6   2        147.93        145.05         2.81 o                         
   7  -6   2         76.89         82.81         2.89 o                         
   8  -6   2        114.71        116.60         5.24 o                         
  -9  -5   2          2.09          2.55         2.33 o                         
  -8  -5   2         72.31         62.26         2.21 o                         
  -7  -5   2        479.24        459.16         5.18 o                         
  -6  -5   2        308.40        292.85         3.77 o                         
  -5  -5   2         89.90         83.08         1.98 o                         
  -4  -5   2         51.67         51.77         1.23 o                         
  -3  -5   2        253.59        244.31         2.45 o                         
  -2  -5   2        624.57        633.33         5.08 o                         
  -1  -5   2        135.83        165.67         1.89 o                         
   0  -5   2        735.56        806.14         6.66 o                         
   1  -5   2        372.92        427.29         3.78 o                         
   2  -5   2        564.42        626.51         5.26 o                         
   3  -5   2         82.71         95.91         1.73 o                         
   4  -5   2         16.10         11.22         1.32 o                         
   5  -5   2        464.40        455.94         4.87 o                         
   6  -5   2          9.76         10.44         1.40 o                         
   7  -5   2        145.45        145.03         2.99 o                         
   8  -5   2        181.73        182.33         4.53 o                         
 -10  -4   2          5.27         13.43         2.31 o                         
  -9  -4   2         11.65         17.06         2.25 o                         
  -8  -4   2        223.22        230.63         3.54 o                         
  -7  -4   2        677.59        679.17         6.88 o                         
  -6  -4   2        366.99        366.75         3.39 o                         
  -5  -4   2         21.90         24.73         1.13 o                         
  -4  -4   2         51.52         49.18         1.18 o                         
  -3  -4   2        626.75        643.11         4.94 o                         
  -2  -4   2       1356.52       1416.73        10.59 o                         
  -1  -4   2       1295.32       1267.64         9.77 o                         
   0  -4   2       1904.09       1834.07        14.93 o                         
   1  -4   2        912.23        903.56         7.29 o                         
   2  -4   2         90.76        117.75         1.49 o                         
   3  -4   2       1525.45       1529.57        13.10 o                         
   4  -4   2       2088.28       2078.96        19.24 o                         
   5  -4   2        919.28        893.90         8.67 o                         
   6  -4   2       1162.01       1121.74        10.40 o                         
   7  -4   2         99.13         99.58         2.50 o                         
   8  -4   2         32.01         33.89         1.55 o                         
   9  -4   2         16.03         18.91         2.26 o                         
 -10  -3   2          5.11          8.16         2.18 o                         
  -9  -3   2          3.23          6.81         2.18 o                         
  -8  -3   2        100.37        103.93         2.96 o                         
  -7  -3   2         43.42         46.50         1.56 o                         
  -6  -3   2        317.49        314.90         3.63 o                         
  -5  -3   2          7.26         12.34         0.98 o                         
  -4  -3   2        194.82        199.06         2.11 o                         
  -3  -3   2         16.94         31.41         1.19 o                         
  -2  -3   2        261.45        248.68         2.20 o                         
  -1  -3   2       1075.16       1110.64         8.28 o                         
   0  -3   2        796.08        915.56         7.32 o                         
   1  -3   2       2643.71       2718.03        21.93 o                         
   2  -3   2       1068.22       1117.17         9.54 o                         
   3  -3   2        120.26        114.10         1.64 o                         
   4  -3   2        349.08        359.30         3.82 o                         
   5  -3   2        132.31        124.29         2.06 o                         
   6  -3   2        238.82        220.58         2.83 o                         
   7  -3   2        248.27        248.08         3.17 o                         
   8  -3   2        200.83        211.83         3.41 o                         
   9  -3   2         12.82         17.37         2.23 o                         
 -10  -2   2         15.95         20.40         2.48 o                         
  -9  -2   2         52.31         52.76         2.21 o                         
  -8  -2   2        153.69        156.76         3.20 o                         
  -7  -2   2          7.64          5.84         1.32 o                         
  -6  -2   2         20.40         21.87         1.08 o                         
  -5  -2   2       1753.01       1760.16        12.78 o                         
  -4  -2   2       4088.83       4165.05        31.43 o                         
  -3  -2   2       2574.67       2611.19        18.64 o                         
  -2  -2   2         19.20         19.62         0.84 o                         
  -1  -2   2         56.88         70.11         1.06 o                         
   0  -2   2       1036.20       1083.13         8.54 o                         
   1  -2   2       1955.90       2044.37        16.51 o                         
   2  -2   2        203.83        228.38         2.25 o                         
   3  -2   2        155.51        183.98         1.89 o                         
   4  -2   2        112.11        104.12         1.38 o                         
   5  -2   2         15.33         17.46         0.86 o                         
   6  -2   2        415.94        418.93         4.02 o                         
   7  -2   2        252.09        234.63         3.08 o                         
   8  -2   2         60.62         53.31         1.71 o                         
   9  -2   2          7.06          6.21         1.75 o                         
  10  -2   2         22.13         24.44         1.74 o                         
  -9  -1   2          0.64          2.09         1.62 o                         
  -8  -1   2        121.70        126.47         2.78 o                         
  -7  -1   2        351.18        344.45         4.59 o                         
  -6  -1   2        693.40        688.30         5.89 o                         
  -5  -1   2        483.40        484.76         4.03 o                         
  -4  -1   2       3226.03       3203.29        24.24 o                         
  -3  -1   2       2743.78       2760.74        19.18 o                         
  -2  -1   2        518.03        502.13         3.85 o                         
  -1  -1   2        575.77        547.45         4.13 o                         
   0  -1   2       2588.93       2440.25        36.70 o                         
   1  -1   2       3213.94       3346.17        93.90 o                         
   2  -1   2       2011.75       2003.51        16.82 o                         
   3  -1   2       2079.49       1995.85        15.63 o                         
   4  -1   2        630.93        612.85         5.09 o                         
   5  -1   2        994.82       1021.86         8.04 o                         
   6  -1   2        337.65        309.95         3.12 o                         
   7  -1   2        368.10        353.87         3.64 o                         
   8  -1   2        222.73        212.91         3.90 o                         
   9  -1   2         24.67         24.58         1.75 o                         
  10  -1   2         58.56         65.62         2.18 o                         
  -9   0   2         12.18         10.37         2.07 o                         
  -8   0   2        224.64        210.10         4.29 o                         
  -7   0   2        232.37        238.95         2.97 o                         
  -6   0   2         63.47         61.44         1.70 o                         
  -5   0   2        359.33        370.95         3.07 o                         
  -4   0   2         20.97         26.44         0.69 o                         
  -3   0   2        945.26        933.57         6.47 o                         
  -2   0   2         34.66         34.67         0.60 o                         
  -1   0   2        232.02        272.57         1.96 o                         
   0   0   2       2125.71       1364.80        45.19 o                         
   1   0   2        835.70        627.45        18.05 o                         
   2   0   2          3.61          8.03         0.53 o                         
   3   0   2       1761.48       1891.17        14.34 o                         
   4   0   2          1.09          2.34         0.70 o                         
   5   0   2       2228.98       2316.27        17.10 o                         
   6   0   2       1569.59       1650.14        12.76 o                         
   7   0   2        304.82        325.36         3.14 o                         
   8   0   2         30.79         34.44         1.49 o                         
   9   0   2          2.66          2.53         1.78 o                         
  10   0   2        119.43        119.76         6.12 o                         
  -9   1   2         12.13         12.23         1.88 o                         
  -8   1   2         12.75         15.44         1.58 o                         
  -7   1   2         57.80         62.78         1.69 o                         
  -6   1   2        222.38        221.56         2.56 o                         
  -5   1   2        125.76        110.38         1.60 o                         
  -4   1   2       1142.33       1095.86         7.85 o                         
  -3   1   2        931.90        930.07         6.81 o                         
  -2   1   2       4263.58       4151.42        36.04 o                         
  -1   1   2       6829.07       6947.83       153.16 o                         
   0   1   2       2964.28       2358.08       226.15 o                         
   1   1   2         20.98         20.12         0.56 o                         
   2   1   2       2749.60       2671.30        35.94 o                         
   3   1   2       1890.37       1844.36        13.96 o                         
   4   1   2        547.03        560.36         4.40 o                         
   5   1   2       1494.04       1566.36        12.45 o                         
   6   1   2         84.68         82.30         1.60 o                         
   7   1   2          4.24          3.97         1.08 o                         
   8   1   2        259.67        254.79         4.24 o                         
   9   1   2        301.70        274.32         4.59 o                         
  10   1   2        227.32        209.49         5.14 o                         
  11   1   2          0.35         -0.75         2.21 o                         
  -9   2   2         46.52         43.77         2.13 o                         
  -8   2   2          1.68          1.93         1.45 o                         
  -7   2   2         70.43         70.98         1.96 o                         
  -6   2   2          2.32          2.51         1.18 o                         
  -5   2   2          4.81          4.23         0.73 o                         
  -4   2   2        181.36        191.07         1.89 o                         
  -3   2   2        384.90        416.62         3.25 o                         
  -2   2   2       1568.03       1597.89        12.15 o                         
  -1   2   2        402.98        450.57         5.26 o                         
   0   2   2        230.72        236.73         1.84 o                         
   1   2   2       2913.22       2918.81        35.81 o                         
   2   2   2       4210.65       4182.80       111.59 o                         
   3   2   2       3047.85       3109.27        22.74 o                         
   4   2   2        324.27        310.39         2.55 o                         
   5   2   2        729.58        677.42         5.16 o                         
   6   2   2        966.09        981.39         7.82 o                         
   7   2   2        873.07        900.26         7.57 o                         
   8   2   2        257.49        239.73         3.02 o                         
   9   2   2         83.38         97.49         2.90 o                         
  10   2   2        121.48        124.31         3.73 o                         
  11   2   2         24.24         24.86         2.63 o                         
  -8   3   2          2.49          3.50         1.59 o                         
  -7   3   2         21.38         18.67         1.36 o                         
  -6   3   2        274.22        268.17         3.16 o                         
  -5   3   2        128.95        122.35         1.75 o                         
  -4   3   2        244.41        233.59         2.56 o                         
  -3   3   2         17.22         17.01         0.58 o                         
  -2   3   2         22.47         17.93         0.62 o                         
  -1   3   2       1357.45       1404.25        13.05 o                         
   0   3   2       1995.51       1999.04        14.66 o                         
   1   3   2       1076.93       1069.99         7.92 o                         
   2   3   2        111.36        138.12         1.41 o                         
   3   3   2         64.56         67.37         0.99 o                         
   4   3   2        901.73        957.99         7.04 o                         
   5   3   2        113.79        129.92         1.61 o                         
   6   3   2        139.78        147.16         2.04 o                         
   7   3   2          3.57          6.50         1.18 o                         
   8   3   2          0.58          0.02         1.33 o                         
   9   3   2        120.91        122.67         4.14 o                         
  10   3   2          1.88          5.94         2.16 o                         
  11   3   2          1.35          4.06         2.63 o                         
  -8   4   2        257.81        250.38         5.22 o                         
  -7   4   2        128.83        130.96         2.50 o                         
  -6   4   2        106.90        108.41         2.03 o                         
  -5   4   2        490.05        473.29         4.46 o                         
  -4   4   2         78.87         68.03         1.44 o                         
  -3   4   2         27.36         18.47         0.76 o                         
  -2   4   2        197.64        161.62         1.61 o                         
  -1   4   2       1454.06       1510.15        10.58 o                         
   0   4   2       3897.02       4031.67        33.70 o                         
   1   4   2        708.21        700.46         5.16 o                         
   2   4   2       1607.77       1533.35        11.73 o                         
   3   4   2       1175.02       1169.80         8.54 o                         
   4   4   2        490.15        430.46         3.45 o                         
   5   4   2        360.36        304.62         2.82 o                         
   6   4   2        723.82        727.51         6.23 o                         
   7   4   2        837.09        815.42         6.62 o                         
   8   4   2        121.55        122.88         2.51 o                         
   9   4   2         46.21         58.41         2.23 o                         
  10   4   2         18.97         21.86         2.60 o                         
  11   4   2         30.02         26.79         2.75 o                         
  -7   5   2         30.32         31.53         1.79 o                         
  -6   5   2         91.64         87.49         2.33 o                         
  -5   5   2          1.69          2.76         0.89 o                         
  -4   5   2         12.47         11.35         0.83 o                         
  -3   5   2         37.73         40.95         1.06 o                         
  -2   5   2        126.70        133.47         1.64 o                         
  -1   5   2        345.66        377.84         3.57 o                         
   0   5   2       1332.16       1419.18        10.27 o                         
   1   5   2        390.90        448.16         3.39 o                         
   2   5   2         40.56         43.92         0.97 o                         
   3   5   2         49.44         61.82         1.24 o                         
   4   5   2       1100.49       1172.48         8.90 o                         
   5   5   2       1594.24       1676.38        13.49 o                         
   6   5   2         69.22         75.04         1.66 o                         
   7   5   2        251.28        246.77         3.27 o                         
   8   5   2        104.82         99.20         2.54 o                         
   9   5   2        187.36        175.15         3.90 o                         
  10   5   2          6.87          6.89         2.56 o                         
  11   5   2         22.27         19.58         3.06 o                         
  -7   6   2        124.03        119.05         4.23 o                         
  -6   6   2        111.21        102.51         3.23 o                         
  -5   6   2        614.99        600.90         9.61 o                         
  -4   6   2        168.37        161.78         2.07 o                         
  -3   6   2        257.62        256.20         2.66 o                         
  -2   6   2        782.80        794.58         7.04 o                         
  -1   6   2       1118.53       1121.92         9.05 o                         
   0   6   2        122.32         93.03         1.46 o                         
   1   6   2         14.70          8.81         0.67 o                         
   2   6   2        422.04        382.34         3.31 o                         
   3   6   2       1097.93       1084.03         8.26 o                         
   4   6   2        601.40        609.48         5.32 o                         
   5   6   2        584.64        571.53         4.78 o                         
   6   6   2        264.41        254.78         2.97 o                         
   7   6   2        127.08        125.26         2.37 o                         
   8   6   2         89.85         84.51         2.41 o                         
   9   6   2         87.12         76.18         2.78 o                         
  10   6   2         55.47         52.82         3.36 o                         
  11   6   2         11.19         12.94         2.78 o                         
  -6   7   2          1.35          0.41         1.94 o                         
  -5   7   2         37.23         36.79         2.74 o                         
  -4   7   2        269.31        262.77         3.64 o                         
  -3   7   2        476.26        464.03         4.26 o                         
  -2   7   2        182.77        180.20         2.35 o                         
  -1   7   2        512.44        485.38         4.33 o                         
   0   7   2        717.93        709.07         6.01 o                         
   1   7   2       1342.85       1399.88        10.27 o                         
   2   7   2       1079.01       1076.55         8.77 o                         
   3   7   2       1102.16       1150.84         8.84 o                         
   4   7   2        657.65        652.44         5.40 o                         
   5   7   2        413.65        434.25         3.99 o                         
   6   7   2        437.58        428.85         3.92 o                         
   7   7   2        185.13        176.08         3.03 o                         
   8   7   2          1.80          2.95         2.05 o                         
   9   7   2         87.42         79.95         2.82 o                         
  10   7   2         73.99         68.00         2.92 o                         
  -5   8   2         94.02         94.23         6.96 o                         
  -4   8   2        149.34        137.50         2.73 o                         
  -3   8   2         47.41         46.77         1.21 o                         
  -2   8   2         66.58         63.35         1.55 o                         
  -1   8   2         78.05         67.79         1.87 o                         
   0   8   2         82.10         84.88         1.75 o                         
   1   8   2         18.04         19.38         0.93 o                         
   2   8   2         32.94         35.90         1.43 o                         
   3   8   2        189.29        190.46         2.47 o                         
   4   8   2          5.64          7.51         1.17 o                         
   5   8   2         11.96         13.23         1.38 o                         
   6   8   2         12.72         12.62         1.60 o                         
   7   8   2          0.56          3.57         1.71 o                         
   8   8   2          0.72          1.33         1.90 o                         
   9   8   2          0.10          0.18         3.15 o                         
  10   8   2          0.08          0.08         2.97 o                         
  -4   9   2         72.88         75.30         2.25 o                         
  -3   9   2        214.62        211.78         2.93 o                         
  -2   9   2        111.16        128.45         3.19 o                         
  -1   9   2        172.88        173.62         2.71 o                         
   0   9   2        172.75        164.46         2.45 o                         
   1   9   2       1458.97       1419.50        11.53 o                         
   2   9   2        827.75        805.89         7.85 o                         
   3   9   2        396.19        390.61         4.29 o                         
   4   9   2        212.78        206.94         2.97 o                         
   5   9   2        179.68        182.48         3.49 o                         
   6   9   2        102.42        106.24         2.96 o                         
   7   9   2        117.76        129.81         3.43 o                         
   8   9   2         53.50         61.99         2.64 o                         
   9   9   2         51.23         62.43         3.41 o                         
  -3  10   2         42.92         45.39         2.39 o                         
  -2  10   2         64.21         67.95         2.81 o                         
  -1  10   2         38.35         39.39         1.60 o                         
   0  10   2         87.54         77.77         2.11 o                         
   1  10   2        116.28        104.84         2.24 o                         
   2  10   2        358.46        343.60         4.26 o                         
   3  10   2         53.05         56.46         1.88 o                         
   4  10   2        236.30        244.44         4.16 o                         
   5  10   2        191.57        190.56         3.71 o                         
   6  10   2         90.43         83.39         2.86 o                         
   7  10   2         17.98         19.09         2.59 o                         
   8  10   2         47.27         37.93         2.90 o                         
   9  10   2         12.89         12.88         2.36 o                         
  -2  11   2        154.08        166.60         4.99 o                         
  -1  11   2        183.08        178.72         3.21 o                         
   0  11   2         71.08         72.49         2.07 o                         
   1  11   2         45.46         44.89         1.67 o                         
   2  11   2         15.50         23.35         1.66 o                         
   3  11   2         58.48         65.56         3.16 o                         
   4  11   2        288.43        302.88         4.77 o                         
   5  11   2        350.79        367.75         5.68 o                         
   6  11   2         24.67         24.99         2.80 o                         
   7  11   2         64.35         71.56         3.36 o                         
   8  11   2          1.86          0.94         3.08 o                         
   0  12   2        235.30        232.45         4.41 o                         
   1  12   2         43.43         47.64         2.21 o                         
   2  12   2        117.38        123.94         3.02 o                         
   3  12   2        111.53        116.66         3.33 o                         
   4  12   2         92.82         84.73         2.84 o                         
   5  12   2        227.38        230.34         5.08 o                         
   6  12   2        100.92         98.11         3.63 o                         
  -2 -12   3         37.01         39.15         3.23 o                         
  -1 -12   3         41.62         42.29         2.88 o                         
  -5 -11   3         12.98          8.59         3.21 o                         
  -4 -11   3         22.00         12.69         2.81 o                         
  -3 -11   3         44.99         41.52         3.78 o                         
  -2 -11   3          0.08         -2.92         2.50 o                         
  -1 -11   3          0.02         -3.55         2.36 o                         
   0 -11   3          4.07          2.10         1.97 o                         
   1 -11   3         64.33         60.18         2.30 o                         
   2 -11   3          0.19          0.44         1.78 o                         
  -6 -10   3         22.50         21.20         3.27 o                         
  -5 -10   3        118.99        118.23         4.31 o                         
  -4 -10   3        195.05        200.81         4.81 o                         
  -3 -10   3        561.76        587.52         8.19 o                         
  -2 -10   3        206.66        215.39         4.60 o                         
  -1 -10   3         90.50         91.72         2.63 o                         
   0 -10   3         62.41         58.16         2.00 o                         
   1 -10   3        225.60        215.89         3.41 o                         
   2 -10   3        112.96        124.26         4.88 o                         
   3 -10   3        457.19        436.59         8.35 o                         
   4 -10   3        106.25         98.08         4.07 o                         
  -7  -9   3         13.08         12.95         2.81 o                         
  -6  -9   3         28.84         38.16         3.35 o                         
  -5  -9   3         32.88         36.93         2.81 o                         
  -4  -9   3         31.58         35.20         2.46 o                         
  -3  -9   3        139.97        162.49         4.00 o                         
  -2  -9   3        338.61        362.23         4.80 o                         
  -1  -9   3         14.07         19.01         1.59 o                         
   0  -9   3         34.10         33.04         1.83 o                         
   1  -9   3         61.10         60.19         2.13 o                         
   2  -9   3        409.61        393.95         4.95 o                         
   3  -9   3        145.58        146.50         3.07 o                         
   4  -9   3        411.03        378.76         5.53 o                         
   5  -9   3        396.78        387.91         6.47 o                         
  -8  -8   3          2.15          3.65         2.50 o                         
  -7  -8   3          6.45          3.55         2.45 o                         
  -6  -8   3         74.11         71.87         3.52 o                         
  -5  -8   3        279.33        259.87         4.47 o                         
  -4  -8   3        160.75        150.80         3.60 o                         
  -3  -8   3         91.69         87.06         2.20 o                         
  -2  -8   3         68.95         65.43         1.86 o                         
  -1  -8   3        805.49        814.46         6.84 o                         
   0  -8   3        564.16        584.73         5.71 o                         
   1  -8   3        842.82        864.34         7.96 o                         
   2  -8   3         89.86         76.46         1.80 o                         
   3  -8   3          0.94         -0.26         1.80 o                         
   4  -8   3        110.92        108.04         3.43 o                         
   5  -8   3         33.21         24.32         1.99 o                         
   6  -8   3          1.94         -1.41         2.02 o                         
  -8  -7   3         27.19         34.42         2.54 o                         
  -7  -7   3         18.85         22.30         2.55 o                         
  -6  -7   3          9.32         11.68         2.16 o                         
  -5  -7   3          2.25          3.70         1.90 o                         
  -4  -7   3         88.84        102.67         2.18 o                         
  -3  -7   3        294.37        277.56         3.06 o                         
  -2  -7   3        235.68        229.16         2.74 o                         
  -1  -7   3        310.64        310.34         3.46 o                         
   0  -7   3        997.32        968.79         8.39 o                         
   1  -7   3       1034.36       1015.68         8.77 o                         
   2  -7   3        587.86        567.26         4.92 o                         
   3  -7   3         51.11         46.77         1.75 o                         
   4  -7   3         52.57         56.15         2.26 o                         
   5  -7   3        558.33        568.50         7.08 o                         
   6  -7   3        250.77        240.28         5.41 o                         
   7  -7   3        284.19        270.69         5.21 o                         
  -9  -6   3         73.37         59.02         2.93 o                         
  -8  -6   3         19.73         16.30         2.55 o                         
  -7  -6   3         21.40         22.27         2.11 o                         
  -6  -6   3         58.69         56.16         2.02 o                         
  -5  -6   3         16.54         22.42         1.53 o                         
  -4  -6   3          2.16          3.34         1.22 o                         
  -3  -6   3         70.90         76.92         1.69 o                         
  -2  -6   3         19.98         21.74         1.15 o                         
  -1  -6   3          1.44         -1.43         0.99 o                         
   0  -6   3        407.61        403.14         3.84 o                         
   1  -6   3          6.71          8.33         1.01 o                         
   2  -6   3        265.44        263.82         2.71 o                         
   3  -6   3          9.05          4.87         1.21 o                         
   4  -6   3         11.88          8.31         1.40 o                         
   5  -6   3        101.95        105.43         2.85 o                         
   6  -6   3        489.64        470.95         6.91 o                         
   7  -6   3         21.53         26.75         2.53 o                         
   8  -6   3         62.20         66.11         2.24 o                         
  -9  -5   3        182.79        178.38         4.61 o                         
  -8  -5   3        166.12        161.52         3.65 o                         
  -7  -5   3         28.56         33.76         1.74 o                         
  -6  -5   3         28.74         33.89         1.68 o                         
  -5  -5   3         38.48         43.34         1.37 o                         
  -4  -5   3        757.09        770.48         6.03 o                         
  -3  -5   3        188.52        158.62         2.00 o                         
  -2  -5   3        498.33        493.51         4.14 o                         
  -1  -5   3        257.21        239.94         2.48 o                         
   0  -5   3        301.88        311.13         3.01 o                         
   1  -5   3        189.11        225.25         2.40 o                         
   2  -5   3       1829.37       1881.42        16.02 o                         
   3  -5   3        851.52        868.65         7.50 o                         
   4  -5   3         15.36          5.80         1.33 o                         
   5  -5   3        122.27        121.25         2.68 o                         
   6  -5   3         13.30         14.73         1.65 o                         
   7  -5   3         12.25          7.86         1.76 o                         
   8  -5   3         60.65         54.85         2.14 o                         
  -9  -4   3         42.08         43.04         2.38 o                         
  -8  -4   3         54.88         53.93         2.36 o                         
  -7  -4   3          2.05          4.43         1.46 o                         
  -6  -4   3         89.05        115.26         2.73 o                         
  -5  -4   3        188.76        195.26         2.64 o                         
  -4  -4   3        347.94        328.47         3.13 o                         
  -3  -4   3        829.74        806.22         6.13 o                         
  -2  -4   3        327.77        328.76         2.91 o                         
  -1  -4   3        863.76        835.32         6.63 o                         
   0  -4   3       2244.43       2352.78        19.13 o                         
   1  -4   3       2124.36       2163.15        17.05 o                         
   2  -4   3       1420.84       1426.48        12.21 o                         
   3  -4   3        827.61        777.76         6.73 o                         
   4  -4   3       1762.43       1741.70        15.03 o                         
   5  -4   3        363.69        360.21         4.25 o                         
   6  -4   3        955.57        962.49         9.95 o                         
   7  -4   3         49.95         58.35         1.87 o                         
   8  -4   3         62.22         64.13         1.97 o                         
   9  -4   3         87.19         83.75         3.02 o                         
  -9  -3   3          6.31          7.85         2.03 o                         
  -8  -3   3          5.80          9.99         1.66 o                         
  -7  -3   3        286.84        283.66         4.54 o                         
  -6  -3   3       2631.75       2480.57        21.17 o                         
  -5  -3   3        969.69        952.67         7.06 o                         
  -4  -3   3        145.39        134.47         1.80 o                         
  -3  -3   3         17.40         25.05         1.15 o                         
  -2  -3   3       1338.28       1368.84         9.94 o                         
  -1  -3   3         49.48         46.64         1.03 o                         
   0  -3   3          1.20          5.03         0.62 o                         
   1  -3   3       1114.95       1169.46         9.66 o                         
   2  -3   3        103.36        112.02         1.65 o                         
   3  -3   3         10.84         18.04         1.10 o                         
   4  -3   3          2.34         -0.75         0.68 o                         
   5  -3   3         40.64         32.45         1.13 o                         
   6  -3   3         76.92         82.77         2.27 o                         
   7  -3   3        192.08        202.32         3.15 o                         
   8  -3   3         89.66         89.12         2.86 o                         
   9  -3   3         17.05         17.35         2.35 o                         
  10  -3   3          3.83          1.12         3.00 o                         
  -9  -2   3          9.36         12.51         2.90 o                         
  -8  -2   3         20.30         31.28         1.69 o                         
  -7  -2   3          1.69          1.37         1.31 o                         
  -6  -2   3         12.05         15.85         1.24 o                         
  -5  -2   3        336.84        337.87         3.10 o                         
  -4  -2   3        197.10        193.20         2.02 o                         
  -3  -2   3        328.21        308.96         2.65 o                         
  -2  -2   3        731.06        717.18         5.49 o                         
  -1  -2   3       2189.56       2205.15        16.20 o                         
   0  -2   3       2353.44       2387.84        18.64 o                         
   1  -2   3       2318.16       2264.43        17.68 o                         
   2  -2   3       1878.59       1782.86        14.51 o                         
   3  -2   3       1902.48       1929.93        18.64 o                         
   4  -2   3       4309.81       4512.18        35.13 o                         
   5  -2   3       1250.31       1238.42        11.15 o                         
   6  -2   3       1072.21       1027.85         8.22 o                         
   7  -2   3        256.65        257.12         2.90 o                         
   8  -2   3        165.92        161.80         2.85 o                         
   9  -2   3        170.05        164.03         5.02 o                         
  10  -2   3        114.21        110.31         5.71 o                         
  -9  -1   3          1.43          4.06         2.18 o                         
  -8  -1   3         38.34         44.97         1.63 o                         
  -7  -1   3         85.64         89.74         2.09 o                         
  -6  -1   3         10.32         10.81         1.07 o                         
  -5  -1   3          1.58          2.23         0.80 o                         
  -4  -1   3         30.27         30.88         0.86 o                         
  -3  -1   3         10.20          7.70         0.62 o                         
  -2  -1   3         12.37         17.60         0.57 o                         
  -1  -1   3         94.95         75.19         0.88 o                         
   0  -1   3        125.99        160.78         1.48 o                         
   1  -1   3       4506.30       4482.40       124.89 o                         
   2  -1   3        252.17        245.59         2.39 o                         
   3  -1   3       2915.67       2864.80        25.04 o                         
   4  -1   3       3375.55       3447.99        27.87 o                         
   5  -1   3       2038.22       2140.03        16.91 o                         
   6  -1   3        175.42        163.81         2.27 o                         
   7  -1   3         73.14         66.14         1.72 o                         
   8  -1   3        425.93        418.66         4.78 o                         
   9  -1   3        128.80        126.97         3.07 o                         
  10  -1   3         18.57         22.63         2.38 o                         
  -9   0   3          9.03         13.81         2.34 o                         
  -8   0   3         27.38         30.86         1.85 o                         
  -7   0   3         37.74         41.78         1.56 o                         
  -6   0   3         58.85         64.23         1.63 o                         
  -5   0   3        476.91        463.86         3.74 o                         
  -4   0   3        213.01        221.65         1.98 o                         
  -3   0   3        490.79        476.75         3.59 o                         
  -2   0   3       1685.49       1826.97        12.42 o                         
  -1   0   3        304.81        310.84         2.35 o                         
   0   0   3       1123.03       1185.71         9.67 o                         
   1   0   3       1054.11       1074.95         8.77 o                         
   2   0   3       3962.05       3863.56       116.11 o                         
   3   0   3         23.02         22.38         0.69 o                         
   4   0   3        227.46        218.01         2.18 o                         
   5   0   3          4.12          4.07         0.78 o                         
   6   0   3        320.22        314.94         3.24 o                         
   7   0   3        661.53        642.98         5.65 o                         
   8   0   3        191.88        184.59         4.18 o                         
   9   0   3          6.22          2.90         1.64 o                         
  10   0   3         17.67         16.25         2.15 o                         
  11   0   3          0.50         -0.86         2.38 o                         
  -9   1   3          0.37          0.25         1.88 o                         
  -8   1   3          1.05          2.63         1.59 o                         
  -7   1   3        436.40        422.42         4.60 o                         
  -6   1   3        704.27        699.40         6.24 o                         
  -5   1   3        501.99        507.44         4.44 o                         
  -4   1   3        858.67        869.13         6.53 o                         
  -3   1   3         36.47         31.19         0.80 o                         
  -2   1   3        117.92        162.06         1.45 o                         
  -1   1   3       1185.98       1143.91         8.75 o                         
   0   1   3       5774.09       5503.36       184.92 o                         
   1   1   3       3860.10       3556.11       106.95 o                         
   2   1   3        313.72        354.26         2.97 o                         
   3   1   3       4162.69       3981.67        42.33 o                         
   4   1   3       2082.53       2049.79        15.13 o                         
   5   1   3       2206.30       2228.65        17.55 o                         
   6   1   3       1219.64       1151.89         9.39 o                         
   7   1   3        691.54        679.60         6.35 o                         
   8   1   3        621.45        617.39         5.77 o                         
   9   1   3        178.95        177.92         4.23 o                         
  10   1   3         80.73         83.07         3.55 o                         
  11   1   3         14.47         17.10         2.50 o                         
  -8   2   3         59.06         52.54         1.97 o                         
  -7   2   3        619.15        596.47         6.36 o                         
  -6   2   3          1.99          2.56         0.95 o                         
  -5   2   3         12.47         12.83         0.81 o                         
  -4   2   3        138.34        136.27         1.60 o                         
  -3   2   3          0.64          1.81         0.54 o                         
  -2   2   3         31.31         34.95         0.83 o                         
  -1   2   3        736.79        792.17         7.92 o                         
   0   2   3       1577.65       1642.32        12.06 o                         
   1   2   3        966.15        981.88         6.54 o                         
   2   2   3        101.77         92.75         1.00 o                         
   3   2   3        104.09        130.19         1.38 o                         
   4   2   3         25.17         29.77         1.10 o                         
   5   2   3        400.32        444.56         3.68 o                         
   6   2   3         73.43         83.94         1.83 o                         
   7   2   3        267.84        281.96         2.80 o                         
   8   2   3        162.34        168.41         2.69 o                         
   9   2   3         27.31         34.50         1.92 o                         
  10   2   3         26.99         27.01         2.22 o                         
  11   2   3          4.08          7.44         2.76 o                         
  -8   3   3          0.97          0.04         1.73 o                         
  -7   3   3         19.15         25.40         1.81 o                         
  -6   3   3        264.48        258.60         3.95 o                         
  -5   3   3        106.16        104.32         1.97 o                         
  -4   3   3        344.80        341.84         3.74 o                         
  -3   3   3       2391.90       2359.63        19.22 o                         
  -2   3   3       2268.03       2310.88        21.28 o                         
  -1   3   3       3374.04       3435.56        34.72 o                         
   0   3   3       1577.85       1535.19        11.31 o                         
   1   3   3       3453.52       3429.41        28.65 o                         
   2   3   3       2557.39       2537.36        19.77 o                         
   3   3   3        636.93        597.15         5.11 o                         
   4   3   3       1728.77       1719.25        13.59 o                         
   5   3   3       2582.24       2591.49        19.16 o                         
   6   3   3       1156.54       1127.86         8.70 o                         
   7   3   3        184.49        181.77         2.51 o                         
   8   3   3        258.66        234.96         3.34 o                         
   9   3   3        276.06        256.10         4.86 o                         
  10   3   3        125.42        118.93         4.05 o                         
  11   3   3         27.94         25.90         2.94 o                         
  -8   4   3          9.35         10.75         2.24 o                         
  -7   4   3         63.48         63.75         1.92 o                         
  -6   4   3          2.80          2.30         0.88 o                         
  -5   4   3         25.42         26.81         1.24 o                         
  -4   4   3         36.13         33.59         2.03 o                         
  -3   4   3        516.03        520.54         5.49 o                         
  -2   4   3       1682.21       1793.36        16.80 o                         
  -1   4   3        703.37        756.82         7.02 o                         
   0   4   3       1097.48       1127.95         8.41 o                         
   1   4   3        560.54        596.37         4.48 o                         
   2   4   3       3998.74       3977.40        33.25 o                         
   3   4   3       2615.10       2675.12        19.65 o                         
   4   4   3        589.40        576.44         4.59 o                         
   5   4   3        918.03        915.05         7.33 o                         
   6   4   3        111.07        124.21         2.01 o                         
   7   4   3        536.01        551.17         4.96 o                         
   8   4   3         88.99         91.77         2.25 o                         
   9   4   3         15.13         20.69         1.98 o                         
  10   4   3         33.58         35.03         2.53 o                         
  11   4   3         14.54         14.76         2.69 o                         
  -7   5   3         17.18         13.66         1.76 o                         
  -6   5   3         77.80         77.29         2.20 o                         
  -5   5   3         39.79         47.89         1.62 o                         
  -4   5   3        190.95        194.41         3.00 o                         
  -3   5   3       1758.41       1745.89        17.26 o                         
  -2   5   3        125.11        118.42         1.58 o                         
  -1   5   3        124.81        100.15         1.59 o                         
   0   5   3        217.88        165.20         1.71 o                         
   1   5   3       1813.14       1883.84        12.52 o                         
   2   5   3        607.72        630.71         4.92 o                         
   3   5   3         53.55         58.99         1.27 o                         
   4   5   3        631.83        635.48         5.06 o                         
   5   5   3          3.65          3.68         0.92 o                         
   6   5   3         87.42         91.88         2.01 o                         
   7   5   3         33.45         31.77         1.39 o                         
   8   5   3        182.90        190.43         4.07 o                         
   9   5   3          8.14         10.15         2.12 o                         
  10   5   3          0.06         -3.32         2.29 o                         
  11   5   3          1.07         -2.56         3.29 o                         
  -6   6   3         26.70         32.35         1.86 o                         
  -5   6   3        217.41        219.08         3.67 o                         
  -4   6   3        105.47         99.58         2.24 o                         
  -3   6   3         51.31         49.63         2.10 o                         
  -2   6   3        430.73        421.71         4.45 o                         
  -1   6   3       1104.39       1096.05         8.81 o                         
   0   6   3       1351.96       1366.61        10.61 o                         
   1   6   3        697.38        691.85         4.98 o                         
   2   6   3       1820.63       1843.10        13.69 o                         
   3   6   3       2815.68       2845.00        20.37 o                         
   4   6   3       1565.94       1476.41        11.16 o                         
   5   6   3       1285.19       1277.10         9.77 o                         
   6   6   3        311.41        295.26         3.23 o                         
   7   6   3        158.13        153.95         2.52 o                         
   8   6   3        320.63        334.91         6.35 o                         
   9   6   3        214.44        236.95         4.43 o                         
  10   6   3         21.46         28.77         2.82 o                         
  11   6   3          0.47          0.42         2.82 o                         
  -6   7   3          0.07         -4.29         2.86 o                         
  -5   7   3         10.93          8.75         1.31 o                         
  -4   7   3        115.35        105.30         3.13 o                         
  -3   7   3         18.51         19.49         1.27 o                         
  -2   7   3         71.13         71.62         2.67 o                         
  -1   7   3         40.79         45.09         1.07 o                         
   0   7   3        114.69        126.90         2.12 o                         
   1   7   3         30.04         36.13         0.85 o                         
   2   7   3          5.67          7.14         0.80 o                         
   3   7   3         81.47        101.40         1.68 o                         
   4   7   3        407.93        404.17         3.71 o                         
   5   7   3         12.84         14.40         1.24 o                         
   6   7   3         40.32         43.79         1.43 o                         
   7   7   3        104.83        107.26         2.64 o                         
   8   7   3         43.29         34.07         2.13 o                         
   9   7   3        113.95         97.44         3.01 o                         
  10   7   3          5.60          7.68         2.70 o                         
  -5   8   3        151.93        149.62         4.23 o                         
  -4   8   3        193.34        202.73         3.51 o                         
  -3   8   3         14.70         20.24         1.20 o                         
  -2   8   3        406.43        401.75         4.63 o                         
  -1   8   3       1300.33       1236.81        10.04 o                         
   0   8   3       1281.68       1266.96        10.66 o                         
   1   8   3        954.83        927.98         8.00 o                         
   2   8   3        150.77        146.30         1.99 o                         
   3   8   3        655.95        643.20         5.64 o                         
   4   8   3        323.68        308.51         3.49 o                         
   5   8   3        394.89        402.06         3.94 o                         
   6   8   3        624.20        628.99         6.22 o                         
   7   8   3        104.47        106.29         3.00 o                         
   8   8   3         51.61         52.24         2.29 o                         
   9   8   3          4.97          4.66         2.76 o                         
  10   8   3          1.39          0.52         2.99 o                         
  -4   9   3        112.78         99.24         4.47 o                         
  -3   9   3        141.34        134.70         2.47 o                         
  -2   9   3         79.48         73.67         1.93 o                         
  -1   9   3        386.53        357.37         3.88 o                         
   0   9   3        416.70        400.97         4.23 o                         
   1   9   3        412.79        433.54         4.55 o                         
   2   9   3        250.59        263.30         2.99 o                         
   3   9   3        261.28        267.92         3.41 o                         
   4   9   3        263.66        253.07         3.33 o                         
   5   9   3          7.53          2.56         1.87 o                         
   6   9   3         73.87         72.64         2.23 o                         
   7   9   3        241.36        250.42         4.49 o                         
   8   9   3         44.14         44.73         2.37 o                         
   9   9   3         55.72         61.24         3.95 o                         
  10   9   3         28.00         29.87         3.34 o                         
  -3  10   3         71.03         68.07         1.93 o                         
  -2  10   3         41.51         39.72         1.59 o                         
  -1  10   3          9.63          9.54         1.41 o                         
   0  10   3          1.63          4.69         1.33 o                         
   1  10   3        105.19        114.29         3.56 o                         
   2  10   3         25.84         26.50         1.36 o                         
   3  10   3        373.60        369.92         4.60 o                         
   4  10   3         24.59         27.76         1.84 o                         
   5  10   3         40.69         37.63         2.15 o                         
   6  10   3         21.52         21.03         2.43 o                         
   7  10   3         20.59         17.99         2.59 o                         
   8  10   3          3.00          4.24         2.57 o                         
   9  10   3          0.33         -1.65         2.34 o                         
  -1  11   3         82.57         88.49         3.13 o                         
   0  11   3         69.71         78.39         2.20 o                         
   1  11   3        217.24        228.74         5.88 o                         
   2  11   3        537.88        515.40         6.97 o                         
   3  11   3        430.45        409.88         5.27 o                         
   4  11   3        376.07        385.87         5.18 o                         
   5  11   3        106.02        107.43         4.94 o                         
   6  11   3          1.64         -0.31         2.54 o                         
   7  11   3        110.68        114.22         3.78 o                         
   8  11   3         54.67         54.65         3.30 o                         
   0  12   3         13.58          7.73         1.97 o                         
   1  12   3          1.71          1.30         2.07 o                         
   2  12   3         36.53         33.09         2.30 o                         
   3  12   3         16.76         18.92         1.98 o                         
   4  12   3          0.70          1.61         2.19 o                         
   5  12   3         25.23         23.56         2.59 o                         
   6  12   3         11.52         16.08         2.78 o                         
  -4 -11   4        103.76         95.82         4.40 o                         
  -3 -11   4         36.32         31.07         3.04 o                         
  -2 -11   4          3.75          1.49         3.02 o                         
  -1 -11   4         78.55         70.84         3.35 o                         
   0 -11   4        107.79        108.31         3.14 o                         
   1 -11   4         30.24         31.19         2.05 o                         
   2 -11   4         62.77         63.08         2.52 o                         
  -6 -10   4          4.32          8.02         3.48 o                         
  -5 -10   4         62.31         70.22         3.54 o                         
  -4 -10   4          1.18          1.81         2.95 o                         
  -3 -10   4          2.79          2.86         2.75 o                         
  -2 -10   4         71.52         58.64         3.02 o                         
  -1 -10   4          3.06          0.80         1.92 o                         
   0 -10   4        238.35        242.48         4.54 o                         
   1 -10   4        366.61        358.63         5.26 o                         
   2 -10   4        102.12        107.46         2.71 o                         
   3 -10   4        416.28        420.57         6.19 o                         
   4 -10   4        134.87        154.46         5.08 o                         
  -7  -9   4         12.89         10.54         3.18 o                         
  -6  -9   4          2.25          2.83         3.21 o                         
  -5  -9   4         46.58         49.09         3.32 o                         
  -4  -9   4        134.79        147.38         4.57 o                         
  -3  -9   4         34.45         32.22         2.13 o                         
  -2  -9   4         73.94         71.72         2.49 o                         
  -1  -9   4         76.39         69.63         2.18 o                         
   0  -9   4        149.00        138.41         3.38 o                         
   1  -9   4        135.55        136.19         3.09 o                         
   2  -9   4         40.64         36.53         1.74 o                         
   3  -9   4          1.33         -2.03         1.99 o                         
   4  -9   4         83.07         67.99         2.76 o                         
   5  -9   4         83.21         74.46         3.23 o                         
  -7  -8   4         10.23         11.42         3.30 o                         
  -6  -8   4         80.63         83.86         3.68 o                         
  -5  -8   4        468.47        471.93         6.57 o                         
  -4  -8   4         68.00         76.31         2.40 o                         
  -3  -8   4        273.27        281.41         3.96 o                         
  -2  -8   4        219.13        213.18         3.27 o                         
  -1  -8   4        605.33        618.07         5.91 o                         
   0  -8   4        147.98        136.10         2.79 o                         
   1  -8   4         42.75         40.05         1.76 o                         
   2  -8   4         12.06         21.23         1.65 o                         
   3  -8   4        477.93        496.31         5.74 o                         
   4  -8   4        399.07        397.21         5.44 o                         
   5  -8   4        100.14         97.76         3.54 o                         
   6  -8   4         57.46         61.25         3.92 o                         
  -8  -7   4          4.70          3.33         2.04 o                         
  -7  -7   4          8.81          3.67         2.61 o                         
  -6  -7   4          4.39          6.59         2.16 o                         
  -5  -7   4         42.01         48.57         2.30 o                         
  -4  -7   4        357.32        374.88         4.42 o                         
  -3  -7   4        121.24        128.44         2.36 o                         
  -2  -7   4        545.50        545.22         4.99 o                         
  -1  -7   4        394.43        402.81         3.90 o                         
   0  -7   4        283.95        286.18         3.36 o                         
   1  -7   4         19.57         14.60         1.31 o                         
   2  -7   4        452.90        422.28         4.21 o                         
   3  -7   4        221.41        213.77         2.91 o                         
   4  -7   4        835.70        800.02         9.10 o                         
   5  -7   4        597.78        586.95         7.29 o                         
   6  -7   4        154.77        155.57         4.16 o                         
   7  -7   4        300.55        317.02         6.56 o                         
  -8  -6   4          7.09          7.97         2.52 o                         
  -7  -6   4          0.74         -0.93         2.07 o                         
  -6  -6   4        113.65        106.34         3.15 o                         
  -5  -6   4        605.79        565.98         6.07 o                         
  -4  -6   4        263.00        263.90         3.01 o                         
  -3  -6   4        254.37        239.28         2.75 o                         
  -2  -6   4        197.58        209.27         2.60 o                         
  -1  -6   4        393.05        405.66         3.79 o                         
   0  -6   4         91.03         92.76         1.94 o                         
   1  -6   4        391.20        401.33         3.88 o                         
   2  -6   4         34.11         26.55         1.23 o                         
   3  -6   4          1.61         -1.71         1.14 o                         
   4  -6   4          1.86         -0.27         1.50 o                         
   5  -6   4         48.40         47.13         2.11 o                         
   6  -6   4         15.22          6.82         1.97 o                         
   7  -6   4         18.17         10.91         2.43 o                         
   8  -6   4         12.42          5.58         2.98 o                         
  -8  -5   4         13.85         11.04         2.20 o                         
  -7  -5   4          5.62          0.59         1.63 o                         
  -6  -5   4         33.23         33.98         1.88 o                         
  -5  -5   4        459.69        429.80         4.39 o                         
  -4  -5   4        119.02        112.60         2.02 o                         
  -3  -5   4        136.60        118.41         1.97 o                         
  -2  -5   4       1098.37       1144.15         8.79 o                         
  -1  -5   4       2063.38       2113.30        16.25 o                         
   0  -5   4       2301.56       2288.44        18.14 o                         
   1  -5   4       1165.88       1129.03         9.89 o                         
   2  -5   4       1983.78       1940.63        15.98 o                         
   3  -5   4       1352.98       1345.25        12.22 o                         
   4  -5   4       1722.24       1758.18        15.19 o                         
   5  -5   4        544.78        556.98         5.84 o                         
   6  -5   4        379.72        383.91         5.28 o                         
   7  -5   4        298.43        287.81         7.59 o                         
   8  -5   4        421.35        414.25         8.14 o                         
   9  -5   4        147.64        134.86         9.75 o                         
  -9  -4   4          0.25          3.59         2.33 o                         
  -8  -4   4        100.46         79.72         3.09 o                         
  -7  -4   4         13.90          6.33         1.77 o                         
  -6  -4   4        139.92        138.82         2.64 o                         
  -5  -4   4        448.57        453.50         4.05 o                         
  -4  -4   4         42.50         36.44         1.30 o                         
  -3  -4   4         11.32         12.09         0.98 o                         
  -2  -4   4         67.15         56.84         1.28 o                         
  -1  -4   4        263.27        278.49         2.70 o                         
   0  -4   4        336.50        360.94         3.38 o                         
   1  -4   4          2.67          5.21         0.85 o                         
   2  -4   4         24.99         17.30         1.26 o                         
   3  -4   4          6.34          9.17         1.05 o                         
   4  -4   4        632.20        626.09         5.66 o                         
   5  -4   4        206.19        189.16         3.03 o                         
   6  -4   4        579.87        572.99         6.23 o                         
   7  -4   4         19.87         22.33         1.94 o                         
   8  -4   4         41.98         51.70         3.23 o                         
   9  -4   4         52.45         54.94         4.66 o                         
  -9  -3   4         58.08         69.78         2.88 o                         
  -8  -3   4         42.11         42.36         2.20 o                         
  -7  -3   4         68.21         63.29         2.25 o                         
  -6  -3   4        534.69        553.69         5.92 o                         
  -5  -3   4        119.83        115.73         2.17 o                         
  -4  -3   4        408.40        389.66         3.51 o                         
  -3  -3   4         10.19         10.64         0.88 o                         
  -2  -3   4        403.49        384.68         3.37 o                         
  -1  -3   4        565.15        540.35         4.45 o                         
   0  -3   4        876.84        876.12         7.16 o                         
   1  -3   4       1529.52       1611.26        13.22 o                         
   2  -3   4       4220.09       4541.51        37.98 o                         
   3  -3   4       2445.93       2544.01        21.51 o                         
   4  -3   4        820.15        782.14         7.05 o                         
   5  -3   4        166.75        139.61         2.04 o                         
   6  -3   4        448.17        437.39         4.78 o                         
   7  -3   4        217.85        202.23         4.53 o                         
   8  -3   4        213.31        201.16         3.64 o                         
   9  -3   4         46.98         37.07         3.24 o                         
  10  -3   4          5.97          1.97         3.32 o                         
  -9  -2   4          1.78          2.92         2.26 o                         
  -8  -2   4          0.25          0.29         1.72 o                         
  -7  -2   4         47.25         51.29         1.70 o                         
  -6  -2   4        163.60        178.28         3.63 o                         
  -5  -2   4       1450.31       1445.82        17.34 o                         
  -4  -2   4         58.34         61.50         1.30 o                         
  -3  -2   4        456.06        415.23         3.51 o                         
  -2  -2   4        759.33        739.81         5.55 o                         
  -1  -2   4         20.41         10.55         0.61 o                         
   0  -2   4        800.14        778.23         6.14 o                         
   1  -2   4       2259.37       2214.55        18.65 o                         
   2  -2   4       3394.00       3483.74        29.19 o                         
   3  -2   4       2613.94       2777.17        23.42 o                         
   4  -2   4        908.65        872.52         8.07 o                         
   5  -2   4        259.76        232.77         2.52 o                         
   6  -2   4       1387.48       1332.99        11.66 o                         
   7  -2   4        693.89        698.97         6.18 o                         
   8  -2   4        316.73        329.17         6.54 o                         
   9  -2   4         68.71         71.58         2.52 o                         
  10  -2   4        139.67        138.45         6.45 o                         
  -9  -1   4         16.61         15.78         2.39 o                         
  -8  -1   4          3.53          3.48         1.95 o                         
  -7  -1   4         85.74         81.25         2.30 o                         
  -6  -1   4        949.87        917.07         8.16 o                         
  -5  -1   4        164.79        159.70         1.95 o                         
  -4  -1   4        161.97        162.96         1.87 o                         
  -3  -1   4         51.21         61.59         1.15 o                         
  -2  -1   4         69.61         58.67         1.10 o                         
  -1  -1   4       1463.48       1592.25        11.79 o                         
   0  -1   4         63.25         62.76         1.07 o                         
   1  -1   4        166.66        165.96         1.74 o                         
   2  -1   4        514.48        520.28         4.85 o                         
   3  -1   4       1214.81       1340.28        11.50 o                         
   4  -1   4        620.13        654.40         5.69 o                         
   5  -1   4        502.46        547.08         4.80 o                         
   6  -1   4        148.14        151.33         2.10 o                         
   7  -1   4          0.24         -1.35         1.18 o                         
   8  -1   4         23.63         28.60         1.71 o                         
   9  -1   4         30.96         36.23         1.80 o                         
  10  -1   4          2.12          3.99         1.70 o                         
  -8   0   4         35.77         40.97         2.05 o                         
  -7   0   4        173.01        169.18         3.60 o                         
  -6   0   4        114.73        104.74         2.23 o                         
  -5   0   4        507.71        505.41         4.39 o                         
  -4   0   4        184.41        176.90         2.03 o                         
  -3   0   4       1699.70       1712.25        12.38 o                         
  -2   0   4       8791.20       8973.56       190.80 o                         
  -1   0   4       3126.82       2996.49        20.75 o                         
   0   0   4       4134.99       4076.29        43.39 o                         
   1   0   4       2599.78       2501.27        20.94 o                         
   2   0   4       6082.99       5858.63       194.20 o                         
   3   0   4       7489.42       7236.79       214.22 o                         
   4   0   4        991.49       1038.14         8.71 o                         
   5   0   4       1779.98       1754.18        13.50 o                         
   6   0   4       1308.61       1264.47         9.94 o                         
   7   0   4        548.62        536.85         5.18 o                         
   8   0   4        392.52        373.73         4.46 o                         
   9   0   4        163.66        152.34         3.88 o                         
  10   0   4        128.79        117.92         3.89 o                         
  11   0   4         49.08         45.85         3.58 o                         
  -8   1   4          1.40          2.36         1.91 o                         
  -7   1   4         91.94         84.81         2.41 o                         
  -6   1   4        148.19        147.64         2.44 o                         
  -5   1   4         88.89         92.30         2.08 o                         
  -4   1   4         47.77         57.16         1.38 o                         
  -3   1   4        400.96        395.98         3.49 o                         
  -2   1   4          1.02          8.19         0.54 o                         
  -1   1   4       2058.92       2252.56        17.64 o                         
   0   1   4         23.07         29.56         0.85 o                         
   1   1   4       1867.88       1948.83        14.29 o                         
   2   1   4         95.76        109.90         1.22 o                         
   3   1   4        487.32        483.11         3.94 o                         
   4   1   4        408.00        411.56         3.61 o                         
   5   1   4       1218.31       1262.55         9.83 o                         
   6   1   4        298.02        305.67         3.02 o                         
   7   1   4        152.72        166.27         2.69 o                         
   8   1   4         59.58         65.04         1.82 o                         
   9   1   4         76.04         73.88         2.23 o                         
  10   1   4          6.38          8.93         1.91 o                         
  11   1   4         12.46         15.85         2.59 o                         
  -8   2   4         11.95         16.00         1.86 o                         
  -7   2   4         81.05         88.05         2.77 o                         
  -6   2   4        100.67         97.74         2.48 o                         
  -5   2   4        503.79        464.33         4.24 o                         
  -4   2   4        319.65        323.74         3.32 o                         
  -3   2   4       1039.71       1037.80         8.46 o                         
  -2   2   4       2375.31       2460.62        20.09 o                         
  -1   2   4       1835.43       1877.52        15.32 o                         
   0   2   4       2626.57       2686.60        19.68 o                         
   1   2   4        306.98        300.59         2.26 o                         
   2   2   4       1620.60       1618.39        11.91 o                         
   3   2   4       4373.85       4347.02        37.81 o                         
   4   2   4        864.95        850.12         6.70 o                         
   5   2   4        197.81        174.99         2.00 o                         
   6   2   4         84.39         74.27         1.70 o                         
   7   2   4         89.34         84.53         2.19 o                         
   8   2   4         76.92         77.21         2.39 o                         
   9   2   4         21.52         20.10         1.97 o                         
  10   2   4          0.83          2.48         2.13 o                         
  11   2   4         15.92         13.13         2.74 o                         
  -8   3   4          6.59          8.55         2.23 o                         
  -7   3   4         52.20         53.59         1.91 o                         
  -6   3   4        398.82        384.89         5.32 o                         
  -5   3   4         62.26         69.12         1.90 o                         
  -4   3   4        353.08        376.31         4.19 o                         
  -3   3   4        694.28        716.83         7.07 o                         
  -2   3   4        228.38        274.59         3.92 o                         
  -1   3   4       1679.58       1693.81        16.60 o                         
   0   3   4       2565.92       2546.56        19.90 o                         
   1   3   4       2445.11       2477.10        18.19 o                         
   2   3   4       1780.91       1798.63        13.27 o                         
   3   3   4       1890.42       1980.42        15.57 o                         
   4   3   4       4008.84       4007.29        30.25 o                         
   5   3   4       1843.14       1801.72        13.42 o                         
   6   3   4        793.24        771.51         6.12 o                         
   7   3   4       1003.59        989.87         8.27 o                         
   8   3   4         17.01         14.81         1.32 o                         
   9   3   4        129.16        123.50         3.33 o                         
  10   3   4         77.23         77.36         2.97 o                         
  11   3   4         65.02         62.87         3.31 o                         
  -7   4   4         68.67         68.87         2.85 o                         
  -6   4   4         33.32         34.34         1.43 o                         
  -5   4   4         89.58         93.48         1.95 o                         
  -4   4   4         36.87         39.43         1.46 o                         
  -3   4   4         30.06         35.86         2.63 o                         
  -2   4   4        501.34        521.51         5.92 o                         
  -1   4   4        328.54        342.53         4.77 o                         
   0   4   4        159.30        184.18         1.87 o                         
   1   4   4          1.97          2.92         0.42 o                         
   2   4   4        134.11        127.44         1.30 o                         
   3   4   4         56.82         57.98         1.14 o                         
   4   4   4         29.72         46.23         1.14 o                         
   5   4   4         33.59         38.70         1.05 o                         
   6   4   4        513.18        566.43         4.72 o                         
   7   4   4        133.24        128.93         2.31 o                         
   8   4   4        228.59        227.58         3.32 o                         
   9   4   4         59.54         59.95         2.78 o                         
  10   4   4         27.21         26.02         2.60 o                         
  11   4   4          1.38         -0.44         2.77 o                         
  -7   5   4          9.15         15.43         2.45 o                         
  -6   5   4        307.62        316.44         7.24 o                         
  -5   5   4        225.57        227.42         4.07 o                         
  -4   5   4        280.68        277.13         5.78 o                         
  -3   5   4       1650.02       1645.19        18.41 o                         
  -2   5   4        518.11        531.46         7.33 o                         
  -1   5   4       1449.40       1476.33        13.35 o                         
   0   5   4        983.17       1031.77         8.32 o                         
   1   5   4       3461.32       3553.11        26.83 o                         
   2   5   4       5232.87       5198.34        39.12 o                         
   3   5   4        434.43        403.75         3.48 o                         
   4   5   4        619.10        610.42         4.93 o                         
   5   5   4        561.63        565.21         4.69 o                         
   6   5   4        468.27        461.95         4.16 o                         
   7   5   4       1200.83       1175.64         9.47 o                         
   8   5   4        105.83        102.27         2.56 o                         
   9   5   4         51.36         41.22         2.35 o                         
  10   5   4          5.27          2.07         2.46 o                         
  11   5   4         13.50         11.07         2.87 o                         
  -6   6   4          3.63          5.09         1.52 o                         
  -5   6   4         34.81         35.64         1.76 o                         
  -4   6   4        124.85        121.47         6.31 o                         
  -3   6   4         10.75          9.85         1.39 o                         
  -2   6   4        541.04        545.19         5.94 o                         
  -1   6   4          9.08         13.92         0.88 o                         
   0   6   4         50.91         51.47         1.22 o                         
   1   6   4        131.97        125.68         1.52 o                         
   2   6   4        424.31        433.64         3.35 o                         
   3   6   4        587.77        576.05         4.83 o                         
   4   6   4         47.86         53.47         1.25 o                         
   5   6   4        181.06        199.86         2.39 o                         
   6   6   4        437.41        422.46         3.91 o                         
   7   6   4         54.19         53.96         1.65 o                         
   8   6   4        310.94        313.17         4.68 o                         
   9   6   4         25.26         28.73         2.21 o                         
  10   6   4          7.03         11.79         2.66 o                         
  11   6   4         15.41         15.65         3.05 o                         
  -5   7   4          7.09          8.22         3.36 o                         
  -4   7   4        139.93        142.88         3.67 o                         
  -3   7   4       1004.13        976.40        15.27 o                         
  -2   7   4        764.50        757.14        10.25 o                         
  -1   7   4        359.42        353.01         4.25 o                         
   0   7   4         18.20         19.21         0.79 o                         
   1   7   4        238.54        234.13         2.51 o                         
   2   7   4        318.69        347.60         2.91 o                         
   3   7   4        213.71        206.11         2.35 o                         
   4   7   4        421.51        430.56         3.81 o                         
   5   7   4         75.75         83.05         1.89 o                         
   6   7   4         19.32         21.89         1.30 o                         
   7   7   4          1.11          1.61         1.60 o                         
   8   7   4         54.88         52.27         2.40 o                         
   9   7   4         34.25         32.40         2.37 o                         
  10   7   4         27.26         27.08         3.06 o                         
  11   7   4          8.52          4.10         3.17 o                         
  -4   8   4        108.26        107.95         3.43 o                         
  -3   8   4         74.48         78.10         3.02 o                         
  -2   8   4        680.15        666.63         7.04 o                         
  -1   8   4        422.51        421.57         4.54 o                         
   0   8   4        367.61        380.60         3.75 o                         
   1   8   4        440.06        415.70         3.88 o                         
   2   8   4        227.19        209.51         2.21 o                         
   3   8   4        336.90        346.17         4.04 o                         
   4   8   4        208.34        199.80         2.50 o                         
   5   8   4        457.38        443.31         4.03 o                         
   6   8   4       1091.16       1083.40        10.25 o                         
   7   8   4          4.30          7.72         1.92 o                         
   8   8   4        129.93        137.78         4.47 o                         
   9   8   4         86.52         95.55         4.39 o                         
  10   8   4         16.11         14.60         3.04 o                         
  -4   9   4          2.15          5.05         1.37 o                         
  -3   9   4         57.16         55.23         1.87 o                         
  -2   9   4          1.75         -0.43         1.20 o                         
  -1   9   4          2.14          3.28         1.02 o                         
   0   9   4          1.63          3.04         1.07 o                         
   1   9   4         41.71         30.52         1.28 o                         
   2   9   4          0.55         -0.18         0.92 o                         
   3   9   4          0.33          0.75         1.27 o                         
   4   9   4         24.18         28.22         1.41 o                         
   5   9   4         93.69         91.09         2.58 o                         
   6   9   4         19.22         20.17         1.71 o                         
   7   9   4        287.52        290.28         5.20 o                         
   8   9   4         50.71         50.38         2.47 o                         
   9   9   4          3.70          3.92         3.16 o                         
  10   9   4          6.10          5.84         3.41 o                         
  -2  10   4        171.04        175.09         3.36 o                         
  -1  10   4        279.61        286.72         5.12 o                         
   0  10   4        675.56        655.68         7.85 o                         
   1  10   4        848.55        805.90         8.69 o                         
   2  10   4        141.05        132.53         2.87 o                         
   3  10   4         40.28         44.67         1.67 o                         
   4  10   4          6.91          6.59         1.73 o                         
   5  10   4         16.40         15.37         1.91 o                         
   6  10   4        262.74        269.71         4.32 o                         
   7  10   4         21.31         17.58         2.57 o                         
   8  10   4         28.96         24.32         2.89 o                         
   9  10   4          1.27          5.41         2.54 o                         
  -1  11   4         22.15         26.05         2.14 o                         
   0  11   4         49.18         47.96         1.86 o                         
   1  11   4         74.83         76.82         3.07 o                         
   2  11   4        216.32        209.60         5.14 o                         
   3  11   4        117.75        120.22         3.01 o                         
   4  11   4        133.88        138.33         3.37 o                         
   5  11   4         61.70         64.57         3.25 o                         
   6  11   4          3.08          0.89         2.22 o                         
   7  11   4         58.75         57.51         3.09 o                         
   8  11   4          2.66          4.42         3.51 o                         
   1  12   4         34.74         40.68         2.12 o                         
   2  12   4         58.08         67.88         2.72 o                         
   3  12   4         73.09         71.06         2.07 o                         
   4  12   4         20.86         24.12         2.05 o                         
   5  12   4         12.78         12.13         2.16 o                         
   6  12   4         10.03          7.65         2.66 o                         
   7  12   4          0.51         -1.69         2.79 o                         
  -3 -11   5         46.15         48.59         3.67 o                         
  -2 -11   5        133.45        149.51         5.18 o                         
  -1 -11   5        149.52        139.98         5.50 o                         
   0 -11   5         90.94         88.10         3.27 o                         
   1 -11   5        103.02        115.50         3.43 o                         
  -5 -10   5         12.90          6.46         3.32 o                         
  -4 -10   5        150.16        117.94         4.16 o                         
  -3 -10   5          5.15          3.37         2.97 o                         
  -2 -10   5        179.26        186.58         4.82 o                         
  -1 -10   5        298.85        295.37         5.48 o                         
   0 -10   5        181.27        176.28         4.53 o                         
   1 -10   5         37.16         35.63         2.53 o                         
   2 -10   5         64.36         65.38         2.83 o                         
   3 -10   5        215.85        223.46         5.44 o                         
  -6  -9   5          2.85          1.00         3.09 o                         
  -5  -9   5         49.94         44.35         3.23 o                         
  -4  -9   5         74.91         66.84         3.20 o                         
  -3  -9   5        650.56        637.27         8.06 o                         
  -2  -9   5        132.10        126.40         3.44 o                         
  -1  -9   5         76.33         75.86         2.59 o                         
   0  -9   5         30.08         36.12         2.32 o                         
   1  -9   5         68.99         77.28         3.03 o                         
   2  -9   5        103.06         99.96         3.00 o                         
   3  -9   5         50.96         50.94         2.54 o                         
   4  -9   5         11.63         14.34         2.80 o                         
   5  -9   5        109.62        115.10         4.69 o                         
  -7  -8   5          1.25          2.47         2.85 o                         
  -6  -8   5         42.56         53.11         3.14 o                         
  -5  -8   5         28.36         35.74         2.49 o                         
  -4  -8   5         93.83         81.47         2.66 o                         
  -3  -8   5         40.90         46.67         2.15 o                         
  -2  -8   5         39.49         40.93         2.17 o                         
  -1  -8   5         49.53         54.79         2.05 o                         
   0  -8   5        415.90        420.67         5.02 o                         
   1  -8   5        698.94        664.83         7.57 o                         
   2  -8   5        972.04        963.04         9.95 o                         
   3  -8   5        730.43        719.62         7.78 o                         
   4  -8   5        496.06        515.68         6.75 o                         
   5  -8   5        513.53        554.10         8.36 o                         
   6  -8   5        272.51        277.25         7.92 o                         
  -7  -7   5          2.10          2.54         2.64 o                         
  -6  -7   5          6.89          8.83         2.45 o                         
  -5  -7   5         11.31         18.06         2.38 o                         
  -4  -7   5        418.39        447.02         6.48 o                         
  -3  -7   5        148.69        132.31         2.87 o                         
  -2  -7   5         16.35         14.74         1.59 o                         
  -1  -7   5         52.67         50.31         1.64 o                         
   0  -7   5          3.33          6.43         1.43 o                         
   1  -7   5          9.57          8.62         1.47 o                         
   2  -7   5          0.60         -0.85         1.38 o                         
   3  -7   5         20.71         22.21         2.07 o                         
   4  -7   5         22.68         20.79         1.68 o                         
   5  -7   5          3.63         -1.81         2.02 o                         
   6  -7   5         27.60         22.18         2.53 o                         
   7  -7   5         37.58         42.37         3.19 o                         
  -8  -6   5         50.43         46.95         2.50 o                         
  -7  -6   5          0.88         -3.20         2.13 o                         
  -6  -6   5         46.57         54.93         2.25 o                         
  -5  -6   5        304.69        307.32         4.22 o                         
  -4  -6   5        422.06        447.76         4.74 o                         
  -3  -6   5        355.84        358.24         3.70 o                         
  -2  -6   5        164.56        167.14         2.46 o                         
  -1  -6   5        328.41        313.79         3.36 o                         
   0  -6   5        171.18        152.65         2.55 o                         
   1  -6   5        988.49        970.68         8.19 o                         
   2  -6   5       1272.91       1309.93        10.79 o                         
   3  -6   5        579.73        583.10         6.08 o                         
   4  -6   5        317.78        303.63         4.53 o                         
   5  -6   5        358.81        364.22         5.69 o                         
   6  -6   5        322.00        342.21         5.37 o                         
   7  -6   5        290.28        286.33         7.61 o                         
   8  -6   5         65.78         61.64         3.38 o                         
  -8  -5   5          1.05          1.86         1.93 o                         
  -7  -5   5         46.12         45.85         2.07 o                         
  -6  -5   5         35.93         43.14         2.08 o                         
  -5  -5   5         42.59         37.84         1.78 o                         
  -4  -5   5       1028.11       1062.97         8.98 o                         
  -3  -5   5        497.29        525.32         4.76 o                         
  -2  -5   5        990.10       1005.73         8.19 o                         
  -1  -5   5        304.05        302.68         3.19 o                         
   0  -5   5          3.68          4.26         1.10 o                         
   1  -5   5         39.28         34.42         1.24 o                         
   2  -5   5        603.25        588.08         5.65 o                         
   3  -5   5        448.08        428.02         4.69 o                         
   4  -5   5       1041.35       1023.52         9.24 o                         
   5  -5   5         87.05         86.43         2.58 o                         
   6  -5   5        340.02        357.34         5.40 o                         
   7  -5   5        143.92        144.59         3.88 o                         
   8  -5   5        227.13        235.92         4.68 o                         
   9  -5   5        144.38        160.57         5.32 o                         
  -8  -4   5         31.10         33.24         1.82 o                         
  -7  -4   5          0.56          1.36         1.66 o                         
  -6  -4   5        124.07        129.07         2.70 o                         
  -5  -4   5         45.87         39.01         1.56 o                         
  -4  -4   5        960.45        924.93         7.36 o                         
  -3  -4   5         30.73         30.89         1.29 o                         
  -2  -4   5         99.25        108.05         1.82 o                         
  -1  -4   5        580.20        574.07         5.09 o                         
   0  -4   5         23.49         32.90         1.11 o                         
   1  -4   5        900.72        968.23         7.99 o                         
   2  -4   5         13.77         10.15         1.39 o                         
   3  -4   5          3.24          2.39         1.11 o                         
   4  -4   5        140.63        146.35         2.33 o                         
   5  -4   5        220.00        204.01         2.87 o                         
   6  -4   5        187.46        181.81         3.45 o                         
   7  -4   5         54.06         48.56         2.49 o                         
   8  -4   5          1.00         -2.31         2.42 o                         
   9  -4   5          1.10         -0.97         2.22 o                         
  -8  -3   5         13.49         15.06         1.61 o                         
  -7  -3   5         83.18         94.36         2.77 o                         
  -6  -3   5         68.55         69.96         1.93 o                         
  -5  -3   5        229.62        224.05         2.90 o                         
  -4  -3   5        486.87        476.20         4.29 o                         
  -3  -3   5        443.64        442.01         3.82 o                         
  -2  -3   5       1488.59       1499.94        11.30 o                         
  -1  -3   5       3374.01       3373.81        25.56 o                         
   0  -3   5       5851.55       5910.73        47.55 o                         
   1  -3   5       4110.05       4154.38        32.41 o                         
   2  -3   5        987.62        980.36         8.35 o                         
   3  -3   5       1196.08       1097.81         9.66 o                         
   4  -3   5       3223.67       3229.10        27.30 o                         
   5  -3   5        755.38        773.86         6.95 o                         
   6  -3   5        827.31        829.84         7.63 o                         
   7  -3   5        137.55        130.38         2.99 o                         
   8  -3   5        353.67        348.05         7.44 o                         
   9  -3   5        140.39        122.28        10.20 o                         
  10  -3   5         66.05         61.02         2.83 o                         
  -8  -2   5          6.82          4.93         1.86 o                         
  -7  -2   5          2.58          4.19         1.32 o                         
  -6  -2   5          9.93         10.23         1.34 o                         
  -5  -2   5        596.66        618.07         5.73 o                         
  -4  -2   5        448.97        440.32         3.92 o                         
  -3  -2   5          1.97          2.86         0.79 o                         
  -2  -2   5         28.20         35.08         0.90 o                         
  -1  -2   5        471.62        570.02         4.55 o                         
   0  -2   5        791.06        812.88         6.25 o                         
   1  -2   5        228.62        259.32         2.72 o                         
   2  -2   5          8.56          5.23         0.87 o                         
   3  -2   5        217.23        255.20         2.86 o                         
   4  -2   5        146.00        187.66         2.64 o                         
   5  -2   5        402.19        422.18         4.36 o                         
   6  -2   5         98.67        100.22         2.15 o                         
   7  -2   5         89.11         93.05         2.61 o                         
   8  -2   5        225.23        240.66         4.15 o                         
   9  -2   5          1.90          1.15         2.03 o                         
  10  -2   5          4.06          4.25         2.48 o                         
  -8  -1   5         22.54         22.87         2.21 o                         
  -7  -1   5         12.48         14.39         1.65 o                         
  -6  -1   5        103.63        105.24         2.39 o                         
  -5  -1   5        264.54        270.43         2.99 o                         
  -4  -1   5        643.23        612.34         4.85 o                         
  -3  -1   5        327.56        321.99         2.74 o                         
  -2  -1   5       1897.84       1842.51        14.56 o                         
  -1  -1   5        409.29        339.51         3.07 o                         
   0  -1   5       6026.23       6058.09        81.52 o                         
   1  -1   5       3478.20       3497.39        27.27 o                         
   2  -1   5       1290.58       1371.05        10.97 o                         
   3  -1   5       1187.01       1166.24        10.10 o                         
   4  -1   5        800.98        785.91         6.54 o                         
   5  -1   5        814.18        808.50         7.30 o                         
   6  -1   5        594.97        593.33         5.50 o                         
   7  -1   5        129.63        113.58         2.27 o                         
   8  -1   5        248.54        231.23         4.98 o                         
   9  -1   5          1.17         -0.36         1.85 o                         
  10  -1   5         62.61         50.15         2.48 o                         
  -8   0   5         18.16         21.04         1.93 o                         
  -7   0   5         21.32         25.65         1.61 o                         
  -6   0   5         20.04         15.70         1.29 o                         
  -5   0   5        560.93        567.47         6.18 o                         
  -4   0   5         53.89         58.26         1.75 o                         
  -3   0   5        410.23        432.97         3.67 o                         
  -2   0   5        138.15        126.18         1.58 o                         
  -1   0   5         20.79         11.31         0.79 o                         
   0   0   5        571.04        531.64         4.60 o                         
   1   0   5        266.77        244.67         2.21 o                         
   2   0   5        570.54        566.49         4.91 o                         
   3   0   5       4208.67       4269.11        35.75 o                         
   4   0   5        280.42        250.45         2.55 o                         
   5   0   5       1994.56       2065.92        17.03 o                         
   6   0   5        556.81        544.57         4.94 o                         
   7   0   5        648.68        619.31         5.43 o                         
   8   0   5        488.13        479.98         5.03 o                         
   9   0   5         43.99         45.96         2.02 o                         
  10   0   5         98.26         95.26         4.60 o                         
  11   0   5         80.96         75.15         3.75 o                         
  -8   1   5          5.86          6.96         1.92 o                         
  -7   1   5         33.77         34.13         1.52 o                         
  -6   1   5         70.36         65.30         1.74 o                         
  -5   1   5        417.13        395.03         3.76 o                         
  -4   1   5         61.23         66.97         1.51 o                         
  -3   1   5         58.41         51.44         1.17 o                         
  -2   1   5        348.99        339.82         3.09 o                         
  -1   1   5       2386.20       2699.90        20.46 o                         
   0   1   5       2414.68       2634.41        19.32 o                         
   1   1   5       1993.54       2172.04        16.97 o                         
   2   1   5        668.85        721.23         5.86 o                         
   3   1   5         87.67         77.42         1.31 o                         
   4   1   5         24.15         30.23         0.84 o                         
   5   1   5        457.67        475.13         4.40 o                         
   6   1   5         19.35         17.51         1.00 o                         
   7   1   5          8.94         10.67         1.16 o                         
   8   1   5        170.85        161.34         2.99 o                         
   9   1   5         72.50         76.44         2.56 o                         
  10   1   5          0.90          2.00         2.13 o                         
  11   1   5         28.41         29.72         3.25 o                         
  -7   2   5        100.85        103.79         2.91 o                         
  -6   2   5         11.34         14.47         1.17 o                         
  -5   2   5        436.72        439.27         4.50 o                         
  -4   2   5        263.69        267.34         4.15 o                         
  -3   2   5       1022.78       1034.66         9.84 o                         
  -2   2   5       2044.19       2068.54        15.37 o                         
  -1   2   5       3291.59       3416.97        25.06 o                         
   0   2   5        698.76        619.74         4.78 o                         
   1   2   5       1342.60       1361.17        10.11 o                         
   2   2   5       6597.43       6383.16        95.92 o                         
   3   2   5       5048.40       5093.87        42.51 o                         
   4   2   5        304.19        270.12         2.65 o                         
   5   2   5       1462.37       1488.19        11.94 o                         
   6   2   5         65.24         60.87         1.42 o                         
   7   2   5        120.19        106.78         2.45 o                         
   8   2   5        132.82        116.53         2.53 o                         
   9   2   5        506.62        495.41         8.03 o                         
  10   2   5        122.27        116.16         4.25 o                         
  11   2   5         25.48         22.83         3.24 o                         
  -7   3   5         29.41         30.23         1.89 o                         
  -6   3   5         65.38         69.79         2.37 o                         
  -5   3   5          5.88          9.01         1.06 o                         
  -4   3   5         56.82         54.60         2.12 o                         
  -3   3   5         11.55         16.76         1.82 o                         
  -2   3   5        161.93        192.73         3.31 o                         
  -1   3   5        145.94        153.14         2.17 o                         
   0   3   5        190.47        228.80         2.12 o                         
   1   3   5        118.23        117.15         1.26 o                         
   2   3   5        133.46        141.92         1.42 o                         
   3   3   5        114.40        167.00         1.78 o                         
   4   3   5         26.32         17.08         0.84 o                         
   5   3   5         96.57        115.32         1.60 o                         
   6   3   5        287.05        285.37         2.81 o                         
   7   3   5       1669.28       1667.20        13.50 o                         
   8   3   5          5.93          4.09         1.25 o                         
   9   3   5        182.01        177.32         4.19 o                         
  10   3   5         54.30         57.16         2.80 o                         
  11   3   5        120.41        123.10         4.87 o                         
  -7   4   5         80.06         86.39         5.20 o                         
  -6   4   5         77.33         74.45         4.23 o                         
  -5   4   5        222.62        216.80         6.83 o                         
  -4   4   5        150.38        145.12         3.38 o                         
  -3   4   5        693.46        684.66         9.97 o                         
  -2   4   5        146.09        164.95         4.09 o                         
  -1   4   5       2343.11       2408.42        23.49 o                         
   0   4   5       1113.09       1083.84         9.08 o                         
   1   4   5         89.78         81.32         1.29 o                         
   2   4   5          9.28          9.71         0.55 o                         
   3   4   5         28.48         28.58         0.82 o                         
   4   4   5       1868.67       1824.47        14.46 o                         
   5   4   5       1444.81       1488.71        11.58 o                         
   6   4   5         60.83         63.14         1.42 o                         
   7   4   5        270.78        247.74         2.84 o                         
   8   4   5        115.12        103.79         2.40 o                         
   9   4   5        154.82        148.20         4.06 o                         
  10   4   5          0.32         -0.16         2.50 o                         
  11   4   5          0.53          1.82         3.02 o                         
  -6   5   5         53.94         51.38         2.62 o                         
  -5   5   5         23.60         20.61         4.04 o                         
  -4   5   5        112.97        108.31         4.34 o                         
  -3   5   5         20.33         21.93         2.58 o                         
  -2   5   5         20.52         21.27         2.42 o                         
  -1   5   5        533.29        520.86         7.34 o                         
   0   5   5       1384.65       1339.87        11.38 o                         
   1   5   5       1092.47       1070.69         8.35 o                         
   2   5   5        657.70        639.13         4.73 o                         
   3   5   5        246.60        204.07         2.05 o                         
   4   5   5       1136.83       1161.64         8.86 o                         
   5   5   5        430.06        448.77         4.04 o                         
   6   5   5        592.39        585.75         5.31 o                         
   7   5   5        864.24        866.78         7.19 o                         
   8   5   5          3.93          1.47         1.40 o                         
   9   5   5         64.50         61.64         2.59 o                         
  10   5   5         44.29         37.77         2.56 o                         
  11   5   5         78.88         72.80         3.13 o                         
  -5   6   5        168.77        163.96         7.68 o                         
  -4   6   5        141.16        140.23         4.42 o                         
  -3   6   5        158.40        157.15         4.34 o                         
  -2   6   5        178.44        171.25         3.35 o                         
  -1   6   5        317.11        321.05         4.02 o                         
   0   6   5         44.07         47.62         1.26 o                         
   1   6   5         26.19         26.12         0.81 o                         
   2   6   5          0.15          1.34         0.76 o                         
   3   6   5        109.62        122.68         1.58 o                         
   4   6   5         53.77         61.19         1.43 o                         
   5   6   5         35.02         35.04         1.17 o                         
   6   6   5         12.03         12.32         1.19 o                         
   7   6   5        629.81        609.27         5.61 o                         
   8   6   5        173.48        168.18         3.82 o                         
   9   6   5          2.45          2.16         2.04 o                         
  10   6   5         58.22         49.33         3.00 o                         
  11   6   5         52.49         54.62         3.22 o                         
  -5   7   5        126.62        129.62         6.72 o                         
  -4   7   5        335.88        325.86         9.13 o                         
  -3   7   5        211.26        209.34         8.56 o                         
  -2   7   5        487.09        499.69         7.44 o                         
  -1   7   5        385.03        387.74         5.10 o                         
   0   7   5        513.64        527.74         5.36 o                         
   1   7   5        736.16        765.89         6.67 o                         
   2   7   5        704.15        757.88         6.01 o                         
   3   7   5        336.72        307.88         2.92 o                         
   4   7   5        544.46        544.14         4.76 o                         
   5   7   5         98.70        101.21         2.04 o                         
   6   7   5         32.03         30.76         1.41 o                         
   7   7   5         31.47         35.67         1.82 o                         
   8   7   5        201.90        201.64         4.24 o                         
   9   7   5         49.85         50.14         2.59 o                         
  10   7   5          0.72          1.36         2.61 o                         
  11   7   5         39.44         53.06         3.57 o                         
  -4   8   5         20.88         18.11         2.07 o                         
  -3   8   5          4.34          8.72         1.83 o                         
  -2   8   5          1.78          4.01         2.20 o                         
  -1   8   5        104.32         97.55         1.92 o                         
   0   8   5          3.82          6.93         0.89 o                         
   1   8   5          2.35          0.19         0.89 o                         
   2   8   5         83.49         70.25         1.61 o                         
   3   8   5        102.32         97.40         1.72 o                         
   4   8   5        273.78        274.75         2.96 o                         
   5   8   5        951.86        967.29         7.95 o                         
   6   8   5       1718.12       1745.34        17.50 o                         
   7   8   5         22.31         20.71         1.87 o                         
   8   8   5        102.45         98.43         3.70 o                         
   9   8   5         25.77         28.56         2.96 o                         
  10   8   5         56.81         56.88         3.27 o                         
  -3   9   5         33.44         42.20         2.13 o                         
  -2   9   5        214.93        203.73         3.42 o                         
  -1   9   5        185.19        169.23         2.96 o                         
   0   9   5         83.79         81.15         1.80 o                         
   1   9   5          9.51         11.52         1.14 o                         
   2   9   5         18.65         25.60         1.30 o                         
   3   9   5        476.25        464.96         4.27 o                         
   4   9   5        393.10        387.71         4.30 o                         
   5   9   5         16.61         15.90         1.68 o                         
   6   9   5         82.27         87.23         2.49 o                         
   7   9   5         68.90         67.28         2.48 o                         
   8   9   5        265.56        270.81         4.99 o                         
   9   9   5         52.30         50.52         2.99 o                         
  10   9   5          1.93          3.50         3.25 o                         
  -2  10   5         91.53         97.39         4.29 o                         
  -1  10   5         85.83         90.60         3.29 o                         
   0  10   5        177.03        170.76         2.90 o                         
   1  10   5         84.28         79.95         2.15 o                         
   2  10   5        121.34        121.06         2.69 o                         
   3  10   5         71.21         70.64         1.97 o                         
   4  10   5        170.27        166.27         3.08 o                         
   5  10   5        119.34        110.11         2.61 o                         
   6  10   5        307.16        324.67         5.00 o                         
   7  10   5         70.98         78.99         2.61 o                         
   8  10   5        366.61        385.08         6.11 o                         
   9  10   5        162.61        177.86         5.37 o                         
   0  11   5          4.04          7.84         1.21 o                         
   1  11   5          4.27          3.56         1.56 o                         
   2  11   5          0.08          1.11         1.71 o                         
   3  11   5          3.81          4.32         1.95 o                         
   4  11   5          1.96          0.90         1.67 o                         
   5  11   5         15.28         19.42         2.19 o                         
   6  11   5        159.30        155.22         3.81 o                         
   7  11   5         17.63         12.37         2.58 o                         
   8  11   5         45.00         43.71         2.98 o                         
   2  12   5         27.92         29.96         2.10 o                         
   3  12   5          8.37         12.37         2.21 o                         
   4  12   5          2.17         -0.33         1.91 o                         
   5  12   5          9.62          8.83         1.88 o                         
   6  12   5         24.69         30.38         2.38 o                         
  -4 -10   6          2.37          0.88         2.71 o                         
  -3 -10   6        118.32        109.81         3.73 o                         
  -2 -10   6         17.72         15.91         2.66 o                         
  -1 -10   6          6.76          6.47         2.48 o                         
   0 -10   6         16.80         10.92         2.57 o                         
   1 -10   6         50.17         45.69         2.69 o                         
   2 -10   6         43.74         40.94         2.49 o                         
   3 -10   6         71.64         69.68         3.06 o                         
  -5  -9   6         25.56         25.19         2.99 o                         
  -4  -9   6         76.70         84.51         3.40 o                         
  -3  -9   6        305.28        322.47         5.69 o                         
  -2  -9   6         23.25         25.22         2.69 o                         
  -1  -9   6        104.58        104.38         3.21 o                         
   0  -9   6        305.98        305.74         5.31 o                         
   1  -9   6         87.85         92.84         2.95 o                         
   2  -9   6        287.27        305.38         5.06 o                         
   3  -9   6        280.88        301.99         5.50 o                         
   4  -9   6        283.31        306.84         5.31 o                         
  -6  -8   6          3.34          4.18         2.85 o                         
  -5  -8   6          1.49          1.01         2.33 o                         
  -4  -8   6         57.24         50.24         2.50 o                         
  -3  -8   6          9.69         16.69         2.32 o                         
  -2  -8   6        285.03        295.21         4.55 o                         
  -1  -8   6         74.82         74.37         2.49 o                         
   0  -8   6         73.38         76.70         3.06 o                         
   1  -8   6         24.21         20.51         2.08 o                         
   2  -8   6         54.52         57.90         2.42 o                         
   3  -8   6         47.29         38.46         2.28 o                         
   4  -8   6         97.29         94.39         3.02 o                         
   5  -8   6        211.43        228.69         5.84 o                         
   6  -8   6         36.64         31.82         3.17 o                         
  -6  -7   6         87.11         90.66         3.01 o                         
  -5  -7   6        178.55        172.54         4.31 o                         
  -4  -7   6          8.07          9.14         1.98 o                         
  -3  -7   6        502.37        496.03         6.31 o                         
  -2  -7   6        100.83         92.59         2.98 o                         
  -1  -7   6        349.16        336.44         4.45 o                         
   0  -7   6        549.23        537.02         6.33 o                         
   1  -7   6         45.37         51.80         2.22 o                         
   2  -7   6         56.96         62.59         2.21 o                         
   3  -7   6         39.30         45.35         2.18 o                         
   4  -7   6        190.45        193.74         4.04 o                         
   5  -7   6        212.95        217.57         4.86 o                         
   6  -7   6         28.24         25.18         2.70 o                         
   7  -7   6        102.99        106.74         4.06 o                         
  -7  -6   6          5.22          5.17         2.11 o                         
  -6  -6   6         47.61         52.65         2.45 o                         
  -5  -6   6        175.68        187.39         3.62 o                         
  -4  -6   6        119.30        134.94         3.10 o                         
  -3  -6   6          5.18          4.25         1.52 o                         
  -2  -6   6         94.16         94.55         2.28 o                         
  -1  -6   6        216.61        223.28         2.88 o                         
   0  -6   6        815.56        820.50         7.14 o                         
   1  -6   6       1705.19       1704.08        14.33 o                         
   2  -6   6       1050.46       1021.47         8.92 o                         
   3  -6   6        405.84        394.35         4.89 o                         
   4  -6   6        505.23        516.48         6.27 o                         
   5  -6   6        332.33        342.66         5.63 o                         
   6  -6   6        472.59        477.02         6.54 o                         
   7  -6   6        277.83        305.03         5.87 o                         
   8  -6   6        138.44        141.08         6.97 o                         
  -7  -5   6          0.47          0.52         2.18 o                         
  -6  -5   6         50.32         44.02         1.91 o                         
  -5  -5   6          9.16         10.18         1.65 o                         
  -4  -5   6        113.19        138.46         2.95 o                         
  -3  -5   6        161.25        138.96         2.58 o                         
  -2  -5   6        312.05        300.26         3.43 o                         
  -1  -5   6        273.05        277.57         3.08 o                         
   0  -5   6        142.26        158.21         2.42 o                         
   1  -5   6         16.90         17.97         1.24 o                         
   2  -5   6          5.06          8.93         1.63 o                         
   3  -5   6         54.42         61.35         1.53 o                         
   4  -5   6         40.07         30.44         1.57 o                         
   5  -5   6         81.05         78.76         2.28 o                         
   6  -5   6         56.39         56.46         2.48 o                         
   7  -5   6         22.23         17.04         2.28 o                         
   8  -5   6         27.12         30.95         2.90 o                         
  -7  -4   6          0.86         -1.86         1.90 o                         
  -6  -4   6         25.62         29.32         1.73 o                         
  -5  -4   6        101.28        100.59         2.55 o                         
  -4  -4   6        727.51        747.35         6.80 o                         
  -3  -4   6        103.33         83.26         1.85 o                         
  -2  -4   6        757.45        757.18         6.36 o                         
  -1  -4   6       1480.94       1487.94        11.67 o                         
   0  -4   6        106.38         84.83         1.74 o                         
   1  -4   6       1339.04       1279.13        10.07 o                         
   2  -4   6       1833.83       1767.22        15.87 o                         
   3  -4   6       1002.97        963.47         8.38 o                         
   4  -4   6        331.95        307.06         3.63 o                         
   5  -4   6         19.75         15.52         1.44 o                         
   6  -4   6        910.50        922.10         9.26 o                         
   7  -4   6        171.51        170.95         3.06 o                         
   8  -4   6         72.44         76.75         3.50 o                         
   9  -4   6        128.93        146.61         4.44 o                         
  -7  -3   6          7.73         12.52         1.74 o                         
  -6  -3   6         14.69         21.79         1.59 o                         
  -5  -3   6          5.69          1.38         1.24 o                         
  -4  -3   6          5.30         -0.22         1.34 o                         
  -3  -3   6        135.85        133.64         2.06 o                         
  -2  -3   6        134.58        146.87         1.94 o                         
  -1  -3   6        241.11        253.56         2.94 o                         
   0  -3   6         78.84         77.74         1.54 o                         
   1  -3   6         61.18         71.36         1.48 o                         
   2  -3   6         52.00         37.58         1.35 o                         
   3  -3   6        509.88        513.88         4.99 o                         
   4  -3   6       1034.67       1102.70         9.85 o                         
   5  -3   6        348.30        336.98         3.76 o                         
   6  -3   6        676.09        705.18         6.29 o                         
   7  -3   6        182.53        182.23         3.93 o                         
   8  -3   6         58.92         67.06         3.29 o                         
   9  -3   6         38.70         45.40         2.99 o                         
  10  -3   6        197.91        218.93         7.05 o                         
  -7  -2   6          3.42          6.10         1.81 o                         
  -6  -2   6        125.42        125.93         2.76 o                         
  -5  -2   6          8.54          8.66         1.24 o                         
  -4  -2   6        395.98        381.17         3.58 o                         
  -3  -2   6         96.51         88.00         1.74 o                         
  -2  -2   6        513.16        501.65         4.32 o                         
  -1  -2   6        639.03        630.79         5.24 o                         
   0  -2   6          8.54         13.92         0.80 o                         
   1  -2   6        426.73        406.95         4.15 o                         
   2  -2   6        244.26        247.61         2.70 o                         
   3  -2   6        521.90        518.86         4.77 o                         
   4  -2   6        999.82       1057.61         9.78 o                         
   5  -2   6          2.59          1.47         1.30 o                         
   6  -2   6        188.11        173.87         2.71 o                         
   7  -2   6          1.79         -1.63         1.47 o                         
   8  -2   6          1.03         -1.82         1.21 o                         
   9  -2   6         91.09         75.21         3.51 o                         
  10  -2   6          0.09         -1.54         1.89 o                         
  -7  -1   6         55.71         67.76         2.23 o                         
  -6  -1   6        125.23        124.74         3.36 o                         
  -5  -1   6        122.03        132.65         2.39 o                         
  -4  -1   6        158.67        154.15         2.60 o                         
  -3  -1   6        659.53        663.20         5.34 o                         
  -2  -1   6        441.44        460.77         4.06 o                         
  -1  -1   6        399.42        389.21         3.54 o                         
   0  -1   6       2095.81       2201.93        18.64 o                         
   1  -1   6        868.96        838.67         6.64 o                         
   2  -1   6        535.83        501.31         4.20 o                         
   3  -1   6       2295.49       2283.95        19.37 o                         
   4  -1   6       1777.37       1884.74        15.54 o                         
   5  -1   6       2115.73       2075.23        16.53 o                         
   6  -1   6        678.68        647.21         5.95 o                         
   7  -1   6        146.54        153.66         2.56 o                         
   8  -1   6        336.97        350.22         5.64 o                         
   9  -1   6         28.77         29.44         2.24 o                         
  10  -1   6        343.05        326.24         8.39 o                         
  -7   0   6         55.60         49.67         2.09 o                         
  -6   0   6         54.05         51.96         1.63 o                         
  -5   0   6          0.16          4.45         1.16 o                         
  -4   0   6          6.73          4.97         0.94 o                         
  -3   0   6         72.65         84.26         1.56 o                         
  -2   0   6         80.33         93.53         1.45 o                         
  -1   0   6        629.62        738.05         6.14 o                         
   0   0   6        817.18        932.56         7.57 o                         
   1   0   6        391.89        430.04         3.61 o                         
   2   0   6         80.96         66.81         1.44 o                         
   3   0   6        172.27        187.02         2.10 o                         
   4   0   6        367.50        444.54         4.01 o                         
   5   0   6        654.55        702.84         6.04 o                         
   6   0   6          5.46          7.50         1.01 o                         
   7   0   6        118.03        124.05         2.30 o                         
   8   0   6        487.00        512.33         7.89 o                         
   9   0   6        183.00        196.94         4.72 o                         
  10   0   6         21.77         24.49         2.65 o                         
  11   0   6         15.72         14.35         2.84 o                         
  -7   1   6         29.19         31.51         1.78 o                         
  -6   1   6         63.97         66.66         1.74 o                         
  -5   1   6        320.51        312.91         3.49 o                         
  -4   1   6        283.57        277.74         2.83 o                         
  -3   1   6        389.84        379.03         3.95 o                         
  -2   1   6        595.81        569.04         5.15 o                         
  -1   1   6        276.39        253.48         2.28 o                         
   0   1   6       2507.94       2613.33        19.24 o                         
   1   1   6       1515.50       1486.75        10.75 o                         
   2   1   6         56.60         40.97         0.90 o                         
   3   1   6         83.42         66.88         1.31 o                         
   4   1   6        379.92        452.68         4.01 o                         
   5   1   6        753.27        754.58         6.38 o                         
   6   1   6        304.43        299.59         3.14 o                         
   7   1   6        608.62        612.71         5.55 o                         
   8   1   6       1251.51       1257.14        12.30 o                         
   9   1   6          3.14          4.77         1.88 o                         
  10   1   6        115.63         97.68         3.42 o                         
  11   1   6          5.54         -0.16         2.25 o                         
  -7   2   6         15.50         15.07         1.70 o                         
  -6   2   6          7.47          9.95         1.46 o                         
  -5   2   6          0.45          1.54         1.04 o                         
  -4   2   6         36.75         43.61         1.23 o                         
  -3   2   6         42.41         45.47         1.36 o                         
  -2   2   6          8.54          7.11         0.80 o                         
  -1   2   6        856.56        896.35         6.86 o                         
   0   2   6        744.24        716.74         5.73 o                         
   1   2   6       1491.08       1543.80        11.83 o                         
   2   2   6         98.70         61.26         1.08 o                         
   3   2   6        554.59        500.69         4.03 o                         
   4   2   6        639.74        591.61         5.05 o                         
   5   2   6       1811.58       1859.94        14.83 o                         
   6   2   6        294.54        299.66         3.30 o                         
   7   2   6        411.39        402.14         4.15 o                         
   8   2   6        213.40        218.04         3.32 o                         
   9   2   6        815.22        830.03        12.69 o                         
  10   2   6        123.40        130.46         4.15 o                         
  11   2   6         24.35         26.40         2.84 o                         
  -6   3   6          6.60          8.28         1.32 o                         
  -5   3   6         35.77         37.49         1.72 o                         
  -4   3   6         53.90         64.00         2.34 o                         
  -3   3   6        448.38        442.46         6.95 o                         
  -2   3   6        321.10        325.97         4.37 o                         
  -1   3   6         28.58         27.33         1.00 o                         
   0   3   6         14.43         11.67         0.82 o                         
   1   3   6        164.68        171.53         1.71 o                         
   2   3   6        810.85        861.70         6.25 o                         
   3   3   6        685.40        774.74         6.59 o                         
   4   3   6        194.40        232.44         2.45 o                         
   5   3   6         62.28         63.02         1.59 o                         
   6   3   6        130.18        163.80         2.23 o                         
   7   3   6          2.37          2.99         1.13 o                         
   8   3   6        235.87        223.50         3.07 o                         
   9   3   6         89.52        105.96         4.39 o                         
  10   3   6          7.83         12.76         2.14 o                         
  11   3   6          1.17          3.76         2.98 o                         
  -6   4   6         29.93         32.69         2.01 o                         
  -5   4   6         30.90         32.13         4.13 o                         
  -4   4   6         16.08         19.44         1.53 o                         
  -3   4   6        174.15        174.09         3.15 o                         
  -2   4   6        511.40        518.14         8.31 o                         
  -1   4   6        947.49        960.97        11.98 o                         
   0   4   6        430.84        413.41         4.04 o                         
   1   4   6       1020.15       1035.46         7.86 o                         
   2   4   6       2107.78       2129.53        15.32 o                         
   3   4   6       2198.57       2399.43        18.88 o                         
   4   4   6       1305.07       1363.51        10.59 o                         
   5   4   6       1151.64       1108.03         8.81 o                         
   6   4   6          8.62          8.40         1.13 o                         
   7   4   6         56.00         51.84         1.47 o                         
   8   4   6         52.40         49.98         2.05 o                         
   9   4   6        694.20        676.74         8.24 o                         
  10   4   6         25.14         26.97         2.59 o                         
  11   4   6         17.56         21.82         2.93 o                         
  -6   5   6         42.48         40.28         2.99 o                         
  -5   5   6          4.21          3.45         1.85 o                         
  -4   5   6         40.54         40.00         2.65 o                         
  -3   5   6         21.74         22.58         2.80 o                         
  -2   5   6          0.50         -0.90         3.12 o                         
  -1   5   6         91.13         92.02         4.10 o                         
   0   5   6        117.84        114.04         1.99 o                         
   1   5   6         89.50         80.83         1.58 o                         
   2   5   6        113.72        107.48         1.56 o                         
   3   5   6         35.84         32.02         0.85 o                         
   4   5   6        223.40        233.35         2.37 o                         
   5   5   6        116.48        111.68         1.76 o                         
   6   5   6        563.24        548.97         5.66 o                         
   7   5   6       1345.40       1320.81        10.23 o                         
   8   5   6        542.97        525.45         5.71 o                         
   9   5   6        155.08        159.41         5.01 o                         
  10   5   6         21.72         20.44         2.39 o                         
  11   5   6         28.58         30.51         3.03 o                         
  -5   6   6         92.96         94.25         4.12 o                         
  -4   6   6         28.12         31.23         2.84 o                         
  -3   6   6        144.85        149.50         5.07 o                         
  -2   6   6         92.56         98.82         4.07 o                         
  -1   6   6         51.17         53.49         2.83 o                         
   0   6   6         26.94         27.18         1.06 o                         
   1   6   6         98.02         98.58         1.47 o                         
   2   6   6        130.14        123.00         1.76 o                         
   3   6   6        600.99        588.42         4.75 o                         
   4   6   6       1074.83       1072.68         8.05 o                         
   5   6   6        800.06        803.57         6.47 o                         
   6   6   6        294.53        282.61         3.56 o                         
   7   6   6        811.51        824.10         8.14 o                         
   8   6   6         38.28         37.45         1.73 o                         
   9   6   6         75.88         74.54         2.56 o                         
  10   6   6          0.48          1.30         2.89 o                         
  11   6   6          1.44          0.80         2.95 o                         
  -4   7   6         60.87         60.81         2.54 o                         
  -3   7   6          8.34          9.10         1.66 o                         
  -2   7   6        117.26        119.33         3.97 o                         
  -1   7   6        186.74        177.70         3.73 o                         
   0   7   6        352.15        354.86         4.99 o                         
   1   7   6         24.68         18.10         1.15 o                         
   2   7   6        430.82        422.21         3.97 o                         
   3   7   6        847.01        827.28         6.18 o                         
   4   7   6       1426.71       1410.62        11.46 o                         
   5   7   6        257.41        236.09         2.72 o                         
   6   7   6        134.85        131.80         2.88 o                         
   7   7   6        270.78        284.43         5.20 o                         
   8   7   6        558.22        564.34         7.31 o                         
   9   7   6        114.67        124.23         4.10 o                         
  10   7   6         14.20         14.52         2.64 o                         
  11   7   6         80.68         81.60         3.44 o                         
  -3   8   6         37.62         39.53         1.98 o                         
  -2   8   6         48.94         55.88         2.56 o                         
  -1   8   6          0.80          0.68         2.18 o                         
   0   8   6         44.09         42.64         1.33 o                         
   1   8   6        131.37        125.66         1.81 o                         
   2   8   6         12.24          7.76         1.05 o                         
   3   8   6        199.72        194.17         2.52 o                         
   4   8   6        722.14        687.14         5.81 o                         
   5   8   6          2.60          6.61         1.27 o                         
   6   8   6        417.77        421.49         5.09 o                         
   7   8   6        601.94        595.26         6.66 o                         
   8   8   6         11.58         16.13         2.28 o                         
   9   8   6          0.40          3.12         2.95 o                         
  10   8   6         19.03         13.98         2.70 o                         
  -2   9   6         89.71         90.26         2.88 o                         
  -1   9   6        197.05        198.02         5.07 o                         
   0   9   6        274.82        286.93         3.68 o                         
   1   9   6        133.41        127.83         2.20 o                         
   2   9   6        362.63        374.40         4.09 o                         
   3   9   6         32.14         36.33         1.47 o                         
   4   9   6         36.50         37.35         1.48 o                         
   5   9   6         12.85         14.01         1.53 o                         
   6   9   6        244.08        250.63         3.77 o                         
   7   9   6        105.64        120.33         3.30 o                         
   8   9   6        212.75        214.77         4.88 o                         
   9   9   6         10.97         13.51         2.94 o                         
  10   9   6         17.02         18.92         3.07 o                         
  -1  10   6          1.12          3.96         1.77 o                         
   0  10   6         70.90         67.74         2.21 o                         
   1  10   6         20.83         24.38         1.35 o                         
   2  10   6        201.40        198.95         3.29 o                         
   3  10   6        228.51        217.93         3.52 o                         
   4  10   6        170.53        162.61         2.73 o                         
   5  10   6        145.24        137.47         3.15 o                         
   6  10   6        742.30        742.44         7.99 o                         
   7  10   6        454.49        447.26         6.25 o                         
   8  10   6         95.93         90.78         3.33 o                         
   9  10   6          9.95         13.26         3.19 o                         
   0  11   6        121.97        130.53         4.79 o                         
   1  11   6         13.84         20.80         1.41 o                         
   2  11   6        102.17        105.42         2.93 o                         
   3  11   6        102.66        104.48         3.69 o                         
   4  11   6        173.98        184.77         4.15 o                         
   5  11   6         45.57         52.85         2.65 o                         
   6  11   6          5.56         10.32         2.34 o                         
   7  11   6         79.54         68.41         2.92 o                         
   8  11   6          2.36          8.81         2.37 o                         
   3  12   6         95.90         86.96         3.83 o                         
   4  12   6        106.65         98.85         3.56 o                         
   5  12   6         79.47         72.88         2.36 o                         
   6  12   6        135.96        136.86         3.83 o                         
  -2 -10   7        113.11        107.00         3.78 o                         
  -1 -10   7        185.67        181.24         4.92 o                         
   0 -10   7        114.58        112.11         3.84 o                         
   1 -10   7        154.26        154.71         4.92 o                         
   2 -10   7        146.28        147.04         4.60 o                         
  -4  -9   7         84.14        102.14         3.79 o                         
  -3  -9   7         64.14         74.03         3.51 o                         
  -2  -9   7          0.73         -1.38         2.74 o                         
  -1  -9   7          3.76          2.11         2.65 o                         
   0  -9   7        139.21        145.77         4.69 o                         
   1  -9   7         55.46         60.11         2.78 o                         
   2  -9   7        368.42        350.31         6.84 o                         
   3  -9   7        259.39        271.37         6.46 o                         
   4  -9   7        156.47        150.53         4.20 o                         
  -5  -8   7          9.41          2.95         2.53 o                         
  -4  -8   7         31.95         30.91         2.78 o                         
  -3  -8   7         39.18         40.00         2.76 o                         
  -2  -8   7         28.19         24.98         2.44 o                         
  -1  -8   7        119.48        108.22         3.48 o                         
   0  -8   7         12.13          4.90         2.29 o                         
   1  -8   7         29.99         29.98         2.38 o                         
   2  -8   7        209.73        186.41         4.08 o                         
   3  -8   7         29.94         28.42         2.76 o                         
   4  -8   7         25.23         20.80         2.44 o                         
   5  -8   7          9.90          9.85         2.10 o                         
  -6  -7   7         22.31         24.95         2.48 o                         
  -5  -7   7          4.23          6.71         2.37 o                         
  -4  -7   7          1.18          3.72         2.56 o                         
  -3  -7   7        127.63        134.18         3.65 o                         
  -2  -7   7        150.69        145.45         3.84 o                         
  -1  -7   7        159.12        166.06         3.73 o                         
   0  -7   7        538.13        530.48         5.93 o                         
   1  -7   7         48.66         45.95         2.24 o                         
   2  -7   7        274.85        284.83         4.61 o                         
   3  -7   7        210.96        217.28         4.46 o                         
   4  -7   7        358.17        359.94         5.59 o                         
   5  -7   7        223.60        236.34         6.07 o                         
   6  -7   7         67.40         68.27         3.52 o                         
   7  -7   7        150.04        158.81         7.21 o                         
  -6  -6   7          0.61          3.77         2.15 o                         
  -5  -6   7         13.21         22.79         2.18 o                         
  -4  -6   7         77.32         65.82         2.44 o                         
  -3  -6   7         89.57         75.22         2.46 o                         
  -2  -6   7         71.65         79.44         2.45 o                         
  -1  -6   7         25.68         32.20         1.80 o                         
   0  -6   7         14.18         14.25         1.55 o                         
   1  -6   7         44.54         46.48         1.75 o                         
   2  -6   7          1.44          3.37         1.62 o                         
   3  -6   7         11.65          8.11         1.82 o                         
   4  -6   7        139.83        139.65         3.72 o                         
   5  -6   7        382.06        385.59         5.71 o                         
   6  -6   7        308.29        294.80         5.47 o                         
   7  -6   7         67.78         70.14         5.55 o                         
  -6  -5   7         10.48         12.61         1.90 o                         
  -5  -5   7         44.20         46.57         2.00 o                         
  -4  -5   7         25.34         25.05         1.77 o                         
  -3  -5   7        123.13        116.96         2.84 o                         
  -2  -5   7        226.12        208.47         3.20 o                         
  -1  -5   7        111.89         95.19         2.09 o                         
   0  -5   7        561.59        521.80         4.68 o                         
   1  -5   7        288.95        290.79         3.25 o                         
   2  -5   7         39.39         39.44         2.83 o                         
   3  -5   7         57.80         59.82         1.72 o                         
   4  -5   7        608.38        614.21         6.72 o                         
   5  -5   7        392.93        425.48         5.82 o                         
   6  -5   7         22.17         25.73         2.10 o                         
   7  -5   7          2.60         -1.91         2.67 o                         
   8  -5   7         51.81         48.64         3.24 o                         
  -7  -4   7         26.99         31.88         2.07 o                         
  -6  -4   7          7.55         11.20         1.80 o                         
  -5  -4   7         70.81         81.20         2.38 o                         
  -4  -4   7        150.64        162.42         3.12 o                         
  -3  -4   7        286.49        293.61         3.45 o                         
  -2  -4   7         75.58         83.13         1.84 o                         
  -1  -4   7        157.00        150.14         2.42 o                         
   0  -4   7         93.14         84.06         1.82 o                         
   1  -4   7        667.97        660.71         5.90 o                         
   2  -4   7        614.70        619.43         5.97 o                         
   3  -4   7        480.27        496.16         4.89 o                         
   4  -4   7       1030.61       1028.83         9.42 o                         
   5  -4   7        380.40        386.34         4.86 o                         
   6  -4   7        554.99        601.23         7.44 o                         
   7  -4   7        173.27        198.52         3.63 o                         
   8  -4   7        336.31        345.13         7.41 o                         
   9  -4   7        403.22        419.55         7.40 o                         
  -7  -3   7         58.41         55.41         2.32 o                         
  -6  -3   7         72.80         72.83         2.87 o                         
  -5  -3   7         61.16         59.26         1.84 o                         
  -4  -3   7        127.71        116.01         2.40 o                         
  -3  -3   7         12.75          5.58         1.33 o                         
  -2  -3   7         34.39         28.59         1.22 o                         
  -1  -3   7         12.40         15.76         1.21 o                         
   0  -3   7         12.84         15.17         1.08 o                         
   1  -3   7        195.52        206.13         2.76 o                         
   2  -3   7         21.23         24.92         1.21 o                         
   3  -3   7          7.45          6.09         1.12 o                         
   4  -3   7          0.21         -2.03         1.36 o                         
   5  -3   7          4.31          3.10         1.34 o                         
   6  -3   7          4.92          1.44         1.55 o                         
   7  -3   7         11.08         16.76         1.94 o                         
   8  -3   7          7.03          8.61         2.15 o                         
   9  -3   7        145.53        142.84         8.01 o                         
  -7  -2   7          5.13          5.39         1.96 o                         
  -6  -2   7         31.26         35.46         2.05 o                         
  -5  -2   7        128.73        137.38         2.59 o                         
  -4  -2   7         96.55        103.46         2.46 o                         
  -3  -2   7        182.75        174.68         2.41 o                         
  -2  -2   7        106.62         95.98         2.11 o                         
  -1  -2   7        774.40        751.80         6.42 o                         
   0  -2   7        140.37        126.28         1.75 o                         
   1  -2   7        539.47        532.65         4.90 o                         
   2  -2   7       1548.88       1536.42        13.30 o                         
   3  -2   7        898.21        875.59         7.64 o                         
   4  -2   7        261.37        218.26         2.95 o                         
   5  -2   7          9.65         12.16         1.34 o                         
   6  -2   7        591.00        625.22         6.50 o                         
   7  -2   7        470.49        480.10         5.58 o                         
   8  -2   7        454.19        447.27         6.64 o                         
   9  -2   7        450.65        468.94        10.44 o                         
  10  -2   7         18.22         17.86         2.44 o                         
  -7  -1   7          4.15          1.73         1.79 o                         
  -6  -1   7         27.63         32.93         1.99 o                         
  -5  -1   7         17.20         22.58         2.32 o                         
  -4  -1   7         11.78          6.53         1.20 o                         
  -3  -1   7         38.38         41.44         1.12 o                         
  -2  -1   7         33.11         37.12         1.13 o                         
  -1  -1   7        376.31        375.98         3.80 o                         
   0  -1   7        641.39        657.49         6.11 o                         
   1  -1   7        517.10        490.25         4.48 o                         
   2  -1   7        310.33        298.74         2.88 o                         
   3  -1   7       1518.51       1526.25        12.33 o                         
   4  -1   7       1279.65       1277.54        11.65 o                         
   5  -1   7        614.22        604.53         5.61 o                         
   6  -1   7        412.07        397.65         4.04 o                         
   7  -1   7        349.32        341.93         4.03 o                         
   8  -1   7        107.24        109.69         2.64 o                         
   9  -1   7          4.11          4.46         1.79 o                         
  10  -1   7        235.98        251.61         7.89 o                         
  -7   0   7          2.11          1.50         2.03 o                         
  -6   0   7         32.61         29.45         1.65 o                         
  -5   0   7         16.09         15.24         1.30 o                         
  -4   0   7          7.71          7.89         1.21 o                         
  -3   0   7        326.64        319.71         4.27 o                         
  -2   0   7        725.32        703.53         6.47 o                         
  -1   0   7        653.23        636.99         5.64 o                         
   0   0   7        272.72        247.94         2.45 o                         
   1   0   7         33.69         24.64         0.81 o                         
   2   0   7         12.97          8.31         0.83 o                         
   3   0   7         37.52         39.79         1.33 o                         
   4   0   7        398.02        435.61         4.42 o                         
   5   0   7        116.03        103.46         1.95 o                         
   6   0   7         65.55         56.96         1.57 o                         
   7   0   7         45.22         41.38         1.61 o                         
   8   0   7          0.97         -1.11         1.61 o                         
   9   0   7         29.62         26.60         2.15 o                         
  10   0   7         44.88         34.05         2.78 o                         
  11   0   7          1.43         -0.10         2.86 o                         
  -6   1   7         31.08         41.38         1.63 o                         
  -5   1   7         30.42         35.48         1.24 o                         
  -4   1   7        162.35        158.01         2.31 o                         
  -3   1   7         75.08         70.57         1.65 o                         
  -2   1   7        316.31        325.89         3.28 o                         
  -1   1   7        732.50        735.85         6.21 o                         
   0   1   7          8.85         11.45         0.72 o                         
   1   1   7        510.37        460.19         3.59 o                         
   2   1   7        864.49        849.29         7.18 o                         
   3   1   7       3866.98       3939.98        31.86 o                         
   4   1   7       1760.13       1843.76        15.27 o                         
   5   1   7       1766.90       1826.33        14.59 o                         
   6   1   7       1163.73       1113.37         9.94 o                         
   7   1   7        883.04        895.50         7.66 o                         
   8   1   7        804.46        837.05         9.14 o                         
   9   1   7         13.59         11.42         3.12 o                         
  10   1   7         65.58         61.06         3.03 o                         
  11   1   7         45.60         38.57         3.49 o                         
  -6   2   7          2.72          3.49         1.63 o                         
  -5   2   7         51.20         45.74         1.63 o                         
  -4   2   7         26.73         26.82         1.29 o                         
  -3   2   7         33.53         41.76         1.27 o                         
  -2   2   7         43.47         40.23         1.12 o                         
  -1   2   7         19.56         25.85         0.87 o                         
   0   2   7        217.76        246.60         2.44 o                         
   1   2   7         52.05         81.28         1.48 o                         
   2   2   7          4.71          2.90         0.67 o                         
   3   2   7        274.76        266.53         2.50 o                         
   4   2   7         46.47         40.71         1.14 o                         
   5   2   7        179.72        172.91         2.29 o                         
   6   2   7         95.81         92.99         2.00 o                         
   7   2   7        612.56        616.54         5.91 o                         
   8   2   7       1057.41       1083.92        11.59 o                         
   9   2   7        419.92        443.15         6.70 o                         
  10   2   7         14.02          9.77         2.53 o                         
  11   2   7          2.75          1.45         2.64 o                         
  -6   3   7          0.73          2.02         1.74 o                         
  -5   3   7          6.66          7.54         1.53 o                         
  -4   3   7        132.03        131.61         3.58 o                         
  -3   3   7        200.32        200.42         3.16 o                         
  -2   3   7        247.17        258.50         3.06 o                         
  -1   3   7        464.93        461.11         4.75 o                         
   0   3   7        257.10        246.91         2.48 o                         
   1   3   7        900.68        910.39         7.22 o                         
   2   3   7        582.46        586.00         4.67 o                         
   3   3   7        767.07        717.77         5.84 o                         
   4   3   7        192.60        138.89         2.01 o                         
   5   3   7        577.35        584.41         5.17 o                         
   6   3   7        884.15        867.77         7.03 o                         
   7   3   7       1171.67       1129.20         9.50 o                         
   8   3   7       1089.51       1056.89         9.79 o                         
   9   3   7         57.52         53.19         2.17 o                         
  10   3   7        179.66        180.68         5.46 o                         
  11   3   7        185.01        164.33         7.33 o                         
  -5   4   7          3.60          5.28         1.84 o                         
  -4   4   7          0.83          2.34         1.55 o                         
  -3   4   7         65.28         70.44         2.33 o                         
  -2   4   7        383.20        391.80         9.15 o                         
  -1   4   7        485.97        499.10         5.52 o                         
   0   4   7       1117.46       1101.53        10.00 o                         
   1   4   7        227.74        254.61         2.51 o                         
   2   4   7         49.86         47.27         1.08 o                         
   3   4   7        738.25        698.75         5.49 o                         
   4   4   7        155.65        142.06         1.97 o                         
   5   4   7        718.39        689.07         5.77 o                         
   6   4   7        473.94        469.74         4.80 o                         
   7   4   7        524.03        514.16         4.93 o                         
   8   4   7         12.07         15.65         1.47 o                         
   9   4   7        321.30        336.15         7.30 o                         
  10   4   7        354.81        361.00         6.95 o                         
  11   4   7        207.47        220.03         7.72 o                         
  -5   5   7          9.40          9.16         2.37 o                         
  -4   5   7         14.20         14.59         2.03 o                         
  -3   5   7         96.38         97.96         3.94 o                         
  -2   5   7         27.86         30.63         2.88 o                         
  -1   5   7         20.87         27.95         2.72 o                         
   0   5   7        140.74        144.41         2.67 o                         
   1   5   7        162.35        161.94         1.89 o                         
   2   5   7        203.34        205.21         2.21 o                         
   3   5   7        219.36        221.87         2.19 o                         
   4   5   7         11.44         12.95         0.93 o                         
   5   5   7          5.56          6.81         1.12 o                         
   6   5   7         29.63         26.91         1.36 o                         
   7   5   7         22.80         26.17         1.43 o                         
   8   5   7         98.77         93.60         4.69 o                         
   9   5   7         56.94         48.71         2.03 o                         
  10   5   7          0.10          3.50         2.07 o                         
  11   5   7         16.45         24.77         2.92 o                         
  -4   6   7         12.17         17.64         3.73 o                         
  -3   6   7         68.13         83.29         5.54 o                         
  -2   6   7        279.56        294.13         6.39 o                         
  -1   6   7          5.46          5.95         1.49 o                         
   0   6   7        387.98        384.06         5.22 o                         
   1   6   7       1978.05       2022.42        21.07 o                         
   2   6   7       2306.79       2271.18        18.61 o                         
   3   6   7        979.73       1038.94         8.87 o                         
   4   6   7        105.57         98.43         1.71 o                         
   5   6   7        511.84        506.31         4.34 o                         
   6   6   7        242.48        230.42         2.69 o                         
   7   6   7        148.77        144.69         3.91 o                         
   8   6   7         15.07         15.83         1.60 o                         
   9   6   7        147.98        147.13         4.94 o                         
  10   6   7        128.58        129.95         4.47 o                         
  11   6   7         48.54         52.06         3.04 o                         
  -4   7   7         12.79         15.93         4.18 o                         
  -3   7   7          7.35         11.51         3.33 o                         
  -2   7   7         90.60         94.67         4.14 o                         
  -1   7   7          0.08          0.04         1.28 o                         
   0   7   7          4.53          4.34         1.67 o                         
   1   7   7        375.54        345.56         4.67 o                         
   2   7   7       1709.73       1644.07        13.22 o                         
   3   7   7        171.68        167.78         2.28 o                         
   4   7   7          1.77          4.39         0.95 o                         
   5   7   7          5.64          7.18         1.13 o                         
   6   7   7        297.81        298.85         3.55 o                         
   7   7   7        587.31        585.47         6.78 o                         
   8   7   7        160.34        170.46         3.39 o                         
   9   7   7         26.53         31.88         2.13 o                         
  10   7   7          5.93          4.99         2.27 o                         
  11   7   7          1.88          6.32         2.73 o                         
  -3   8   7         72.03         92.27         5.01 o                         
  -2   8   7        242.30        243.34         6.89 o                         
  -1   8   7         81.86         83.76         2.82 o                         
   0   8   7         81.09         84.86         3.28 o                         
   1   8   7        276.68        274.19         3.96 o                         
   2   8   7         78.16         75.09         1.73 o                         
   3   8   7        305.85        301.18         3.32 o                         
   4   8   7       1254.29       1218.83         9.75 o                         
   5   8   7       1031.64       1052.36         9.71 o                         
   6   8   7        290.11        297.73         3.87 o                         
   7   8   7        183.70        190.87         3.88 o                         
   8   8   7          6.31          8.59         2.46 o                         
   9   8   7         22.17         22.89         2.64 o                         
  10   8   7          1.30         -1.25         2.50 o                         
  -2   9   7         27.98         32.55         2.36 o                         
  -1   9   7        202.07        197.59         5.17 o                         
   0   9   7        180.66        186.15         3.35 o                         
   1   9   7         42.07         44.69         1.72 o                         
   2   9   7        320.62        318.76         4.02 o                         
   3   9   7         39.30         38.73         1.47 o                         
   4   9   7        565.16        546.51         5.08 o                         
   5   9   7        813.25        799.92         7.60 o                         
   6   9   7        427.05        426.91         4.88 o                         
   7   9   7         28.06         31.13         2.04 o                         
   8   9   7         27.88         23.47         2.84 o                         
   9   9   7         84.21         90.24         3.39 o                         
  10   9   7         36.26         35.08         3.38 o                         
   0  10   7          0.84          1.47         1.68 o                         
   1  10   7         37.87         38.76         1.71 o                         
   2  10   7         87.60         91.91         2.34 o                         
   3  10   7          1.12          2.63         1.44 o                         
   4  10   7          2.91          4.59         1.81 o                         
   5  10   7          1.61          0.61         1.49 o                         
   6  10   7         18.03         24.58         1.87 o                         
   7  10   7         94.87         90.05         3.90 o                         
   8  10   7         51.25         46.72         2.59 o                         
   9  10   7         16.36         12.82         3.18 o                         
   1  11   7         32.77         34.21         1.94 o                         
   2  11   7        134.56        128.31         3.08 o                         
   3  11   7         42.77         44.55         2.00 o                         
   4  11   7         67.67         73.54         2.48 o                         
   5  11   7         93.84         89.91         2.47 o                         
   6  11   7        135.94        136.58         3.27 o                         
   7  11   7         35.24         42.37         2.15 o                         
   8  11   7         65.43         64.92         3.59 o                         
  -2  -9   8          0.28         -4.17         2.78 o                         
  -1  -9   8          0.49         -0.36         2.75 o                         
   0  -9   8          7.83          0.82         2.78 o                         
   1  -9   8          4.10         -2.72         2.88 o                         
   2  -9   8         41.81         34.66         2.53 o                         
   3  -9   8          5.88         -2.43         2.89 o                         
  -4  -8   8         38.35         44.56         3.86 o                         
  -3  -8   8          6.58          8.61         2.60 o                         
  -2  -8   8         73.77         74.89         3.03 o                         
  -1  -8   8         78.09         80.12         3.41 o                         
   0  -8   8         96.44         92.06         3.90 o                         
   1  -8   8         33.43         27.95         2.62 o                         
   2  -8   8        265.49        262.42         5.36 o                         
   3  -8   8         75.37         78.00         3.66 o                         
   4  -8   8        126.67        139.89         4.82 o                         
   5  -8   8        111.70        106.91         4.15 o                         
  -5  -7   8          4.45          5.23         2.70 o                         
  -4  -7   8         27.62         35.14         2.89 o                         
  -3  -7   8        116.19        123.82         4.37 o                         
  -2  -7   8        104.95        118.93         3.47 o                         
  -1  -7   8          1.93          2.17         2.26 o                         
   0  -7   8        135.91        136.86         3.67 o                         
   1  -7   8          3.69          2.10         1.78 o                         
   2  -7   8        142.53        138.18         3.62 o                         
   3  -7   8        338.43        322.10         5.12 o                         
   4  -7   8        337.94        331.95         6.06 o                         
   5  -7   8        191.98        182.04         4.78 o                         
   6  -7   8        115.38        114.69         3.89 o                         
  -5  -6   8         40.53         39.43         2.26 o                         
  -4  -6   8         65.19         63.51         2.90 o                         
  -3  -6   8         70.65         67.55         2.72 o                         
  -2  -6   8        114.99        102.33         2.91 o                         
  -1  -6   8          8.73          2.92         2.22 o                         
   0  -6   8          2.58         -0.35         1.96 o                         
   1  -6   8          6.96          5.55         1.67 o                         
   2  -6   8        219.80        204.71         3.81 o                         
   3  -6   8         49.78         54.42         2.11 o                         
   4  -6   8          1.03         -1.60         2.39 o                         
   5  -6   8         24.05         14.82         2.51 o                         
   6  -6   8         22.04         25.92         2.57 o                         
   7  -6   8         25.41         22.09         3.26 o                         
  -6  -5   8          0.91          2.41         1.89 o                         
  -5  -5   8         43.48         46.80         2.16 o                         
  -4  -5   8         11.41         15.99         2.04 o                         
  -3  -5   8         31.01         38.74         2.50 o                         
  -2  -5   8         74.45         76.58         2.26 o                         
  -1  -5   8        162.45        158.91         3.13 o                         
   0  -5   8        457.21        441.22         4.67 o                         
   1  -5   8        276.47        288.15         3.60 o                         
   2  -5   8        634.32        618.51         6.83 o                         
   3  -5   8        424.73        411.14         5.38 o                         
   4  -5   8        239.72        250.14         4.58 o                         
   5  -5   8        122.14        144.05         4.07 o                         
   6  -5   8        272.49        286.40         5.33 o                         
   7  -5   8        338.92        328.45         6.56 o                         
   8  -5   8        296.77        297.10         6.85 o                         
  -6  -4   8         12.34          6.65         1.96 o                         
  -5  -4   8          5.49          9.38         2.13 o                         
  -4  -4   8          2.14          1.57         1.91 o                         
  -3  -4   8         62.95         68.81         2.27 o                         
  -2  -4   8          0.37          1.33         1.52 o                         
  -1  -4   8         37.06         38.47         1.61 o                         
   0  -4   8          0.40         -0.81         1.28 o                         
   1  -4   8        161.47        166.28         2.68 o                         
   2  -4   8        287.92        281.74         3.37 o                         
   3  -4   8        151.74        151.41         2.63 o                         
   4  -4   8        201.10        199.27         3.67 o                         
   5  -4   8        251.29        266.42         4.30 o                         
   6  -4   8        163.30        162.01         4.09 o                         
   7  -4   8        225.36        208.87         4.73 o                         
   8  -4   8         96.89         90.77         4.87 o                         
   9  -4   8        101.92        106.18         6.64 o                         
  -6  -3   8          2.14          1.63         1.62 o                         
  -5  -3   8          2.30          1.55         1.49 o                         
  -4  -3   8          1.62          1.58         1.36 o                         
  -3  -3   8         86.72         84.84         2.57 o                         
  -2  -3   8         59.22         59.27         1.84 o                         
  -1  -3   8        355.12        337.61         3.44 o                         
   0  -3   8        612.45        597.11         5.22 o                         
   1  -3   8        960.97        957.89         8.65 o                         
   2  -3   8        405.36        381.61         4.01 o                         
   3  -3   8         76.69         83.76         1.99 o                         
   4  -3   8        345.27        354.77         4.15 o                         
   5  -3   8        523.58        545.92         5.98 o                         
   6  -3   8        285.21        270.95         3.97 o                         
   7  -3   8         20.31         23.30         2.52 o                         
   8  -3   8         10.77         12.72         2.02 o                         
   9  -3   8          2.47          5.27         2.00 o                         
  -6  -2   8          2.74          6.36         2.37 o                         
  -5  -2   8          1.43         -0.33         1.62 o                         
  -4  -2   8          1.05         -1.13         1.33 o                         
  -3  -2   8        361.61        368.24         4.13 o                         
  -2  -2   8         99.41         97.00         2.47 o                         
  -1  -2   8        247.81        232.00         2.82 o                         
   0  -2   8        170.91        165.79         2.69 o                         
   1  -2   8        611.54        612.08         5.39 o                         
   2  -2   8        928.13        884.04         7.46 o                         
   3  -2   8       1009.30       1029.77         9.41 o                         
   4  -2   8       1352.65       1345.57        12.03 o                         
   5  -2   8        819.63        827.45         7.55 o                         
   6  -2   8        670.30        695.94         7.96 o                         
   7  -2   8        473.74        511.18         9.28 o                         
   8  -2   8        221.58        237.10         5.35 o                         
   9  -2   8        501.64        530.98         8.67 o                         
  10  -2   8         29.43         24.11         4.25 o                         
  -6  -1   8          4.57          5.13         1.65 o                         
  -5  -1   8         27.81         26.12         1.79 o                         
  -4  -1   8        164.94        134.67         3.12 o                         
  -3  -1   8        204.74        168.35         2.34 o                         
  -2  -1   8         29.84         36.72         1.24 o                         
  -1  -1   8         43.43         47.65         1.61 o                         
   0  -1   8         10.50         14.20         1.21 o                         
   1  -1   8         21.43         20.39         1.15 o                         
   2  -1   8         30.60         41.93         1.20 o                         
   3  -1   8         91.65        108.11         2.02 o                         
   4  -1   8         18.80         16.92         1.32 o                         
   5  -1   8        101.51        111.41         2.57 o                         
   6  -1   8         12.20          9.12         1.30 o                         
   7  -1   8          0.97         -2.57         1.72 o                         
   8  -1   8         85.10         87.21         2.97 o                         
   9  -1   8         51.16         50.10         2.73 o                         
  10  -1   8        123.36        132.24         6.07 o                         
  -6   0   8          6.06          7.87         1.95 o                         
  -5   0   8         45.14         48.21         2.83 o                         
  -4   0   8         40.48         43.12         1.48 o                         
  -3   0   8         68.08         77.07         2.77 o                         
  -2   0   8         95.16         99.63         2.16 o                         
  -1   0   8        110.64         97.73         1.81 o                         
   0   0   8        334.30        309.51         3.02 o                         
   1   0   8       1991.43       1997.59        15.90 o                         
   2   0   8        884.03        872.31         7.05 o                         
   3   0   8        934.73        916.03         7.93 o                         
   4   0   8        881.84        830.42         7.64 o                         
   5   0   8       1706.53       1655.50        13.97 o                         
   6   0   8       1808.88       1804.16        15.15 o                         
   7   0   8        715.35        703.66         6.89 o                         
   8   0   8        193.27        172.03         3.35 o                         
   9   0   8        552.48        565.22         8.82 o                         
  10   0   8        197.47        203.92         5.05 o                         
  11   0   8         39.39         35.75         2.56 o                         
  -6   1   8         19.65         25.05         1.57 o                         
  -5   1   8         21.47         23.91         1.48 o                         
  -4   1   8        108.32         96.11         2.68 o                         
  -3   1   8         15.38         21.10         0.99 o                         
  -2   1   8          1.37          0.64         0.96 o                         
  -1   1   8        105.19        101.51         1.87 o                         
   0   1   8        147.19        148.95         2.13 o                         
   1   1   8        891.58        901.62         7.03 o                         
   2   1   8        452.72        472.58         4.23 o                         
   3   1   8        156.77        154.11         2.19 o                         
   4   1   8        304.63        302.12         3.27 o                         
   5   1   8        366.05        350.76         3.51 o                         
   6   1   8       1183.38       1166.42         9.70 o                         
   7   1   8        127.26        124.35         2.40 o                         
   8   1   8          3.77          5.91         1.85 o                         
   9   1   8        128.20        120.73         4.51 o                         
  10   1   8        125.17        133.60         4.61 o                         
  11   1   8        213.70        222.54         8.58 o                         
  -5   2   8         78.33         75.84         3.21 o                         
  -4   2   8        126.82        139.75         3.24 o                         
  -3   2   8         93.26        101.59         2.32 o                         
  -2   2   8        269.91        250.78         2.88 o                         
  -1   2   8        138.39        128.89         2.19 o                         
   0   2   8        286.11        289.34         2.84 o                         
   1   2   8        956.95        994.56         8.17 o                         
   2   2   8          4.66          4.06         0.76 o                         
   3   2   8          6.13          4.84         0.82 o                         
   4   2   8        421.18        428.36         4.06 o                         
   5   2   8        323.58        320.27         3.34 o                         
   6   2   8         76.55         70.68         1.74 o                         
   7   2   8         66.23         60.42         1.80 o                         
   8   2   8        169.17        167.60         5.13 o                         
   9   2   8        457.97        437.80         6.31 o                         
  10   2   8         91.27         76.26         3.70 o                         
  11   2   8          0.07         -2.27         2.81 o                         
  -5   3   8         27.73         35.64         1.88 o                         
  -4   3   8        342.48        338.48         4.80 o                         
  -3   3   8        434.29        440.90         5.46 o                         
  -2   3   8        204.60        200.40         3.06 o                         
  -1   3   8        307.80        311.24         3.59 o                         
   0   3   8         59.52         55.40         1.63 o                         
   1   3   8        220.24        199.88         2.36 o                         
   2   3   8       1580.38       1560.79        12.47 o                         
   3   3   8       1384.46       1382.55        11.09 o                         
   4   3   8       1153.21       1151.50         9.41 o                         
   5   3   8       1191.18       1150.22         9.87 o                         
   6   3   8        395.72        402.79         4.06 o                         
   7   3   8         67.16         67.88         2.00 o                         
   8   3   8        766.19        770.70         8.74 o                         
   9   3   8        305.08        308.25         6.81 o                         
  10   3   8        116.42        113.22         5.62 o                         
  11   3   8          1.58          4.65         3.04 o                         
  -5   4   8         24.00         25.75         2.55 o                         
  -4   4   8          0.70          3.86         1.77 o                         
  -3   4   8         53.27         61.20         3.10 o                         
  -2   4   8          1.07          6.52         1.44 o                         
  -1   4   8        106.74        107.41         2.86 o                         
   0   4   8          0.52          0.95         0.90 o                         
   1   4   8          6.00          5.50         0.92 o                         
   2   4   8          0.03          1.76         0.84 o                         
   3   4   8        195.10        196.61         2.18 o                         
   4   4   8          5.49          3.87         1.01 o                         
   5   4   8         94.26         96.32         2.06 o                         
   6   4   8         23.80         26.03         1.31 o                         
   7   4   8         97.71        103.31         2.39 o                         
   8   4   8        288.79        304.41         4.45 o                         
   9   4   8        149.55        166.10         4.14 o                         
  10   4   8         62.99         74.58         4.00 o                         
  11   4   8         30.82         27.52         3.24 o                         
  -4   5   8          9.74         13.87         1.66 o                         
  -3   5   8         82.38         86.23         3.50 o                         
  -2   5   8        150.67        162.93         4.20 o                         
  -1   5   8       1397.97       1459.33        25.25 o                         
   0   5   8       2922.28       2933.40        30.52 o                         
   1   5   8        424.54        430.35         4.50 o                         
   2   5   8        374.81        370.05         3.47 o                         
   3   5   8        807.08        798.94         6.30 o                         
   4   5   8       1044.98       1019.11         9.04 o                         
   5   5   8        837.26        857.08         7.53 o                         
   6   5   8        253.67        257.79         3.09 o                         
   7   5   8        287.86        293.16         3.75 o                         
   8   5   8        584.03        590.56         7.32 o                         
   9   5   8         68.00         70.17         3.09 o                         
  10   5   8         40.36         52.85         4.04 o                         
  11   5   8          9.18          9.17         2.89 o                         
  -4   6   8         32.00         40.24         4.15 o                         
  -3   6   8         30.46         29.58         3.52 o                         
  -2   6   8          3.55          6.59         3.16 o                         
  -1   6   8        121.89        117.39         3.18 o                         
   0   6   8       1143.80       1139.26        14.86 o                         
   1   6   8        518.07        532.49         5.92 o                         
   2   6   8        215.17        231.63         2.69 o                         
   3   6   8          6.27          6.40         0.97 o                         
   4   6   8        174.91        166.65         2.15 o                         
   5   6   8        384.14        397.62         3.97 o                         
   6   6   8        291.01        282.67         3.54 o                         
   7   6   8        202.95        206.73         3.55 o                         
   8   6   8         68.37         66.41         2.92 o                         
   9   6   8         89.40         89.60         3.08 o                         
  10   6   8        150.17        155.32         4.99 o                         
  11   6   8         64.30         66.79         2.96 o                         
  -3   7   8         24.45         32.39         3.81 o                         
  -2   7   8          5.65         10.44         3.40 o                         
  -1   7   8         39.35         42.77         2.11 o                         
   0   7   8        282.04        300.79         4.77 o                         
   1   7   8         72.15         74.84         2.55 o                         
   2   7   8        421.03        424.68         4.47 o                         
   3   7   8        938.17        970.32         8.47 o                         
   4   7   8        127.79        133.71         1.95 o                         
   5   7   8         11.41         14.51         1.50 o                         
   6   7   8        134.12        130.81         3.69 o                         
   7   7   8         34.74         36.49         1.76 o                         
   8   7   8         32.30         29.57         2.28 o                         
   9   7   8          2.38         -1.07         2.62 o                         
  10   7   8          0.11          1.54         2.65 o                         
  -2   8   8         80.80         89.82         4.75 o                         
  -1   8   8          5.90          5.20         1.90 o                         
   0   8   8          3.56          0.11         2.10 o                         
   1   8   8        329.03        323.52         5.85 o                         
   2   8   8        340.91        330.81         3.63 o                         
   3   8   8        637.55        649.67         6.09 o                         
   4   8   8        703.52        694.35         6.72 o                         
   5   8   8         73.29         73.78         1.75 o                         
   6   8   8         15.40         16.48         1.46 o                         
   7   8   8        117.68        116.10         2.73 o                         
   8   8   8        104.86        106.24         3.41 o                         
   9   8   8         60.72         54.79         3.11 o                         
  10   8   8          5.80          6.37         2.50 o                         
  -1   9   8         89.68         98.02         6.29 o                         
   0   9   8         11.42         10.79         2.62 o                         
   1   9   8          6.18          9.66         1.37 o                         
   2   9   8        166.50        153.48         2.59 o                         
   3   9   8         17.74         18.16         1.46 o                         
   4   9   8          1.10          2.88         1.42 o                         
   5   9   8          2.16          3.18         1.36 o                         
   6   9   8         16.97         15.90         1.57 o                         
   7   9   8          4.24          5.48         1.68 o                         
   8   9   8          1.21         -1.70         2.05 o                         
   9   9   8         28.20         26.71         2.85 o                         
   0  10   8          3.89          5.25         2.84 o                         
   1  10   8         56.98         52.35         1.91 o                         
   2  10   8         93.38        101.96         4.00 o                         
   3  10   8        103.97        108.64         2.64 o                         
   4  10   8        329.16        332.56         4.78 o                         
   5  10   8         43.42         45.66         1.64 o                         
   6  10   8          6.09         10.90         1.80 o                         
   7  10   8         69.88         73.66         2.47 o                         
   8  10   8         53.12         56.07         2.86 o                         
   9  10   8         15.88         11.92         2.95 o                         
   2  11   8        109.07        103.63         3.55 o                         
   3  11   8         86.84         97.05         3.38 o                         
   4  11   8         23.44         24.99         1.95 o                         
   5  11   8        114.97        109.37         3.27 o                         
   6  11   8         46.16         48.86         1.99 o                         
   7  11   8         31.70         34.87         2.28 o                         
  -2  -8   9         19.15         22.75         3.02 o                         
  -1  -8   9          3.03         -2.55         2.95 o                         
   0  -8   9        114.67        119.72         3.99 o                         
   1  -8   9        107.35        108.55         3.89 o                         
   2  -8   9        385.83        395.10         7.06 o                         
   3  -8   9        158.88        144.23         3.86 o                         
   4  -8   9        162.01        165.53         5.19 o                         
  -3  -7   9          1.01          1.85         2.47 o                         
  -2  -7   9         29.44         36.26         2.95 o                         
  -1  -7   9         16.16         18.37         2.59 o                         
   0  -7   9         14.90         10.03         2.57 o                         
   1  -7   9          1.75         -3.67         2.79 o                         
   2  -7   9         45.75         36.65         3.17 o                         
   3  -7   9         96.36         79.76         3.51 o                         
   4  -7   9         12.31          8.35         2.60 o                         
   5  -7   9          8.39          8.79         3.35 o                         
  -4  -6   9          5.35          1.71         3.13 o                         
  -3  -6   9         34.99         34.14         2.52 o                         
  -2  -6   9        162.00        159.68         4.16 o                         
  -1  -6   9         87.76         92.63         2.97 o                         
   0  -6   9        431.98        432.22         6.60 o                         
   1  -6   9        125.41        125.91         3.78 o                         
   2  -6   9        265.77        268.08         4.84 o                         
   3  -6   9         59.85         68.41         2.47 o                         
   4  -6   9        310.82        332.06         5.85 o                         
   5  -6   9        298.67        278.99         6.04 o                         
   6  -6   9        293.21        277.89         6.52 o                         
   7  -6   9         97.59        112.74         4.82 o                         
  -5  -5   9         29.92         44.13         3.94 o                         
  -4  -5   9         26.20         40.79         2.51 o                         
  -3  -5   9         38.13         52.21         2.50 o                         
  -2  -5   9          6.18         10.94         1.92 o                         
  -1  -5   9         98.81        104.38         2.71 o                         
   0  -5   9         69.80         79.88         2.55 o                         
   1  -5   9        145.87        158.79         3.72 o                         
   2  -5   9        128.64        128.17         3.54 o                         
   3  -5   9        136.15        136.13         3.21 o                         
   4  -5   9        330.11        331.92         5.43 o                         
   5  -5   9        392.44        379.32         6.37 o                         
   6  -5   9        366.97        346.57         7.05 o                         
   7  -5   9        352.46        381.88         7.58 o                         
   8  -5   9        143.87        173.67         9.09 o                         
  -5  -4   9          0.27          4.17         2.09 o                         
  -4  -4   9         10.56         11.25         2.03 o                         
  -3  -4   9         49.87         40.70         2.50 o                         
  -2  -4   9        155.42        131.55         3.41 o                         
  -1  -4   9        166.35        155.38         3.02 o                         
   0  -4   9         59.89         55.15         2.02 o                         
   1  -4   9          7.07          6.55         1.50 o                         
   2  -4   9         63.74         63.03         1.99 o                         
   3  -4   9         39.73         42.88         1.92 o                         
   4  -4   9        281.59        295.33         4.76 o                         
   5  -4   9          1.75         -0.31         2.36 o                         
   6  -4   9         12.49         18.26         2.87 o                         
   7  -4   9          0.35         -0.37         2.93 o                         
   8  -4   9         51.80         49.40         3.03 o                         
  -5  -3   9         57.06         65.32         3.46 o                         
  -4  -3   9         63.38         64.94         2.20 o                         
  -3  -3   9         29.56         37.72         1.99 o                         
  -2  -3   9          5.29          1.11         1.70 o                         
  -1  -3   9        536.21        547.74         6.17 o                         
   0  -3   9        362.25        379.08         4.29 o                         
   1  -3   9        853.84        857.25         7.75 o                         
   2  -3   9       1045.59       1024.04         8.73 o                         
   3  -3   9        566.15        565.14         5.80 o                         
   4  -3   9        367.30        362.10         4.89 o                         
   5  -3   9        420.52        462.94         6.76 o                         
   6  -3   9        514.99        532.46         6.68 o                         
   7  -3   9        530.93        554.04         8.17 o                         
   8  -3   9        330.58        337.67         6.12 o                         
   9  -3   9        248.85        250.86         6.65 o                         
  -5  -2   9          1.80          3.65         2.19 o                         
  -4  -2   9          8.63          6.17         1.33 o                         
  -3  -2   9        216.22        211.46         3.59 o                         
  -2  -2   9        209.85        215.12         3.64 o                         
  -1  -2   9          0.09          2.70         1.50 o                         
   0  -2   9        117.46        120.13         2.70 o                         
   1  -2   9         20.13         24.62         1.07 o                         
   2  -2   9          8.80         15.49         1.28 o                         
   3  -2   9         10.75          6.93         1.37 o                         
   4  -2   9         47.79         40.93         1.57 o                         
   5  -2   9         58.86         59.28         2.10 o                         
   6  -2   9         85.52         87.82         2.76 o                         
   7  -2   9        120.99        115.09         3.42 o                         
   8  -2   9          5.22          3.11         2.37 o                         
   9  -2   9        109.57        119.15         6.56 o                         
  -5  -1   9         59.48         62.57         2.76 o                         
  -4  -1   9         34.66         34.23         2.03 o                         
  -3  -1   9         96.32         99.58         2.84 o                         
  -2  -1   9        123.64        131.39         2.43 o                         
  -1  -1   9        526.99        505.85         5.62 o                         
   0  -1   9        278.06        278.55         3.38 o                         
   1  -1   9        321.86        307.52         3.46 o                         
   2  -1   9        226.87        221.73         2.77 o                         
   3  -1   9       1553.39       1557.17        13.11 o                         
   4  -1   9        861.54        839.93         8.24 o                         
   5  -1   9        457.81        466.07         4.67 o                         
   6  -1   9          6.01          2.51         1.97 o                         
   7  -1   9         66.07         67.90         2.73 o                         
   8  -1   9        111.68        110.70         4.75 o                         
   9  -1   9         38.89         37.95         2.57 o                         
  10  -1   9          2.68         -0.93         3.15 o                         
  -5   0   9          3.47          2.44         1.85 o                         
  -4   0   9          0.40          3.46         1.66 o                         
  -3   0   9         49.27         65.81         2.10 o                         
  -2   0   9        292.79        259.23         3.42 o                         
  -1   0   9        261.95        271.63         3.14 o                         
   0   0   9        627.79        625.38         5.83 o                         
   1   0   9        267.71        268.08         3.35 o                         
   2   0   9         25.03         21.58         1.11 o                         
   3   0   9       1532.27       1509.81        12.68 o                         
   4   0   9       1785.21       1742.04        15.12 o                         
   5   0   9        749.83        729.83         6.78 o                         
   6   0   9         47.13         50.73         1.69 o                         
   7   0   9          9.25          7.12         2.19 o                         
   8   0   9        105.91        107.84         2.70 o                         
   9   0   9        532.68        545.54         9.57 o                         
  10   0   9         72.49         69.29         2.84 o                         
  -5   1   9         50.13         50.09         1.67 o                         
  -4   1   9         58.32         51.95         1.88 o                         
  -3   1   9         57.90         40.22         1.45 o                         
  -2   1   9        198.87        187.79         2.91 o                         
  -1   1   9         42.71         40.88         1.30 o                         
   0   1   9          4.41          3.61         1.09 o                         
   1   1   9         57.33         60.33         1.39 o                         
   2   1   9        257.25        251.57         2.69 o                         
   3   1   9        796.92        819.76         7.22 o                         
   4   1   9        137.21        122.81         2.35 o                         
   5   1   9          0.48          0.06         1.08 o                         
   6   1   9         71.23         62.11         1.76 o                         
   7   1   9        366.31        354.73         4.66 o                         
   8   1   9          3.35          0.28         1.88 o                         
   9   1   9         95.11         83.52         2.89 o                         
  10   1   9        122.20        136.67         6.17 o                         
  11   1   9          8.43         14.23         3.19 o                         
  -5   2   9        101.87        105.84         4.79 o                         
  -4   2   9         11.16         16.92         1.29 o                         
  -3   2   9          2.14          1.14         0.83 o                         
  -2   2   9        126.64        109.60         3.01 o                         
  -1   2   9        293.29        312.10         3.41 o                         
   0   2   9       1023.71        992.19         8.56 o                         
   1   2   9       2317.17       2273.12        18.69 o                         
   2   2   9       1585.37       1528.61        11.53 o                         
   3   2   9       1021.46        991.63         8.81 o                         
   4   2   9        703.80        701.80         5.86 o                         
   5   2   9        607.15        585.59         5.52 o                         
   6   2   9       1035.07       1054.00         9.23 o                         
   7   2   9       1436.88       1408.95        13.07 o                         
   8   2   9        316.75        333.49         4.86 o                         
   9   2   9         50.59         45.98         3.03 o                         
  10   2   9          3.65          5.05         2.94 o                         
  11   2   9         47.57         55.59         3.48 o                         
  -4   3   9         45.12         51.16         3.12 o                         
  -3   3   9          6.35          6.95         1.40 o                         
  -2   3   9        231.94        214.48         2.96 o                         
  -1   3   9          2.09          2.47         0.80 o                         
   0   3   9          9.49         12.01         0.85 o                         
   1   3   9         79.97         74.13         1.64 o                         
   2   3   9        278.41        275.57         3.20 o                         
   3   3   9         29.50         36.54         1.17 o                         
   4   3   9        154.14        148.30         2.27 o                         
   5   3   9         57.81         52.11         1.48 o                         
   6   3   9        403.94        392.09         4.07 o                         
   7   3   9        287.89        291.82         3.78 o                         
   8   3   9        213.26        229.82         4.38 o                         
   9   3   9          2.17         -1.82         2.36 o                         
  10   3   9         23.96         31.46         3.60 o                         
  11   3   9          7.88          5.87         3.53 o                         
  -4   4   9         19.04         27.71         1.97 o                         
  -3   4   9        264.42        267.20         8.84 o                         
  -2   4   9        363.90        348.85         5.51 o                         
  -1   4   9         75.92         75.99         2.43 o                         
   0   4   9         16.59         16.45         0.85 o                         
   1   4   9        166.60        177.11         2.29 o                         
   2   4   9       1305.14       1317.87        11.42 o                         
   3   4   9         80.36         82.84         1.77 o                         
   4   4   9        196.71        204.93         2.82 o                         
   5   4   9        193.03        198.52         2.83 o                         
   6   4   9         73.53         78.71         1.91 o                         
   7   4   9        378.12        354.21         4.54 o                         
   8   4   9         18.58         22.79         2.21 o                         
   9   4   9         70.64         66.45         2.86 o                         
  10   4   9         23.79         27.75         3.71 o                         
  11   4   9         37.52         39.27         3.48 o                         
  -3   5   9        222.48        208.73         8.15 o                         
  -2   5   9        552.62        564.41        11.55 o                         
  -1   5   9        264.00        267.44         7.26 o                         
   0   5   9         54.40         60.94         1.61 o                         
   1   5   9        360.28        359.05         5.49 o                         
   2   5   9        331.27        318.12         3.43 o                         
   3   5   9        332.00        335.41         3.51 o                         
   4   5   9        276.24        269.64         2.92 o                         
   5   5   9        310.80        306.42         4.40 o                         
   6   5   9        385.37        378.53         4.30 o                         
   7   5   9         51.50         52.38         2.23 o                         
   8   5   9        410.43        405.76         5.52 o                         
   9   5   9        225.24        239.97         5.49 o                         
  10   5   9        210.50        217.88         6.51 o                         
  11   5   9          8.89         10.00         3.15 o                         
  -3   6   9          9.64         14.39         3.99 o                         
  -2   6   9         22.73         27.57         4.00 o                         
  -1   6   9          5.93          5.37         2.07 o                         
   0   6   9          5.42          4.72         2.40 o                         
   1   6   9         59.97         63.43         2.44 o                         
   2   6   9        310.63        313.71         3.27 o                         
   3   6   9        104.82        102.84         2.14 o                         
   4   6   9          6.32          6.64         0.94 o                         
   5   6   9         92.73         90.99         2.99 o                         
   6   6   9         12.86         11.54         1.57 o                         
   7   6   9         15.57         14.15         1.86 o                         
   8   6   9        106.93        107.63         3.44 o                         
   9   6   9          2.70          5.95         2.63 o                         
  10   6   9          0.30          0.64         2.96 o                         
  11   6   9          1.07          4.10         3.00 o                         
  -2   7   9        208.02        239.56         6.79 o                         
  -1   7   9        305.26        306.66         9.08 o                         
   0   7   9        843.97        848.38        13.03 o                         
   1   7   9        513.66        528.98         6.38 o                         
   2   7   9        273.65        279.29         4.07 o                         
   3   7   9        140.65        145.97         2.70 o                         
   4   7   9         42.02         46.56         1.53 o                         
   5   7   9          7.12          9.58         1.28 o                         
   6   7   9        262.81        260.35         3.84 o                         
   7   7   9          2.87          0.81         1.78 o                         
   8   7   9          9.68         12.15         2.21 o                         
   9   7   9          4.07          3.86         2.88 o                         
  10   7   9        129.47        138.65         5.40 o                         
  -1   8   9          1.70          0.00         1.60 o                         
   0   8   9         17.16         15.33         1.88 o                         
   1   8   9        319.06        322.52         6.36 o                         
   2   8   9          7.82          8.53         1.07 o                         
   3   8   9        115.44        116.10         3.38 o                         
   4   8   9         73.01         73.71         2.32 o                         
   5   8   9         25.30         26.52         1.34 o                         
   6   8   9         94.22         99.14         2.63 o                         
   7   8   9        164.06        163.21         3.76 o                         
   8   8   9         68.13         65.01         2.73 o                         
   9   8   9         31.26         34.65         3.10 o                         
  10   8   9         42.66         38.39         3.74 o                         
   0   9   9        129.23        129.58         7.56 o                         
   1   9   9        400.28        406.74         7.71 o                         
   2   9   9        100.33        101.58         3.40 o                         
   3   9   9         32.60         37.00         1.64 o                         
   4   9   9          0.76          1.82         1.53 o                         
   5   9   9         32.36         27.59         1.98 o                         
   6   9   9        259.98        252.23         3.83 o                         
   7   9   9          0.21          1.09         1.62 o                         
   8   9   9          4.50         -0.73         2.49 o                         
   9   9   9          9.93          9.38         2.68 o                         
   2  10   9        133.06        140.05         3.62 o                         
   3  10   9        102.18        105.63         3.01 o                         
   4  10   9        220.37        227.41         3.87 o                         
   5  10   9        240.28        258.78         4.32 o                         
   6  10   9         56.93         55.23         2.26 o                         
   7  10   9        126.45        126.86         3.97 o                         
   8  10   9         86.95         92.13         3.33 o                         
   5  11   9          2.96         -0.45         2.07 o                         
   0  -8  10         65.29         70.59         3.45 o                         
   1  -8  10         62.52         61.55         3.40 o                         
   2  -8  10         52.39         55.21         2.92 o                         
  -2  -7  10         59.27         61.44         3.01 o                         
  -1  -7  10         11.74          7.16         2.67 o                         
   0  -7  10        109.24        106.57         3.42 o                         
   1  -7  10          1.22         -3.73         2.66 o                         
   2  -7  10        133.76        135.78         4.00 o                         
   3  -7  10        119.34        105.27         3.45 o                         
   4  -7  10         59.10         48.04         3.40 o                         
  -3  -6  10         12.52         15.57         2.22 o                         
  -2  -6  10         10.97         15.03         2.33 o                         
  -1  -6  10          3.93          7.21         2.42 o                         
   0  -6  10         53.59         62.01         3.04 o                         
   1  -6  10         76.51         84.26         3.53 o                         
   2  -6  10        236.21        235.74         4.68 o                         
   3  -6  10        357.65        342.94         6.11 o                         
   4  -6  10        629.72        624.27         8.95 o                         
   5  -6  10        230.33        245.71         6.10 o                         
   6  -6  10        206.54        222.55         5.99 o                         
  -3  -5  10         17.25         11.07         2.64 o                         
  -2  -5  10          6.33         13.92         2.76 o                         
  -1  -5  10         77.91         86.11         2.83 o                         
   0  -5  10         22.70         16.42         2.12 o                         
   1  -5  10          5.60          4.74         2.21 o                         
   2  -5  10         66.90         66.20         2.50 o                         
   3  -5  10         32.89         36.12         2.22 o                         
   4  -5  10          0.35         -1.44         1.96 o                         
   5  -5  10         16.87          5.34         3.44 o                         
   6  -5  10          9.62          5.95         3.05 o                         
   7  -5  10          0.72          0.88         3.18 o                         
  -4  -4  10         12.28         11.98         2.19 o                         
  -3  -4  10        136.80        130.93         4.35 o                         
  -2  -4  10        361.31        368.38         5.35 o                         
  -1  -4  10        609.82        627.59         7.18 o                         
   0  -4  10         97.61         94.50         2.35 o                         
   1  -4  10        132.19        131.18         3.27 o                         
   2  -4  10         34.18         33.15         2.01 o                         
   3  -4  10          5.27          0.45         2.30 o                         
   4  -4  10        664.68        686.59         8.47 o                         
   5  -4  10        128.70        125.79         3.74 o                         
   6  -4  10        266.04        266.86         5.52 o                         
   7  -4  10        139.68        150.53         4.63 o                         
   8  -4  10         95.80        101.58         3.85 o                         
  -4  -3  10          4.81          8.95         1.90 o                         
  -3  -3  10          8.35         13.81         2.19 o                         
  -2  -3  10         15.78         29.88         2.04 o                         
  -1  -3  10        180.49        187.60         3.70 o                         
   0  -3  10         69.08         79.68         2.51 o                         
   1  -3  10         40.18         43.91         1.70 o                         
   2  -3  10         13.29         12.02         1.72 o                         
   3  -3  10        155.75        162.04         3.28 o                         
   4  -3  10        163.46        157.38         3.25 o                         
   5  -3  10        414.09        395.78         6.07 o                         
   6  -3  10         99.18        103.12         3.55 o                         
   7  -3  10        236.03        250.28         5.56 o                         
   8  -3  10        192.84        210.08         6.13 o                         
   9  -3  10         94.06        101.09         3.72 o                         
  -4  -2  10         16.41         15.47         2.23 o                         
  -3  -2  10        115.09         95.81         3.10 o                         
  -2  -2  10         74.76         68.65         2.22 o                         
  -1  -2  10        316.95        281.92         4.58 o                         
   0  -2  10         12.06         14.15         1.71 o                         
   1  -2  10        773.10        758.79         8.01 o                         
   2  -2  10        459.84        440.57         5.35 o                         
   3  -2  10         44.14         41.74         1.68 o                         
   4  -2  10          3.64          0.53         1.48 o                         
   5  -2  10         59.95         50.59         2.47 o                         
   6  -2  10         61.52         61.13         2.54 o                         
   7  -2  10          6.28         10.18         2.20 o                         
   8  -2  10          2.86          4.05         2.47 o                         
   9  -2  10          0.06          3.30         3.03 o                         
  -4  -1  10          8.61          7.45         1.97 o                         
  -3  -1  10         25.58         29.86         2.26 o                         
  -2  -1  10         27.97         41.38         1.53 o                         
  -1  -1  10         43.84         46.94         1.94 o                         
   0  -1  10        172.30        177.85         3.12 o                         
   1  -1  10       1105.65       1101.65        10.89 o                         
   2  -1  10       2325.65       2314.28        19.79 o                         
   3  -1  10       2719.35       2684.15        22.11 o                         
   4  -1  10         13.86          8.62         1.40 o                         
   5  -1  10        140.48        145.25         2.91 o                         
   6  -1  10        341.16        336.60         4.69 o                         
   7  -1  10        503.55        493.64         6.76 o                         
   8  -1  10        399.22        394.37         6.77 o                         
   9  -1  10        124.17        128.50         6.32 o                         
  10  -1  10         69.98         77.85         4.26 o                         
  -4   0  10          2.48          0.06         1.69 o                         
  -3   0  10          9.78         12.36         1.66 o                         
  -2   0  10         41.25         32.84         1.85 o                         
  -1   0  10          3.99         -1.75         1.56 o                         
   0   0  10          0.07          0.50         1.16 o                         
   1   0  10        426.78        425.40         4.58 o                         
   2   0  10        181.13        179.14         2.76 o                         
   3   0  10          3.09          2.12         1.24 o                         
   4   0  10         34.21         28.78         1.98 o                         
   5   0  10        192.75        183.81         3.39 o                         
   6   0  10          2.96          0.70         1.54 o                         
   7   0  10        488.05        474.37         5.62 o                         
   8   0  10        145.22        149.35         5.67 o                         
   9   0  10        110.81        110.51         3.81 o                         
  10   0  10         28.82         29.28         2.88 o                         
  -4   1  10          2.99          4.20         1.97 o                         
  -3   1  10         88.55         85.94         2.48 o                         
  -2   1  10        153.25        141.49         2.75 o                         
  -1   1  10         25.30         28.89         1.52 o                         
   0   1  10        143.25        136.25         2.59 o                         
   1   1  10        114.52        111.26         2.03 o                         
   2   1  10         58.06         50.60         1.28 o                         
   3   1  10       1340.77       1335.89        10.64 o                         
   4   1  10        210.45        205.74         2.89 o                         
   5   1  10       1540.27       1545.74        13.59 o                         
   6   1  10        300.98        297.88         4.01 o                         
   7   1  10          3.32          0.03         1.90 o                         
   8   1  10         11.61          9.22         2.31 o                         
   9   1  10         30.37         31.95         3.06 o                         
  10   1  10         49.44         46.37         3.25 o                         
  -4   2  10          5.26          4.78         1.77 o                         
  -3   2  10         16.62         22.56         1.75 o                         
  -2   2  10        102.78         81.94         2.09 o                         
  -1   2  10        167.06        179.93         2.77 o                         
   0   2  10        123.08        118.99         2.81 o                         
   1   2  10         20.45         19.41         1.32 o                         
   2   2  10         49.02         47.27         1.96 o                         
   3   2  10          5.96          3.93         1.12 o                         
   4   2  10        649.41        624.58         5.62 o                         
   5   2  10        366.49        346.50         4.06 o                         
   6   2  10        182.20        186.65         3.35 o                         
   7   2  10        316.53        302.01         4.56 o                         
   8   2  10         14.30         12.63         2.37 o                         
   9   2  10        155.31        148.15         4.47 o                         
  10   2  10        109.24        107.95         4.41 o                         
  -3   3  10         63.36         60.77         3.42 o                         
  -2   3  10         11.72          8.65         1.34 o                         
  -1   3  10          3.19          6.17         1.01 o                         
   0   3  10         60.90         57.82         1.62 o                         
   1   3  10         45.94         46.61         1.43 o                         
   2   3  10        837.80        814.60         6.98 o                         
   3   3  10         49.88         59.16         1.57 o                         
   4   3  10         43.03         39.75         1.51 o                         
   5   3  10        151.58        128.47         2.54 o                         
   6   3  10         48.54         38.03         2.10 o                         
   7   3  10         65.28         57.83         2.24 o                         
   8   3  10          4.13          2.88         2.33 o                         
   9   3  10          9.71          4.57         2.57 o                         
  10   3  10          0.52          1.68         2.97 o                         
  -3   4  10         79.29         91.78         3.89 o                         
  -2   4  10          6.42         11.21         1.84 o                         
  -1   4  10         25.85         32.32         1.51 o                         
   0   4  10        491.81        479.00         6.65 o                         
   1   4  10        994.61        995.66         8.26 o                         
   2   4  10       1313.00       1311.68        12.53 o                         
   3   4  10          8.32          6.98         1.22 o                         
   4   4  10        374.40        386.56         4.25 o                         
   5   4  10        150.69        146.00         2.72 o                         
   6   4  10         28.60         33.77         1.79 o                         
   7   4  10        663.64        666.22         7.29 o                         
   8   4  10         53.61         56.12         2.64 o                         
   9   4  10         30.66         28.35         2.97 o                         
  10   4  10         10.47         12.65         3.09 o                         
  -2   5  10         26.87         28.29         2.02 o                         
  -1   5  10         78.20         81.95         7.30 o                         
   0   5  10        113.04        113.32         3.09 o                         
   1   5  10         40.83         38.47         1.49 o                         
   2   5  10         81.97         79.58         2.08 o                         
   3   5  10        122.65        108.05         2.23 o                         
   4   5  10        241.47        234.37         2.92 o                         
   5   5  10        295.31        260.42         3.48 o                         
   6   5  10       1046.73        976.41         9.84 o                         
   7   5  10         65.50         68.38         2.18 o                         
   8   5  10        125.33        128.08         3.73 o                         
   9   5  10         17.52         18.19         2.99 o                         
  10   5  10        122.59        142.25         4.63 o                         
  -2   6  10         21.64         27.61         1.83 o                         
  -1   6  10         55.76         56.47         3.69 o                         
   0   6  10        181.10        187.60         3.56 o                         
   1   6  10         37.09         46.06         2.21 o                         
   2   6  10        563.29        568.04         6.07 o                         
   3   6  10         18.16         23.62         1.42 o                         
   4   6  10        232.48        237.55         3.59 o                         
   5   6  10         33.69         40.05         1.59 o                         
   6   6  10         45.18         37.29         1.79 o                         
   7   6  10         61.15         71.22         2.32 o                         
   8   6  10        103.56        102.77         4.70 o                         
   9   6  10        147.97        145.96         4.76 o                         
  10   6  10          1.95          2.14         2.97 o                         
  -1   7  10         12.44          9.56         1.76 o                         
   0   7  10          1.64          1.95         1.88 o                         
   1   7  10          2.06          2.75         1.86 o                         
   2   7  10          6.13          5.22         1.10 o                         
   3   7  10        124.47        125.93         2.46 o                         
   4   7  10        197.67        198.04         2.96 o                         
   5   7  10        328.54        313.34         4.21 o                         
   6   7  10        768.48        771.59         8.57 o                         
   7   7  10         18.31         20.23         2.12 o                         
   8   7  10        356.59        348.97         7.02 o                         
   9   7  10        331.03        336.76         6.17 o                         
  10   7  10        181.09        197.82         5.23 o                         
   0   8  10          0.31          0.74         1.99 o                         
   1   8  10        133.85        120.92         6.00 o                         
   2   8  10          0.65          0.26         1.42 o                         
   3   8  10          0.38         -0.39         1.25 o                         
   4   8  10        220.51        221.30         3.76 o                         
   5   8  10         96.50         98.60         2.80 o                         
   6   8  10          2.97          6.33         1.67 o                         
   7   8  10         40.97         33.15         2.17 o                         
   8   8  10          7.28          4.78         2.30 o                         
   9   8  10          7.96          8.54         2.63 o                         
   1   9  10         69.71         72.07         6.55 o                         
   2   9  10          2.21         -0.01         1.69 o                         
   3   9  10         30.31         33.10         1.60 o                         
   4   9  10         31.87         38.91         1.92 o                         
   5   9  10          5.46          5.65         1.87 o                         
   6   9  10        176.92        182.37         4.49 o                         
   7   9  10         32.66         38.01         2.08 o                         
   8   9  10         34.19         35.75         2.52 o                         
   3  10  10         64.88         62.47         2.82 o                         
   4  10  10         53.36         56.82         2.19 o                         
   5  10  10        147.56        150.23         4.48 o                         
   6  10  10         16.81         20.68         2.28 o                         
   7  10  10        172.51        172.07         3.75 o                         
   1  -7  11         38.48         38.82         3.41 o                         
   2  -7  11        169.98        169.04         5.19 o                         
  -1  -6  11          0.96         -0.26         2.31 o                         
   0  -6  11          0.17         -1.12         2.60 o                         
   1  -6  11         90.89         99.38         3.48 o                         
   2  -6  11         42.11         46.99         3.68 o                         
   3  -6  11        211.81        214.28         4.89 o                         
   4  -6  11         97.97         93.49         3.49 o                         
   5  -6  11          4.67          0.16         3.08 o                         
  -2  -5  11         32.06         32.41         2.93 o                         
  -1  -5  11          1.85          0.79         2.72 o                         
   0  -5  11         60.43         52.31         2.93 o                         
   1  -5  11         41.68         44.18         2.61 o                         
   2  -5  11        237.28        228.57         6.52 o                         
   3  -5  11        142.01        137.50         3.94 o                         
   4  -5  11         18.66         22.33         2.44 o                         
   5  -5  11          2.09         -4.86         3.24 o                         
   6  -5  11         40.67         36.91         3.49 o                         
  -3  -4  11         42.72         54.25         3.02 o                         
  -2  -4  11          3.98         11.76         2.29 o                         
  -1  -4  11          9.74          6.70         2.27 o                         
   0  -4  11         59.41         46.52         2.88 o                         
   1  -4  11        131.10        133.32         3.05 o                         
   2  -4  11        297.84        293.97         4.61 o                         
   3  -4  11        439.21        435.22         5.75 o                         
   4  -4  11        896.46        918.93        10.16 o                         
   5  -4  11        242.66        265.54         6.13 o                         
   6  -4  11        398.16        416.88         8.05 o                         
   7  -4  11        231.80        241.62         6.18 o                         
  -3  -3  11          0.32          0.08         2.11 o                         
  -2  -3  11          8.08         13.93         2.27 o                         
  -1  -3  11         64.36         64.15         3.20 o                         
   0  -3  11        151.73        135.28         3.70 o                         
   1  -3  11         60.20         53.49         2.59 o                         
   2  -3  11          0.04         -2.24         1.49 o                         
   3  -3  11         40.30         43.66         2.16 o                         
   4  -3  11        263.25        257.05         4.41 o                         
   5  -3  11         50.72         42.86         2.74 o                         
   6  -3  11          0.13         -1.35         3.21 o                         
   7  -3  11         22.89         16.75         3.36 o                         
   8  -3  11         41.16         44.15         3.46 o                         
  -3  -2  11         28.32         30.65         2.38 o                         
  -2  -2  11         32.37         39.48         2.42 o                         
  -1  -2  11        284.48        276.56         4.63 o                         
   0  -2  11        225.53        239.29         3.99 o                         
   1  -2  11        237.99        237.67         4.04 o                         
   2  -2  11         96.77         88.91         2.00 o                         
   3  -2  11        367.75        358.56         4.89 o                         
   4  -2  11        321.61        335.80         4.69 o                         
   5  -2  11        515.10        525.05         7.08 o                         
   6  -2  11        382.03        386.88         5.48 o                         
   7  -2  11        199.59        214.20         5.83 o                         
   8  -2  11        155.87        161.51         4.65 o                         
   9  -2  11        105.50        136.52         4.90 o                         
  -3  -1  11         49.04         59.08         2.79 o                         
  -2  -1  11          6.72         13.61         2.03 o                         
  -1  -1  11          6.14          6.83         1.68 o                         
   0  -1  11        180.47        181.91         3.60 o                         
   1  -1  11        113.37        114.14         3.07 o                         
   2  -1  11         38.02         39.76         2.02 o                         
   3  -1  11          6.73          0.87         1.68 o                         
   4  -1  11        134.27        131.27         2.93 o                         
   5  -1  11        512.63        498.68         5.98 o                         
   6  -1  11        232.54        252.16         4.18 o                         
   7  -1  11         87.67         92.25         2.73 o                         
   8  -1  11        278.52        276.02         6.96 o                         
   9  -1  11        185.12        204.85         7.86 o                         
  -3   0  11         43.17         38.37         2.06 o                         
  -2   0  11         23.69         26.84         2.49 o                         
  -1   0  11         98.59         86.72         2.52 o                         
   0   0  11         10.24          8.89         1.45 o                         
   1   0  11         54.14         49.24         1.73 o                         
   2   0  11         29.32         26.85         1.83 o                         
   3   0  11         25.06         25.33         1.63 o                         
   4   0  11         26.40         20.10         1.77 o                         
   5   0  11         12.19          8.07         1.75 o                         
   6   0  11          6.55          2.07         1.75 o                         
   7   0  11          2.65          4.53         1.81 o                         
   8   0  11        144.95        136.23         3.77 o                         
   9   0  11          0.14          1.93         2.02 o                         
  -3   1  11         33.02         42.75         1.98 o                         
  -2   1  11         15.18         18.59         1.81 o                         
  -1   1  11         62.38         77.01         2.25 o                         
   0   1  11        152.69        147.88         3.08 o                         
   1   1  11        546.85        542.72         5.29 o                         
   2   1  11        973.91        993.01         9.11 o                         
   3   1  11       1836.09       1834.96        14.96 o                         
   4   1  11        102.20        102.58         2.29 o                         
   5   1  11        268.24        271.05         3.97 o                         
   6   1  11        127.53        122.67         3.39 o                         
   7   1  11         11.63          8.77         2.25 o                         
   8   1  11        156.04        169.74         5.45 o                         
   9   1  11        181.06        185.53         6.49 o                         
  10   1  11         98.76         97.46         4.70 o                         
  -3   2  11          3.19          3.17         1.78 o                         
  -2   2  11         10.59          6.36         1.44 o                         
  -1   2  11          3.65          2.81         1.25 o                         
   0   2  11         22.58         23.24         1.52 o                         
   1   2  11         13.64         17.30         1.44 o                         
   2   2  11         55.18         54.91         1.58 o                         
   3   2  11        131.34        121.36         2.45 o                         
   4   2  11        262.93        262.34         4.22 o                         
   5   2  11         59.53         49.92         2.04 o                         
   6   2  11        269.29        241.21         3.92 o                         
   7   2  11        511.00        504.47         6.85 o                         
   8   2  11          1.14          2.04         2.45 o                         
   9   2  11        121.19        125.91         4.69 o                         
  10   2  11        116.91        120.60         6.24 o                         
  -2   3  11          9.14          8.91         1.63 o                         
  -1   3  11         61.11         61.21         2.61 o                         
   0   3  11         58.14         52.92         1.56 o                         
   1   3  11         41.90         49.36         1.74 o                         
   2   3  11          5.30          7.56         1.36 o                         
   3   3  11        658.10        635.31         6.47 o                         
   4   3  11        588.88        567.44         6.06 o                         
   5   3  11        711.52        700.85         7.40 o                         
   6   3  11        205.35        205.76         3.96 o                         
   7   3  11         83.13         74.12         2.60 o                         
   8   3  11         22.85         24.91         2.81 o                         
   9   3  11        133.67        139.49         4.48 o                         
  10   3  11        102.18        103.87         4.34 o                         
  -2   4  11          4.82          8.42         1.69 o                         
  -1   4  11         12.36         13.76         1.32 o                         
   0   4  11         43.65         45.75         1.91 o                         
   1   4  11         22.66         25.21         1.25 o                         
   2   4  11         95.13         91.12         2.24 o                         
   3   4  11         22.73         21.56         1.54 o                         
   4   4  11        719.42        671.59         6.52 o                         
   5   4  11        384.58        360.04         4.77 o                         
   6   4  11        101.23        109.02         2.98 o                         
   7   4  11        361.85        356.97         4.91 o                         
   8   4  11        235.79        236.88         4.76 o                         
   9   4  11        309.48        329.08         6.44 o                         
  10   4  11        101.56        100.95         3.98 o                         
  -1   5  11         14.78         17.58         1.36 o                         
   0   5  11          0.50          0.09         1.39 o                         
   1   5  11         19.27         13.58         1.10 o                         
   2   5  11         25.27         21.76         1.35 o                         
   3   5  11          9.67          5.98         1.31 o                         
   4   5  11          8.21          2.70         1.26 o                         
   5   5  11         87.12         98.80         3.12 o                         
   6   5  11        246.93        231.96         3.83 o                         
   7   5  11        508.75        486.70         6.29 o                         
   8   5  11         21.92         17.61         2.54 o                         
   9   5  11          5.46          4.20         2.64 o                         
  10   5  11          4.30          4.36         3.58 o                         
  -1   6  11         19.29         25.69         2.21 o                         
   0   6  11        140.16        135.53         4.13 o                         
   1   6  11        118.59        121.21         4.22 o                         
   2   6  11        263.26        264.83         3.77 o                         
   3   6  11         70.93         75.53         2.06 o                         
   4   6  11        119.88        123.49         2.73 o                         
   5   6  11         17.11         19.77         1.47 o                         
   6   6  11         30.70         33.18         1.85 o                         
   7   6  11        395.99        386.19         5.48 o                         
   8   6  11        313.43        309.96         6.16 o                         
   9   6  11         39.63         40.11         3.05 o                         
  10   6  11          8.93         11.28         2.91 o                         
   0   7  11         57.35         58.03         4.76 o                         
   1   7  11         10.63          9.81         2.08 o                         
   2   7  11          0.28          1.76         1.19 o                         
   3   7  11         93.52         85.26         2.50 o                         
   4   7  11        161.39        144.71         3.29 o                         
   5   7  11        173.44        154.91         3.37 o                         
   6   7  11        329.57        313.98         4.56 o                         
   7   7  11         30.03         34.16         2.23 o                         
   8   7  11        107.59        108.69         4.04 o                         
   9   7  11         24.39         27.15         2.73 o                         
   1   8  11         18.57         20.64         1.83 o                         
   2   8  11        129.76        121.36         5.88 o                         
   3   8  11         58.88         68.36         1.95 o                         
   4   8  11        128.00        139.83         3.13 o                         
   5   8  11         68.41         79.72         2.70 o                         
   6   8  11         52.63         61.65         2.24 o                         
   7   8  11          0.82          2.35         1.87 o                         
   8   8  11         43.91         48.85         2.41 o                         
   9   8  11         94.19         99.16         3.91 o                         
   3   9  11        104.02        103.90         2.65 o                         
   4   9  11        209.83        210.71         4.06 o                         
   5   9  11        336.03        337.45         5.04 o                         
   6   9  11        260.25        253.10         4.60 o                         
   7   9  11         34.01         34.57         2.53 o                         
   0  -5  12        122.56        119.25         4.08 o                         
   1  -5  12         73.61         78.40         3.60 o                         
   2  -5  12         21.61         27.18         2.72 o                         
   3  -5  12         60.07         67.09         3.46 o                         
   4  -5  12          5.94          0.44         2.80 o                         
   5  -5  12         63.34         63.64         3.91 o                         
  -1  -4  12          0.29         -1.56         2.67 o                         
   0  -4  12         88.78         97.94         3.45 o                         
   1  -4  12        133.60        141.28         4.51 o                         
   2  -4  12         30.68         34.20         2.46 o                         
   3  -4  12         94.87         96.05         3.23 o                         
   4  -4  12        249.90        242.57         4.52 o                         
   5  -4  12          3.65          2.43         3.23 o                         
   6  -4  12          2.33          0.95         3.25 o                         
  -1  -3  12         71.42         73.86         4.75 o                         
   0  -3  12          3.01         -1.18         2.19 o                         
   1  -3  12         15.83         10.58         2.57 o                         
   2  -3  12         19.42         19.01         1.58 o                         
   3  -3  12        218.77        214.41         4.89 o                         
   4  -3  12         73.23         70.90         3.45 o                         
   5  -3  12         43.75         37.39         3.23 o                         
   6  -3  12         21.56         20.08         3.37 o                         
   7  -3  12         65.01         76.67         3.81 o                         
  -2  -2  12         17.98         22.30         1.85 o                         
  -1  -2  12         65.53         69.62         2.63 o                         
   0  -2  12         23.66         28.08         2.46 o                         
   1  -2  12          2.72         -3.18         2.21 o                         
   2  -2  12        165.07        157.74         3.74 o                         
   3  -2  12        370.98        377.88         5.01 o                         
   4  -2  12       1008.67       1033.19        13.54 o                         
   5  -2  12        432.50        457.87         7.61 o                         
   6  -2  12        191.76        195.14         4.83 o                         
   7  -2  12        349.17        364.99         6.27 o                         
   8  -2  12        125.72        138.83         5.32 o                         
  -2  -1  12          6.14          5.81         2.25 o                         
  -1  -1  12         13.21         15.00         1.43 o                         
   0  -1  12         23.66         20.63         1.79 o                         
   1  -1  12         51.01         41.93         2.04 o                         
   2  -1  12         21.07         16.00         1.97 o                         
   3  -1  12          5.19         -2.43         1.77 o                         
   4  -1  12         19.88         15.58         2.10 o                         
   5  -1  12         73.00         59.36         2.72 o                         
   6  -1  12         39.51         32.44         2.43 o                         
   7  -1  12         28.28         20.59         2.17 o                         
   8  -1  12        215.44        214.43         6.58 o                         
  -2   0  12          8.21          9.31         2.10 o                         
  -1   0  12        104.44        106.96         3.46 o                         
   0   0  12        116.20        120.35         3.75 o                         
   1   0  12        159.49        155.19         3.19 o                         
   2   0  12         79.98         81.77         2.82 o                         
   3   0  12         23.08         24.41         1.50 o                         
   4   0  12        299.34        302.34         4.59 o                         
   5   0  12        436.44        446.29         5.67 o                         
   6   0  12        323.72        322.17         4.56 o                         
   7   0  12        368.01        362.30         9.86 o                         
   8   0  12        413.41        426.41         8.49 o                         
   9   0  12         32.83         41.08         3.47 o                         
  -2   1  12         29.43         31.21         2.87 o                         
  -1   1  12         65.48         77.95         2.49 o                         
   0   1  12          7.61         11.82         2.03 o                         
   1   1  12          0.60          1.20         1.88 o                         
   2   1  12         18.49         20.43         1.92 o                         
   3   1  12        164.10        149.25         3.93 o                         
   4   1  12         83.82         77.97         2.17 o                         
   5   1  12         59.06         62.36         2.07 o                         
   6   1  12        103.28        101.35         3.37 o                         
   7   1  12         30.21         29.28         3.06 o                         
   8   1  12        320.38        316.19         6.99 o                         
   9   1  12        249.18        251.34         7.24 o                         
  -2   2  12          0.43          0.37         1.70 o                         
  -1   2  12         21.39         24.01         1.77 o                         
   0   2  12          1.00          1.87         1.80 o                         
   1   2  12         55.43         56.54         1.96 o                         
   2   2  12        134.88        127.50         3.12 o                         
   3   2  12        120.91        114.25         2.38 o                         
   4   2  12          1.19         -2.11         1.41 o                         
   5   2  12          3.81          1.99         1.46 o                         
   6   2  12        152.57        147.15         4.35 o                         
   7   2  12        115.02        117.11         3.67 o                         
   8   2  12        299.34        303.25         6.42 o                         
   9   2  12         12.76         13.30         3.16 o                         
  -1   3  12         20.37         22.68         2.66 o                         
   0   3  12         38.81         42.55         1.68 o                         
   1   3  12        266.76        265.39         3.98 o                         
   2   3  12        430.88        417.28         4.94 o                         
   3   3  12        479.09        458.66         4.76 o                         
   4   3  12         74.16         80.32         2.16 o                         
   5   3  12         32.14         35.55         1.90 o                         
   6   3  12        211.98        209.23         4.14 o                         
   7   3  12        134.71        140.25         4.57 o                         
   8   3  12         92.02        102.14         3.84 o                         
   9   3  12        101.26         99.21         4.13 o                         
  -1   4  12          9.81          8.58         1.40 o                         
   0   4  12         33.25         33.69         1.91 o                         
   1   4  12         27.66         29.85         1.58 o                         
   2   4  12         60.07         58.44         1.88 o                         
   3   4  12         17.68         13.99         1.50 o                         
   4   4  12          2.43          1.07         1.17 o                         
   5   4  12          0.27         -2.77         1.85 o                         
   6   4  12        101.40         97.90         2.91 o                         
   7   4  12        299.44        267.48         4.38 o                         
   8   4  12          3.39          6.43         3.18 o                         
   9   4  12          0.42          5.84         3.40 o                         
   0   5  12        128.06        128.60         3.80 o                         
   1   5  12        168.63        172.80         2.94 o                         
   2   5  12         71.74         73.51         2.05 o                         
   3   5  12        150.25        151.27         3.00 o                         
   4   5  12        196.32        197.19         3.95 o                         
   5   5  12        516.55        506.88         5.67 o                         
   6   5  12        347.92        335.88         4.91 o                         
   7   5  12        131.70        127.69         4.30 o                         
   8   5  12         14.27         20.74         2.86 o                         
   9   5  12         26.86         30.02         2.79 o                         
   1   6  12         25.43         29.31         1.53 o                         
   2   6  12        123.54        114.98         2.67 o                         
   3   6  12        125.51        117.54         6.28 o                         
   4   6  12        123.30        116.03         3.20 o                         
   5   6  12        231.71        217.66         3.95 o                         
   6   6  12        145.18        136.20         3.34 o                         
   7   6  12         92.06         88.55         2.95 o                         
   8   6  12         88.42         95.39         3.63 o                         
   9   6  12         48.18         57.74         4.09 o                         
   2   7  12         71.37         80.35         3.29 o                         
   3   7  12        109.25        119.10         4.10 o                         
   4   7  12         20.44         22.17         1.78 o                         
   5   7  12         37.17         45.45         2.24 o                         
   6   7  12         38.88         45.63         2.17 o                         
   7   7  12         53.84         51.22         2.33 o                         
   8   7  12          4.34          4.73         2.41 o                         
   3   8  12        181.66        184.21         4.80 o                         
   4   8  12        184.12        181.86         3.65 o                         
   5   8  12         16.71         20.13         2.42 o                         
   6   8  12         16.11         20.45         2.26 o                         
   7   8  12         83.64         92.94         3.49 o                         
   2  -4  13         19.91         14.74         3.14 o                         
   3  -4  13          6.27          6.37         2.12 o                         
   4  -4  13          0.77         -1.34         2.62 o                         
   1  -3  13         94.05        100.42         3.67 o                         
   2  -3  13        209.40        215.66         5.28 o                         
   3  -3  13        157.86        169.50         3.80 o                         
   4  -3  13        106.03        106.60         3.77 o                         
   5  -3  13        243.35        272.08         6.30 o                         
   6  -3  13        302.97        329.09         7.17 o                         
   0  -2  13          4.81          3.51         2.18 o                         
   1  -2  13          0.94          0.07         2.17 o                         
   2  -2  13         21.60         26.01         2.63 o                         
   3  -2  13         13.43         11.59         1.65 o                         
   4  -2  13         96.24         84.15         3.10 o                         
   5  -2  13          7.86          4.18         2.77 o                         
   6  -2  13         16.96         20.31         2.76 o                         
   7  -2  13         38.44         49.36         3.11 o                         
   0  -1  13         13.93         13.94         2.38 o                         
   1  -1  13         23.87         23.58         2.21 o                         
   2  -1  13         69.62         68.89         2.72 o                         
   3  -1  13         74.37         77.46         3.15 o                         
   4  -1  13         92.69         95.46         3.53 o                         
   5  -1  13         59.53         55.53         2.91 o                         
   6  -1  13         47.36         49.87         3.26 o                         
   7  -1  13        109.01        110.39         3.53 o                         
   0   0  13          2.47          2.79         2.14 o                         
   1   0  13         55.97         56.79         2.25 o                         
   2   0  13        233.92        241.71         4.56 o                         
   3   0  13         49.46         50.87         2.45 o                         
   4   0  13        111.80        111.77         2.95 o                         
   5   0  13         52.85         51.92         2.20 o                         
   6   0  13        248.11        237.92         4.62 o                         
   7   0  13        118.97        116.83         5.09 o                         
   8   0  13        126.24        139.70         4.54 o                         
   0   1  13          1.55          0.30         1.97 o                         
   1   1  13          8.10          6.76         2.07 o                         
   2   1  13         18.64         19.05         1.65 o                         
   3   1  13         31.78         31.71         2.23 o                         
   4   1  13          0.10         -2.30         1.53 o                         
   5   1  13         19.55         20.22         1.76 o                         
   6   1  13          0.05         -1.60         2.29 o                         
   7   1  13          0.83         -0.94         2.82 o                         
   8   1  13         56.78         51.73         4.04 o                         
   0   2  13        298.30        302.05         7.75 o                         
   1   2  13        271.26        255.41         4.29 o                         
   2   2  13        133.01        141.55         3.53 o                         
   3   2  13         54.04         59.51         2.26 o                         
   4   2  13        412.00        404.00         6.56 o                         
   5   2  13        195.26        205.01         5.92 o                         
   6   2  13        322.65        331.92         5.39 o                         
   7   2  13        100.68         97.23         4.61 o                         
   8   2  13        224.53        227.77         6.35 o                         
   0   3  13         55.38         67.29         2.47 o                         
   1   3  13          3.12          3.44         1.73 o                         
   2   3  13          2.26          0.88         1.92 o                         
   3   3  13          4.80          4.77         1.93 o                         
   4   3  13         75.48         72.47         2.26 o                         
   5   3  13        153.69        145.33         3.56 o                         
   6   3  13         32.63         32.19         2.43 o                         
   7   3  13          9.23          6.04         2.66 o                         
   8   3  13        108.20        111.11         4.63 o                         
   9   3  13         54.05         46.14         3.30 o                         
   1   4  13          6.80          8.54         1.64 o                         
   2   4  13        118.57        126.35         5.88 o                         
   3   4  13        241.90        238.72         4.33 o                         
   4   4  13        250.04        243.88         3.92 o                         
   5   4  13         35.30         31.17         2.35 o                         
   6   4  13         53.74         54.51         2.53 o                         
   7   4  13          8.08          8.36         2.38 o                         
   8   4  13         26.35         32.74         3.90 o                         
   1   5  13         35.72         40.58         2.12 o                         
   2   5  13         12.23         11.17         1.50 o                         
   3   5  13         74.26         72.18         2.21 o                         
   4   5  13         56.96         52.68         2.16 o                         
   5   5  13        159.85        159.52         3.72 o                         
   6   5  13         96.32         99.36         4.79 o                         
   7   5  13         88.05        100.65         3.71 o                         
   8   5  13         98.83        117.77         4.22 o                         
   2   6  13          0.46         -1.42         1.37 o                         
   3   6  13          9.20          3.44         2.05 o                         
   4   6  13          4.20          6.25         1.89 o                         
   5   6  13         13.94         13.02         2.08 o                         
   6   6  13         13.23         15.79         1.92 o                         
   7   6  13         16.77         14.42         2.21 o                         
   8   6  13          7.65          7.52         2.62 o                         
   4   7  13          1.44         -0.35         1.87 o                         
   5   7  13         45.97         49.95         2.39 o                         
   6   7  13         64.76         65.90         2.91 o                         
   3  -2  14          2.10         -1.92         2.94 o                         
   4  -2  14          0.89          0.13         2.37 o                         
   2  -1  14         65.91         67.60         2.76 o                         
   3  -1  14        118.93        123.25         5.34 o                         
   4  -1  14        200.87        196.55         3.83 o                         
   5  -1  14        206.88        196.01         5.27 o                         
   2   0  14          4.43          6.67         2.32 o                         
   3   0  14         23.27         24.36         2.28 o                         
   4   0  14          0.90          0.44         2.15 o                         
   5   0  14          0.44         -2.72         1.97 o                         
   6   0  14         71.58         68.61         2.59 o                         
   2   1  14         56.39         57.97         2.73 o                         
   3   1  14        138.35        128.98         4.08 o                         
   4   1  14        101.75        107.67         2.79 o                         
   5   1  14         76.86         71.88         2.43 o                         
   6   1  14        135.21        144.54         4.40 o                         
   7   1  14          8.39          0.96         2.50 o                         
   2   2  14         86.21        103.13         3.35 o                         
   3   2  14          3.28         -0.81         1.62 o                         
   4   2  14         24.24         22.17         2.00 o                         
   5   2  14          7.78          5.34         2.03 o                         
   6   2  14        199.86        198.75         4.44 o                         
   7   2  14        102.79         98.18         5.21 o                         
   2   3  14         19.56         15.84         2.15 o                         
   3   3  14          0.09         -3.06         2.04 o                         
   4   3  14          1.01         -1.96         1.49 o                         
   5   3  14          0.78          0.31         1.87 o                         
   6   3  14         10.47         13.37         2.17 o                         
   7   3  14          0.22         -2.39         2.76 o                         
   3   4  14         60.35         64.76         2.46 o                         
   4   4  14        154.43        162.83         3.76 o                         
   5   4  14         38.15         46.35         3.02 o                         
   6   4  14         11.10          6.56         2.32 o                         
   7   4  14         29.17         24.52         2.88 o                         
   4   5  14         29.12         30.98         2.40 o                         
   5   5  14         77.07         84.31         3.12 o                         
   6   5  14          4.52          0.65         3.00 o                         
                                                                                
